# Supplementary material for: Cell wall dynamics during apple development and storage involves hemicellulose modifications and related expressed genes
Source: BMC Plant Biol. 2016 Sep 15;16:201. doi: 10.1186/s12870-016-0887-0 (PMC5024441; doi:10.1186/s12870-016-0887-0)
Supplement: Additional file 1: — Differentially expressed genes during apple development and ripening. Expression data for differentially expressed genes between 60DAF and 2 M, displaying similar expression patterns for the eight genotypes (H074, H097, I016, I062, I095, V034, V083, W029) in both plots (PH and P12). Genes relatively more expressed during early fruit development (60 and 110 DAF) or during fruit maturation and cold storage (H, 1 M and 2 M) were respectively grouped in cluster A and B. Five time points are 60 days after flowering (60 DAF), 110 days after flowering (110 DAF), harvest (H), 1 month and 2 months of cold storage (1 M and 2 M). (XLSX 4945 kb) [file 12870_2016_887_MOESM1_ESM.xlsx]

## Sheet: Feuil1
Additional file 1: Differentially expressed genes during apple development and ripening. Expression data for differentially expressed genes between 60DAF and 2M, displaying similar expression patterns for the eight genotypes (H074, H097, I016, I062, I095, V034, V083, W029) in both plots (PH and P12). Genes relatively more expressed during early fruit development (60 and 110 DAF) or during fruit m…
												V083										I062										V034									W029								I095
												P12					PH					P12					PH					P12					PH				P12				PH				P12
seq_id	Sense	MapMan Bincode	Mapman annotation	Probes specificity	Id_TAIR	Function_TAIR	Molecular_Function	Organism	Score_BLAST	60 DAF vs 2M p-value	Clusters	60 DAF	110 DAF	H	1M	2M	60 DAF	110 DAF	H	1M	2M	60 DAF	110 DAF	H	1M	2M	60 DAF	110 DAF	H	1M	2M	60 DAF	110 DAF	H	1M	2M	110 DAF	H	1M	2M	60 DAF	110 DAF	1M	2M	110 DAF	H	1M	2M	60 DAF
MDP0000029964	AS	35.2	not assigned.unknown	4	0	0	0	0	NA	0.000317960107903028	A	4.0392	3.4288	2.7108	2.1268	3.0316	3.7370667	2.3506668	2.8897333	3.5518668	2.7212	3.5089333	3.5737333	3.1801333	1.3769333	2.7334666	3.4004	2.9228	2.4409332	2.1412	0.5746667	4.1548	3.3490667	3.0273333	2.2668	3.2614	2.9939334	3.5274668	3.1482	2.7024	3.2605333	3.7076	2.6308668	2.682	3.3454666	3.2100666	2.4605334	2.8304	3.1542666
MDP0000052249	AS	35.2	not assigned.unknown	1	0	0	0	0	NA	2.48410162668834e-08	A	4.283467	5.1004667	0.78026664	1.4232666	0.348	1.3610667	6.6521335	3.4913332	1.3845333	0.25333333	2.7674668	4.2777333	0.8865333	3.1644666	-0.14746666	1.6887333	5.5922666	2.8657334	1.0746666	-0.50373334	4.8845334	3.0818667	0.9868	0.5068	0.434	3.2113333	1.3661333	-0.36253333	0.2764	3.5562668	3.4082668	0.32813334	0.3092	2.7673333	1.426	-0.105466664	1.3097334	2.9318666
MDP0000053760	AS	35.2	not assigned.unknown	1	AT2G07706	unknown protein	biological process unknown	0	63.2	0.0089074260598601	A	2.1888	4.4636	2.6337333	1.6868	2.9162667	2.3048	4.0216	3.6256	1.7974666	3.7653334	2.5288	4.080867	1.7549334	2.4124668	3.1266668	3.6429334	3.9308	4.6504664	1.566	0.8210667	4.5568	1.5148	1.2502667	4.6464	1.8564	1.1874666	3.4336667	3.7802668	3.3480666	5.5249333	1.7702	4.1752	1.6884667	1.1849333	3.2832	2.7528667	3.0906	1.6419333
MDP0000087841	AS	29.5.11.1	protein.degradation.ubiquitin.ubiquitin	2	AT4G02890	.	.	0	431	0.00462698919580696	A	3.3777332	2.4744666	1.7729334	1.8306667	2.8666	4.3952665	3.9173334	3.3195333	2.3481333	2.3033333	3.0490668	2.5753334	2.4010668	2.4725332	3.0202	4.0881333	4.5546665	2.9798	2.6486666	0.100666665	2.798	2.8954666	2.4433334	3.8602667	2.8116	3.0993333	2.8444	2.9426668	2.4540668	2.1426666	2.9003334	3.558	2.9176	3.208	3.5564666	2.8326	2.7984	1.9809333
MDP0000088540	AS	31.4	cell.vesicle transport	2	AT5G46860	VAM3 (syntaxin 22); t-SNARE	intracellular protein transport	0	241	0.000306238276597953	A	3.3697333	3.4758	3.1374667	2.7177334	2.9571333	5.0038667	4.5261335	4.2932	1.9930667	3.1650667	3.2258666	3.5737333	3.5344	3.4229333	3.098	4.139467	4.8166666	4.363	2.262	3.4682	4.3147335	1.8628	1.9673333	3.7317333	2.4390666	2.6441333	3.2086666	3.4753335	2.7024	4.1010666	2.1425333	3.7437334	2.3425333	3.0684667	3.3624	4.0531335	3.0585334	2.6958666
MDP0000089512	AS	10.2.2	cell wall.cellulose synthesis.COBRA	4	AT5G60920	COB (COBRA)	electron transport	0	288	3.07438003299668e-18	A	4.0630665	5.3767333	1.2952	0.744	0.40786666	3.2768	5.1489334	2.3342667	0.81093335	0.186	3.8214	5.1422668	1.5278	1.2545333	0.3924	2.7252	5.3542666	2.3728	0.60653335	-0.07106667	4.718	4.1297336	2.2216	1.5868	2.0997334	3.7025332	2.7416	-0.11906666	1.9686667	4.1996	3.7878666	1.8008	2.1764	3.69	3.2026668	0.08093333	3.0794666	4.2395334
MDP0000094767	AS	10.2.2	cell wall.cellulose synthesis.COBRA	1	AT5G60920	COB (COBRA)	electron transport	0	749	1.42649960644297e-11	A	2.4932	5.3652	3.4198666	0.1964	1.8722667	3.5735333	5.571067	3.378	0.3676	0.5886667	2.4545333	5.181	2.8264	0.32906666	1.2072667	5.0672	5.7134666	3.1326666	0.3324	0.47706667	3.1615334	2.9861333	1.2245333	2.0078	1.5026667	2.5710666	2.4874666	0.4688	1.2084	3.9630666	2.6469333	2.2368	1.6701334	2.5886667	2.6474667	1.0972	2.5873334	2.7566
MDP0000095637	AS	2.1.2.2	major CHO metabolism.synthesis.starch.starch synthase	1	AT1G32900	starch synthase, putative	biosynthetic process	0	863	4.66786542577254e-06	A	3.3697333	5.5944667	3.5686667	2.2201333	3.4393334	2.9266	5.6996	4.6638665	1.4577334	2.5134666	3.0315332	5.6490664	4.0568666	2.612	3.0776668	4.2708	5.8494	4.904667	1.3994666	2.624	4.4946666	3.5696	3.4745333	5.055333	3.3705332	3.7025332	4.5814667	2.1192	2.3196666	4.1428	3.0819333	4.5978	3.1737332	3.2516	4.3918667	2.6104	2.9470668	3.2948
MDP0000096208	AS	13.1.3.1	amino acid metabolism.synthesis.aspartate family.asparagine	1	AT3G47340	ASN1 (DARK INDUCIBLE 6)	asparagine biosynthetic process	0	996	3.74518150227152e-19	A	4.7201333	6.3356667	1.3894	0.7204	0.73653334	4.6977334	6.5405335	1.9254667	0.7344	0.7926667	5.437733	7.1138	1.3685334	1.0386667	0.71533334	4.4477334	6.891333	4.5946	0.8544667	0.62413335	5.9168	4.4988666	0.9276	0.8390667	0.45666668	3.1845334	2.1596	0.27413332	0.9504	6.4297333	4.6842	0.9468	0.3732	4.0372	1.2521334	0.47573334	1.5697334	5.2493334
MDP0000104111	AS	31.1	cell.organisation	1	AT4G20890	TUB9 (tubulin beta-9 chain); structural molecule	microtubule-based process	0	306	6.00887703390205e-05	A	2.9772	4.8206	5.4310665	1.9401333	3.7258	5.1299334	4.2672668	2.6948	1.8996	2.3694668	3.1220667	4.6916	5.0364	2.0466666	3.7752	5.9168	4.2241335	3.4886668	1.9489334	3.5526	3.5482666	2.1943333	1.8130667	2.3097334	1.437	2.0344	1.9725333	3.2921333	1.6270666	4.427467	2.3344	2.4796	1.7266667	2.2688	1.7238667	3.512	3.3861334	3.0696
MDP0000118955	AS	29.2.1.2.1.17	protein.synthesis.ribosomal protein.eukaryotic.40S subunit.S17	4	AT1G49400	EMB1129 (EMBRYO DEFECTIVE 1129); structural constituent of ribosome	translation	0	146	0.000138139532370729	A	2.2394667	2.5885334	1.2616	2.0672667	1.8722667	2.4825332	2.4067333	1.8573333	1.9165334	1.7093333	1.816	2.6936	1.5869334	2.7982666	1.8306667	3.6760666	2.3038666	2.0356	1.5260667	0.5256	3.2062	0.912	1.0200666	1.9994667	1.5217333	1.7729334	2.1254	2.2033334	1.8966666	1.917	1.0162667	1.8228	1.6430666	1.8556	2.4030666	2.4605334	2.0972667	2.1797333
MDP0000124008	AS	35.2	not assigned.unknown	1	0	0	0	0	NA	3.29193078500717e-08	A	2.3136	3.3192	4.4132	1.3977333	1.6282	4.630133	5.444267	4.7498665	1.0497333	1.4616	1.8492	3.6792	4.3882666	1.4909333	1.5388	5.4668665	5.5614667	4.1653333	1.1150666	1.7	3.5313334	2.0271332	1.9037334	0.64066666	0.8706667	2.8828	2.8708	1.5222666	0.44533333	3.2505333	2.1349332	0.5612	0.6508	2.6434667	2.1969333	1.7261333	0.60933334	2.1093333
MDP0000124019	AS	27.3.6	RNA.regulation of transcription.bHLH,Basic Helix-Loop-Helix family	1	AT5G48560	basic helix-loop-helix (bHLH) family protein	regulation of transcription	0	221	0.00594258020342911	A	1.576	1.6753334	2.1732	0.8052	1.8136	3.2925334	1.8477334	0.8732	0.87866664	0.8432	1.4697334	1.5539334	1.5575334	0.73546666	1.2266667	1.8813334	1.5254	0.864	0.6972	0.062133335	3.2696	1.2912	1.0946667	0.60613334	0.81053334	1.3409333	1.1224	1.0587333	0.6214667	2.6242666	1.0698667	0.8958667	0.5816	1.1849333	1.3712	1.0708	0.55826664	1.3661333
MDP0000124719	AS	29.5.11.4.2	protein.degradation.ubiquitin.E3.RING	1	AT5G47610	zinc finger (C3HC4-type RING finger) family protein	biological process unknown	0	118	0.0021275961291445	A	2.2002666	2.4654667	2.5209334	1.9801333	2.6422	4.3026667	3.3638666	1.3128	1.5582	2.0175333	1.8314667	2.1064	1.5869334	2.2782667	2.5882	4.8104	2.3158667	1.6705333	1.6079333	0.5746667	3.2154667	1.2720667	0.9276	1.8821334	1.2481333	1.7954667	0.93226665	2.3	1.6772	2.5074666	1.4025333	1.7172	1.2856	1.8556	0.8150667	2.4605334	1.4041333	2.0421333
MDP0000126194	AS	33.99	development.unspecified	2	AT4G15450	senescence/dehydration-associated protein-related	regulation of transcription, DNA-dependent	0	393	0.000500559313404166	A	2.6042666	4.080333	3.6667333	0.5977333	3.3458667	4.0482	6.0095334	3.2570667	1.4670666	2.3184667	2.1772666	4.055	3.7707334	1.0882666	2.6297333	3.5618668	5.7134666	4.454533	0.9005333	1.0915333	5.3154	1.6302667	2.2428668	2.7076	1.5846666	3.2191334	3.451	2.2518666	2.6012	4.370333	1.6092666	2.4609334	1.4732	2.7584	3.702	2.3339334	3.5712	1.6185334
MDP0000126528	AS	29.5.11.4.3.2	protein.degradation.ubiquitin.E3.SCF.FBOX	2	AT4G24210	SLY1 (SLEEPY1)	positive regulation of gibberellic acid mediated signaling	0	173	9.78056656515929e-07	A	2.2490666	1.2646667	2.2242668	2.4773333	1.2788	2.1604	1.7896	2.6733334	2.1074	1.5358666	2.4925334	1.2153333	2.2009332	1.7398	1.1884667	3.1713333	1.8006667	1.9916667	2.8654	0.6734667	2.1521332	1.4318666	2.3344	1.0807333	0.44573334	2.2102666	1.3858666	1.6317333	1.0504	1.8806666	2.1128	0.85866666	0.44646665	2.9863334	1.3712	1.773	1.2958666	2.8878667
MDP0000126706	AS	35.2	not assigned.unknown	2	AT2G38640	unknown protein	biological process unknown	0	206	3.95149712354574e-11	A	3.1609333	2.741	3.2467334	2.5886667	2.3016	4.6669335	3.7897334	2.9748	2.0679333	2.4654667	3.1424	2.5264	3.9217334	2.2489333	2.6190667	4.653	4.5819335	3.1326666	2.2072	0.3796	4.0998	2.3193333	1.8515333	1.4672	1.1189333	2.6702666	1.0637333	1.7124667	1.2422	4.5204	2.3949332	1.4126667	1.1985333	2.9424	1.2422	1.6010667	1.7048	2.7130666
MDP0000129196	AS	1.1.1.2	PS.lightreaction.photosystem II.PSII polypeptide subunits	4	AT1G79040	PSBR (photosystem II subunit R)	response to light intensity	0	189	0.0003627091038444	A	3.8684666	3.8862667	4.73	3.2602668	4.6495333	4.3026667	4.8599334	5.7465334	2.8817334	4.6685333	3.3237333	3.8378668	3.2169333	3.0852	3.3277333	5.033467	4.512133	4.4092	1.7396	1.9724	5.9406667	2.8718667	3.0850666	5.3693333	2.6086667	2.5002666	4.887133	4.1051335	3.0068	4.1888666	3.5018666	4.5238667	2.1864	3.1908	3.3015332	4.0161333	1.7522666	2.5670667
MDP0000129361	AS	35.2	not assigned.unknown	4	0	0	0	0	NA	0.00469620273479936	A	4.223467	4.5542665	1.6214666	3.9168668	1.4290667	2.3674667	5.2942667	4.5067334	3.2981334	2.5965333	3.6976	4.4852	2.1638668	4.3881335	1.2998	2.3197334	5.4842	4.2469335	2.7777333	0.5016	4.7512	3.4912	3.4485333	4.6838665	3.5864666	3.5972	3.9161334	1.7529334	3.2584667	3.2328	4.0917335	4.0955334	3.1386666	3.6993334	3.7117333	0.6749333	2.5753334	3.3782
MDP0000129394	AS	20.2.1	stress.abiotic.heat	1	AT3G17830	DNAJ heat shock family protein	protein folding	0	462	6.51803482646526e-09	A	3.4128	4.871733	0.55466664	1.212	1.9284	4.4599333	4.7329335	3.2443333	1.6213334	1.5190667	2.8095334	4.8408	0.8865333	1.7973334	1.8608	3.7886	5.0295334	2.8289332	1.027	0.082	5.8082666	2.2994	1.5788	2.2583334	1.6742	1.8838667	2.7590666	1.4307333	1.548	4.2426	2.5989332	2.2027333	1.5293334	2.2596667	3.008	1.6502666	1.7402667	2.3506668
MDP0000129913	AS	35.2	not assigned.unknown	1	AT5G03560	nucleobase:cation symporter	biological process unknown	0	296	0.000372894317366404	A	3.0597334	2.9062	3.2467334	3.4411333	4.8152	1.6783333	2.767	2.9625332	3.1578667	2.8908	2.9864	3.4376	3.5898666	4.884	4.3454666	3.6208	2.9628	4.2721334	3.3877332	3.3699334	3.3698666	2.9544	3.8458667	3.2268	4.1018	3.1406	4.014933	3.0384667	3.8401334	2.3996	3.4082668	3.1586666	4.8246665	3.5164666	3.3015332	3.7865334	2.9052668	3.3214667
MDP0000132919	AS	27.3.11	RNA.regulation of transcription.C2H2 zinc finger family	4	AT2G29660	zinc finger (C2H2 type) family protein	regulation of transcription	0	343	4.35537357398557e-05	A	2.5948	1.9224	2.1732	2.2358668	1.3178667	2.1806667	3.7074666	2.5442667	2.0518668	1.2544	2.1928	1.7	1.8052666	2.2869334	1.5681334	2.9926667	2.8832667	2.8529334	2.1494668	4.012067	1.5941334	1.6364666	1.4326667	1.1421334	0.5656	2.3258667	2.0998	2.2518666	1.0981333	0.93653333	2.2222667	1.0326667	0.92946666	2.5965333	1.362	2.2006667	1.0425333	2.7130666
MDP0000135220	AS	1.1.2.1	PS.lightreaction.photosystem I.LHC-I	4	AT1G61520	LHCA3 (Photosystem I light harvesting complex gene 3)	photosynthesis, light harvesting	0	270	8.86480850069556e-12	A	3.1241333	4.144	2.7108	1.2276666	2.2645333	3.6937332	5.5157332	3.1626666	1.0417334	1.9462	2.8377333	4.080867	1.9834666	1.6804	1.8465333	4.4094	4.5945334	2.7043333	0.6972	0.99413335	5.293667	2.2692	1.7346667	2.8216	0.95626664	1.9229333	2.1338665	1.7732667	1.0338666	4.0248	1.8744	2.7705333	0.9645333	1.8633333	1.7044	2.0228	0.75986665	1.7497333
MDP0000135287	AS	35.2	not assigned.unknown	1	0	0	0	0	NA	3.12823466506226e-19	A	7.1373334	6.9983335	6.3037333	2.7001333	3.1986666	5.185	6.8005333	6.1921334	2.9257333	3.7544	6.6466665	6.4126	5.6573334	2.2196	3.4516666	6.8882666	5.6628666	5.7926664	1.5514667	2.1593332	6.320667	5.1238666	6.1696	2.5013332	2.0720668	6.3625336	6.4523335	4.802067	1.5349333	6.71	7.1306	2.6802666	2.1482666	6.4976	3.4148	3.1384	2.4448	5.5658665
MDP0000135455	AS	35.2	not assigned.unknown	1	AT5G56170	unknown protein	biological process unknown	0	182	0.00127803141932841	A	4.332267	5.3652	3.8014	3.0774667	3.9129333	4.542267	5.5606666	4.3289332	3.1212	3.6644	4.1736	5.1264668	3.806	4.0188	3.6712	3.8925333	5.3941336	4.735533	2.3950667	3.6366668	5.440467	3.1478667	2.7162666	4.8162665	4.3530664	3.0004666	4.464	3.3492668	3.9445333	5.2126665	3.4452	5.1064	4.228	3.0316	5.306	3.9749334	4.974	3.7824
MDP0000137802	AS	31.1	cell.organisation	2	AT2G28840	ankyrin repeat family protein	protein amino acid phosphorylation	0	536	0.000831575910034523	A	2.1417334	2.1474667	2.7835333	1.6794667	1.2417333	1.8153334	3.9832	2.6508	1.6924666	2.1703334	2.0617332	2.2367334	2.3348	1.5281334	1.3888	1.6499333	3.5682666	2.3142667	1.3676	3.0676	2.0734668	1.928	2.4788	2.3272	1.1654667	3.0818	2.7837334	0.17453334	1.548	1.6794667	2.0913334	2.3226666	1.1635333	2.6523333	2.8006666	0.6228	1.5326667	2.2549334
MDP0000138123	AS	20	stress	4	AT2G21970	SEP2 (STRESS ENHANCED PROTEIN 2)	tryptophan biosynthetic process	0	172	0.0010538402226397	A	3.0876	2.0793333	3.8138666	2.4437332	2.8287334	3.7370667	2.0916	4.2792	1.9408	2.8590667	2.886	2.1214	3.9336	2.5462666	3.0571334	4.7928	2.3610666	2.7043333	2.1165333	2.8468666	3.4901333	2.2108	1.8130667	2.6961334	1.5514667	2.433	2.7170668	2.6278667	1.3657334	2.6561334	2.2028	2.3128	1.4462667	2.7673333	2.8548667	2.7069333	1.7177334	2.3939333
MDP0000138427	AS	20.2.3	stress.abiotic.drought/salt	2	AT1G04430	dehydration-responsive protein-related	biological process unknown	0	959	0.000898097470405276	A	2.8124	3.9401333	1.1550666	1.1697333	2.1781332	3.7082667	4.3455334	1.8232	2.3119333	2.4906666	2.426	3.7050667	1.9012	2.1948667	2.1678667	4.3528	4.3818665	2.7807333	2.2462666	2.4485333	4.8492665	1.8008	1.5668	2.6849334	2.4204	1.8765334	2.2469332	3.2921333	3.0520666	4.4139333	2.0838666	2.8392	2.6156	1.8473333	3.5076	3.8532	3.98	1.8670666
MDP0000138742	AS	35.2	not assigned.unknown	4	A5B896_VITVI	Putative uncharacterized protein	0	Vitis vinifera (Grape)	118	0.000863875588413813	A	3.0410666	3.1950667	1.6214666	1.2442	2.2166667	4.9234	2.2722666	2.4085333	1.7558666	2.1829333	1.7188	2.4565334	1.2998667	1.3657334	1.6644	3.6429334	2.7721334	2.292	1.7079333	1.6121334	2.9772	1.8496	1.7528	1.763	0.8516	3.3252666	2.1254	3.0238667	1.2256	3.8289332	1.5896	1.5140667	1.0630667	2.2852	1.6854666	2.8888	1.028	1.264
MDP0000141181	AS	35.1	not assigned.no ontology	4	AT5G10860	CBS domain-containing protein	0	0	341	0.00756488237112957	A	4.0316	3.2614667	2.8605332	3.8652666	3.3629334	2.8512	4.8162665	2.268	3.6414	2.7414668	3.7435334	3.4270666	2.7984	3.888	2.4324	2.0973334	4.9333334	2.6482666	2.5446668	0.7474667	4.5568	3.8716667	3.0338666	3.1932	4.2978	4.0145335	3.6158667	1.2150667	3.0520666	3.5157332	3.8824	3.7771332	4.0978	4.1832	3.5158668	1.7492	2.1072	2.7458
MDP0000142574	AS	33.99	development.unspecified	2	AT2G19580	TET2 (TETRASPANIN2)	aging	0	318	2.477275632581e-08	A	2.7557333	2.9872	2.6337333	0.27906665	1.3178667	2.4624	4.0837336	2.998	0.9602	1.1261333	2.7910666	2.9545333	2.906	0.15986666	1.4739333	3.0178666	4.188733	4.211467	0.59106666	-0.14173333	3.4008	1.3682667	1.8892	1.1338667	0.8706667	1.0365334	2.8444	1.0587333	0.6753333	3.6682	1.6026666	1.4393333	1.1349334	2.5462666	3.6359334	1.2062666	2.6396	1.7670667
MDP0000143641	AS	35.2	not assigned.unknown	2	0	0	0	0	NA	5.51142326985607e-06	A	4.7683334	5.6074667	4.8288	2.4129333	5.3111334	4.5730667	6.2094665	5.983733	2.5727334	4.0628	4.302533	5.3133335	4.9225335	3.4552	3.9697332	5.518133	5.8097334	5.0825334	1.9489334	4.174667	6.1644	2.8549333	2.7439334	3.9698668	2.5462666	3.8856	3.77	3.2212	2.4894667	5.3036	3.5104	4.4170666	3.4288	4.1330667	4.621333	3.3118668	3.8869333	3.5
MDP0000143717	AS	25.9	C1-metabolism.dihydroneopterin aldolase	2	AT3G11750	dihydroneopterin aldolase, putative	folic acid and derivative metabolic process	0	161	0.000183241467738967	A	3.8844	2.6536	1.9310666	4.2970667	2.7959332	4.4599333	2.9011333	1.7334666	3.3686666	2.6077332	3.5633333	2.6182	2.3677332	4.8244667	2.4102666	3.9784	3.0156667	2.0242	2.8258667	1.5904	3.6229334	3.2171333	1.7725333	2.4841332	1.7200667	2.4573333	2.0326667	2.6558666	2.4540668	2.5653334	3.4192667	2.2368	1.8836	2.4752	2.4389334	2.82	2.0854	3.3308
MDP0000143754	AS	30.3	signalling.calcium	1	AT1G19870	IQD32 (IQ-domain 32); calmodulin binding	biological process unknown	0	383	9.71646494060883e-05	A	2.7248	2.6818666	1.2616	2.2946	2.8568	1.6783333	2.9739332	1.6549333	2.0097334	1.3182666	2.7071333	3.0505333	1.8553333	2.8577332	1.9825333	1.4306667	2.8350666	2.3854666	1.9001334	0.5746667	4.4764	2.304	2.1491334	2.4085333	1.5514667	1.4398667	2.0154667	1.4771333	0.6753333	3.8383334	2.2864666	3.4709334	1.8744	1.2736666	3.0805333	2.0862668	1.1749333	2.1797333
MDP0000145064	AS	13.1.6.1.1	amino acid metabolism.synthesis.aromatic aa.chorismate.3-deoxy-D-arabino-heptulosonate 7-phosphate synthase	4	AT1G22410	2-dehydro-3-deoxyphosphoheptonate aldolase, putative / 3-deoxy-D-arabino-heptulosonate 7-phosphate synthase, putative / DAHP synthetase, putative	aromatic amino acid family biosynthetic process	0	681	6.26875706470848e-08	A	2.4932	5.0868	2.3060668	0.0456	2.5208666	4.1246667	4.3061333	1.8688	0.99226665	0.615	2.0814667	4.8014665	3.1914	0.1296	1.8746667	5.0238667	4.652933	1.8636667	0.25893334	0.26906666	3.8373334	1.8628	1.1985333	2.0398667	1.5929333	1.6957333	2.0241334	1.2388	1.7841333	3.1109333	2.4254668	2.4098666	1.7933333	1.7350667	3.3015332	2.0862668	3.3747334	2.4196
MDP0000146334	AS	34.19.1	transport.Major Intrinsic Proteins.PIP	1	AT2G45960	PIP1B (plasma membrane intrinsic protein 1;2)	transport	0	380	3.9638641057791e-05	A	2.8576	4.6414666	2.048	1.1613333	2.6101334	2.6118667	5.0010667	3.684	1.4506667	1.234	2.3193333	4.3630667	2.4604666	1.691	2.1024	3.5182667	4.888933	4.363	1.1928	1.5904	5.2664	2.4846666	1.8579333	2.3188	2.2722666	2.1776	3.1048	0.31613332	1.0338666	4.0248	2.3873334	2.1354666	2.1764	2.4214666	3.0244	1.0177333	1.4708	2.1188
MDP0000148221	AS	17.5.3	hormone metabolism.ethylene.induced-regulated-responsive-activated	1	AT1G05710	ethylene-responsive protein, putative	response to ethylene stimulus	0	169	0.000235548797531895	A	1.9425334	1.7404	1.6756	0.20893334	2.1528	2.7284	2.0388	1.4835334	0.916	1.3182666	1.536	1.6473334	1.9834666	0.8797333	1.5232	3.1713333	2.116	1.9809333	0.27906665	0.42733333	3.9676	1.1106666	1.0542667	1.3205333	0.8796	1.4944	1.8215333	2.3326666	1.3362666	2.8116	1.4349333	1.1749333	0.89253336	1.3032	1.9294667	2.6104	1.6313334	0.75986665
MDP0000148249	AS	29.2.1.2.1.4	protein.synthesis.ribosomal protein.eukaryotic.40S subunit.S4	1	AT5G58420	40S ribosomal protein S4 (RPS4D)	translation	0	463	8.48732966933314e-05	A	2.5574	3.1254666	2.4788	1.5721333	3.0837333	5.0277333	4.3455334	3.7328	1.5916667	2.5624	2.2003334	3.4174666	2.7254	2.3677332	2.5782	4.575333	4.7464666	3.6012	1.3676	0.5016	4.5568	2.1053333	1.7477334	2.8406668	1.5604	1.6705333	2.7590666	2.5872	2.2524667	3.546	2.048	3.0376	1.7459333	1.8022667	2.6933334	3.266	2.5433333	1.8012
MDP0000149050	AS	35.2	not assigned.unknown	2	0	0	0	0	NA	1.36234766425248e-07	A	5.0516667	5.428933	2.5633333	3.8838665	3.9205334	4.5132	4.5516	2.8672	3.5176	2.7608	4.8363333	4.8408	3.1674	4.519067	3.5757334	6.069733	4.3172665	3.4069333	4.4478664	4.9594665	5.467867	4.6488	4.6682	3.0352	3.0138667	4.2279334	2.597	3.8448	3.335	4.7042665	5.355067	2.8093333	3.1386666	4.7716	2.9322667	4.4212	3.5812	5.0730667
MDP0000149416	AS	1.1.40	PS.lightreaction.cyclic electron flow-chlororespiration	1	AT4G22890	unknown protein	photosynthetic electron transport in photosystem I	0	407	1.0257928726179e-05	A	3.4128	2.7190666	2.2416	1.6490667	3.4277334	2.6526666	4.661733	1.5190667	2.8581333	1.1034666	3.1874666	2.7610667	1.4326667	1.8916	1.6644	0.7188	3.9601333	1.4142667	1.3456	0.22453333	4.446533	2.6724	2.7784667	3.1712666	1.924	3.0912	2.7170668	0.37973332	1.6513333	3.0518	2.0770667	2.6694667	1.5202667	2.8238666	2.6848	0.0448	1.0114666	1.9370667
MDP0000150492	AS	31.1	cell.organisation	1	AT1G68060	ATMAP70-1 (MICROTUBULE-ASSOCIATED PROTEINS 70-1); microtubule binding	cytoskeleton organization and biogenesis	0	824	0.00233899269600333	A	2.044	3.8477333	2.4506667	0.94226664	2.5548666	3.1988	4.5981336	3.1276	1.4670666	2.2518666	1.7613333	3.7554	3.156	1.557	2.6818666	4.2196	4.5546665	4.0024	1.0593333	-0.1768	4.418267	1.7368	1.4845333	3.2938666	1.8746667	1.4490666	2.8092666	2.4992666	3.0422	4.0145335	1.6430666	3.7771332	2.1053333	1.4270667	3.6359334	3.6036	4.085067	1.6928
MDP0000151417	AS	22.1.2	polyamine metabolism.synthesis.SAM decarboxylase	4	AT3G25570	.	.	0	470	2.5699328336697e-12	A	3.6752	5.3516665	1.7980666	-0.0016	1.1642667	1.7224	4.885267	2.1822667	1.1784667	0.76773334	3.9681334	5.4690666	1.9432666	0.24693333	0.69546664	2.8682	5.122267	3.0032	1.0593333	0.8458667	4.6218	3.2413332	2.236	1.9794667	2.0518668	2.4242666	2.7252	0.101066664	1.9926667	4.0462666	3.8049333	1.7037333	1.8554667	3.3541334	3.0001333	0.42993334	1.5828667	3.1166666
MDP0000151634	AS	29.5.11.4.3.2	protein.degradation.ubiquitin.E3.SCF.FBOX	2	AT4G08980	F-box family protein (FBW2)	ubiquitin-dependent protein catabolic process	0	362	1.17882809397447e-07	A	2.9074667	2.4998	2.0664	1.606	2.3348	2.2856	2.3269334	2.3766668	2.0518668	1.9606	2.6624	2.6375334	2.3348	1.8062667	2.3345332	3.3466666	2.5290666	2.6926668	1.4302	-0.19333333	3.5968	1.9048	1.0882	1.7198	1.5412	1.8608	2.2022667	1.6933334	1.4397334	3.1109333	1.6754667	1.7306	1.3402667	2.2688	2.6474667	1.6010667	2.0529332	2.0752666
MDP0000152410	AS	29.2.1.2.2.22	protein.synthesis.ribosomal protein.eukaryotic.60S subunit.L22	1	AT3G05560	60S ribosomal protein L22-2 (RPL22B)	translation	0	108	0.00019419862803546	A	5.5616665	2.9062	2.6854668	5.123667	3.1488	5.5016	3.6113334	3.2197332	3.3852	3.2636666	5.530667	2.9236667	2.5906	5.5261335	3.0571334	5.0752	3.5969334	2.9699333	3.1914	2.391	4.3854666	6.026533	3.2889333	3.388	1.7389333	4.4566665	2.2705333	3.1352668	2.8124666	3.2013333	6.1270666	3.1710668	1.846	4.5544	2.2963333	3.5792	2.6293333	4.8098
MDP0000152496	AS	29.2.1.2.1.12	protein.synthesis.ribosomal protein.eukaryotic.40S subunit.S12	1	AT2G32060	40S ribosomal protein S12 (RPS12C)	translation	0	187	0.00255826249970863	A	3.0125334	2.7729332	1.4534667	1.7668	1.7377334	2.1394668	2.9869332	3.1276	2.4989333	2.0480666	2.5572	2.7522666	0.92546666	2.8434668	1.8145334	3.0056667	3.1181333	2.8406668	2.0838666	1.0685333	2.3969333	2.7338667	1.9550667	2.2758	2.3716	2.6342666	2.8176668	1.4062667	1.7048666	1.9083333	3.1173334	2.4609334	2.3330667	3.0054667	2.5918667	2.2006667	1.6797333	2.3939333
MDP0000152862	AS	35.2	not assigned.unknown	4	AT1G17080	unknown protein	biological process unknown	0	75.1	0.00155984517382793	A	3.1705334	2.6075332	3.31	3.2082667	4.1390667	4.5634	3.4596	4.4297333	2.6486666	3.4003334	3.4889333	2.6474667	3.407	3.3050666	3.9697332	5.744933	3.9864	4.0824	2.8570666	0.64893335	3.8544667	2.3349333	4.1596	4.3478665	2.7528	2.6542	3.2874668	4.2770667	3.6816	2.8294	2.8528	4.0582666	2.7359333	3.371	3.3792667	4.5234	3.6675334	4.008
MDP0000153584	AS	35.2	not assigned.unknown	1	AT2G17550	unknown protein	translation	0	439	6.76308750383039e-07	A	1.9634666	2.8538666	2.3816667	0.98826665	2.2166667	2.4825332	4.3329334	2.684	0.7276	0.7926667	1.536	2.5181334	2.0684667	1.9109334	1.5388	1.1937333	3.8900666	3.4521334	0.5228	0.22453333	3.7738667	1.5672	2.016	1.2616	0.44573334	1.7118666	2.4874666	0.40186667	1.0981333	2.5653334	1.5121334	1.3732	0.48906666	1.7422667	3.1724668	0.27373335	1.7177334	1.4497334
MDP0000153762	AS	13.1.3.4	amino acid metabolism.synthesis.aspartate family.methionine	2	AT5G17920	ATCIMS (COBALAMIN-INDEPENDENT METHIONINE SYNTHASE)	amino acid biosynthetic process	0	1394	0.00355799832715539	A	2.9863334	5.1356	1.1208	1.4146667	2.406	3.1306667	5.2689333	3.0823333	2.1230667	0.7926667	2.8001332	5.2990665	2.5014668	2.2028	2.4218667	3.3795333	5.6266665	3.7850666	2.0233333	-0.15933333	3.4745333	2.6270666	2.5325334	4.6084	3.752	2.5956	3.5594666	1.7732667	3.7409334	3.8383334	2.6782668	4.6209335	3.9721334	2.5554667	5.0210667	2.6260667	4.4109335	3.3864
MDP0000153846	AS	29.5.11.3	protein.degradation.ubiquitin.E2	4	AT2G02760	ATUBC2 (UBIQUITING-CONJUGATING ENZYME 2); ubiquitin-protein ligase	ubiquitin-dependent protein catabolic process	0	206	0.00835137840150636	A	3.5518668	3.584	1.8672	2.5201333	2.2046666	3.3092666	4.5856	2.564	3.193	2.2106	3.3329334	3.8378668	2.4150667	2.8730667	2.0622666	2.3382666	4.7076	2.4871333	2.6912668	3.8578668	4.4108	2.6934	2.7298667	2.9041333	3.4349334	2.6342666	3.124	1.6317333	2.2989333	3.5788	2.9089334	2.8392	3.5010667	2.8866	3.4234667	0.9636	1.5937333	2.3856
MDP0000154072	AS	29.5.11.3	protein.degradation.ubiquitin.E2	4	AT2G02760	ATUBC2 (UBIQUITING-CONJUGATING ENZYME 2); ubiquitin-protein ligase	ubiquitin-dependent protein catabolic process	0	311	0.00557345777903267	A	3.6924667	3.3848	2.4929333	2.8196	2.1653333	1.7701334	4.4914665	2.9864	2.8974667	2.7212	3.4502666	3.5379333	2.8554666	2.9772	2.2653334	2.8526	4.6419334	3.3816667	2.4951334	1.9317334	4.109667	2.4926667	2.5325334	2.9151332	3.5477333	3.0912	3.2290666	1.8312666	2.4662	3.0697334	2.6072	2.6889334	3.5466666	3.3077333	3.5564666	2.6260667	1.9992	2.6312666
MDP0000154144	AS	34.1.1	transport.p- and v-ATPases.H+-transporting two-sector ATPase	4	AT1G75630	AVA-P4 (vacuolar H+-pumping ATPase 16 kDa proteolipid subunit 4); ATPase	ATP synthesis coupled proton transport	0	143	0.00594783533895337	A	3.877	5.1134667	3.4198666	3.3009334	3.7750666	5.6653333	5.870333	5.8126	3.4664	3.9556	3.7254667	5.4269333	4.0782666	3.9566667	3.8544	5.5298667	6.1116	5.8139334	3.0110667	1.7656	4.768067	2.9205334	3.1345334	5.7554665	4.2733335	3.5018666	5.0572	4.9152	4.7446666	5.1387334	3.2602668	5.856933	4.606933	3.7889333	5.5012	4.947467	4.7442665	3.2514668
MDP0000155073	AS	20.1	stress.biotic	1	AT4G38670	pathogenesis-related thaumatin family protein	response to other organism	0	351	0.00193020333482042	A	1.2511333	3.2614667	4.577133	0.86266667	3.5861332	5.9942665	4.4008	4.8093333	0.9232	3.1318667	1.2068	3.2886667	4.1827335	1.0981333	3.5072	5.328533	4.1757336	4.3976	0.5456	3.1024	2.5333333	1.3828	1.0608	1.8671334	0.6572667	1.2256	2.7513332	1.6933334	1.0169333	2.6242666	1.1990666	2.3226666	0.6016	1.6761333	1.9106	1.1790667	0.8214667	1.2205334
MDP0000155259	AS	31.3	cell.cycle	1	AT5G67260	CYCD3;2 (CYCLIN D3;2); cyclin-dependent protein kinase	regulation of cell proliferation	0	353	2.27214465903085e-06	A	2.7838666	3.5601332	2.2581334	0.94226664	2.5321333	1.4070667	4.0216	1.8232	1.9252	1.7422667	2.5765333	3.4810667	2.7254	1.4599333	2.2274	2.9107332	4.4223332	2.0728	1.1065333	2.1382666	4.7436	1.9973333	1.4003333	2.4930665	1.5412	1.9874	2.8176668	1.191	1.4397334	4.0346665	2.2706666	2.4886668	1.7459333	2.0236	3.3194666	1.5263333	1.1164666	1.9286667
MDP0000156548	AS	35.2	not assigned.unknown	1	AT1G69160	unknown protein	biological process unknown	0	102	0.00479089166071967	A	2.3234668	2.3344	0.22226667	0.744	1.2417333	3.1469333	2.8128	1.7913333	0.85553336	0.25333333	2.1098	2.2034667	0.6484	0.66866666	1.2453333	1.6887333	2.7084	1.9344	0.9565333	0.4528	2.2442667	1.3038666	0.6821333	-0.0042666667	0.70813334	1.0502666	0.7756	0.51306665	1.3657334	2.3184	1.3889333	0.52573335	1.1349334	2.1593332	1.0506667	1.2605333	1.5574	1.3208
MDP0000156836	AS	26.1	misc.misc2	4	AT3G48270	CYP71A26 (cytochrome P450, family 71, subfamily A, polypeptide 26); oxygen binding	electron transport	0	196	0.000355340889040774	A	3.2316	3.8477333	2.5074666	1.9313333	2.24	2.9266	5.036	3.2443333	2.1969333	2.4906666	4.2401333	3.2886667	2.2524667	1.1178	2.3546	2.4818	4.2385335	2.3854666	2.036	0.042933334	1.4906666	2.9609334	1.9166	3.9316	2.5037334	3.1652	2.573	1.4062667	2.0612	4.2637334	3.1072667	3.8607333	2.3330667	2.6434667	2.5275333	1.773	2.3474	2.1882
MDP0000156863	AS	35.2	not assigned.unknown	4	AT4G15545	unknown protein	regulation of transcription, DNA-dependent	0	109	0.0026892358171973	A	2.5574	1.6131333	2.2748	2.4682	2.2894666	2.7665334	2.0809333	1.8232	2.0344	1.8838667	2.3193333	1.654	1.9632	2.7582	2.4668	3.5301332	2.6122668	1.8761333	1.9230666	1.3919333	1.3994666	1.6085334	1.2122	2.0398667	1.1468	2.1512	1.4142667	2.4383333	1.1462667	1.216	1.7012	1.6354	1.0630667	2.2935333	0.9576	1.6010667	1.1593333	2.4776
MDP0000157238	AS	35.2	not assigned.unknown	1	0	0	0	0	NA	1.70013152433238e-19	A	5.3585334	5.8473334	2.7721334	1.2038667	2.0104666	4.1376	5.5034666	2.2048	1.7974666	2.0904	4.532133	5.2990665	1.4326667	2.0850666	0.99406666	3.2724	5.5614667	2.1741333	1.4568666	1.0685333	6.3417335	3.6548	1.2686	2.0398667	1.1005334	3.3346667	2.0737333	2.2033334	1.9558667	5.7394667	5.1963334	2.0849333	0.91933334	4.3534665	2.1526666	2.6436667	1.7522666	3.8708
MDP0000158230	AS	33.99	development.unspecified	4	AT3G47650	bundle-sheath defective protein 2 family / bsd2 family	protein folding	0	130	0.00185536133177959	A	2.3030667	2.186	1.9098667	1.3977333	2.252	2.0290666	2.8901334	2.0165334	1.1870667	2.0032	1.7971333	2.3281333	1.6164	2.1777334	1.9421333	2.1853333	2.9504	2.0948	0.94886667	-0.19333333	4.004667	1.3304	1.4785334	2.8512	1.7479334	1.4308	1.8215333	1.5694667	1.5749333	2.6242666	1.4088	2.5890667	1.4549333	1.6008	2.1286	0.9352	1.1749333	1.1093333
MDP0000159558	AS	35.2	not assigned.unknown	2	AT4G32160	phox (PX) domain-containing protein	cell communication	0	606	7.03909292646715e-10	A	4.3013334	3.7041333	2.9772	3.0594	1.612	4.7274	2.9136	3.5411334	3.2101333	2.6276667	4.1644	3.0701334	3.1914	3.8036	1.2813333	4.8725333	2.1827333	3.1326666	2.8092	2.1985333	5.6812	2.2994	2.9368	1.5938667	2.9412	2.7142	2.3956	1.9232	1.6022	4.427467	3.2426	1.5410666	2.7258	2.7241333	2.2058	2.4605334	1.2958666	3.2410667
MDP0000159668	AS	15.2	metal handling.binding, chelation and storage	2	AT4G38580	ATFP6 (FARNESYLATED PROTEIN 6); metal ion binding	heat acclimation	0	259	0.000410641168459439	A	1.9534667	2.8447332	2.6072	1.4305333	2.1929333	4.542267	4.477733	3.4027333	1.2942	2.1829333	1.7533333	2.7986	3.5570667	2.4289334	2.3546	4.2492666	4.7592	4.2956	0.9716667	0.5256	4.6613336	1.2845334	2.6888	1.9344	1.7479334	1.9307333	2.9262667	1.5694667	1.2422	4.2192	1.1312	1.6164666	1.6008	1.9658667	3.1076	2.3506668	1.7522666	1.3430667
MDP0000159875	AS	35.2	not assigned.unknown	1	AT4G31980	unknown protein	metabolic process	0	70.5	2.20010105651632e-05	A	2.9074667	2.7825334	2.5074666	1.5635333	1.3362666	2.2012	2.4930665	2.5744	1.5670667	1.8374667	2.6624	3.8256	2.2688	1.7090666	1.8746667	2.7833333	2.908	2.9699333	1.7549334	0.31333333	1.4401333	2.9368	1.9296	1.8366	1.8170667	2.0029333	2.9262667	0.8337333	1.4252	2.6838667	2.9949334	1.5272666	1.4030666	2.8238666	1.2218	0.026666667	1.7874666	2.95
MDP0000163333	AS	30.3	signalling.calcium	1	AT4G38810	calcium-binding EF hand family protein	biological process unknown	0	486	1.94996123199382e-16	A	3.8278666	4.9449334	2.8481333	1.3091333	2.6996667	4.3526	6.2846665	3.4457333	2.0754	1.5190667	3.4782667	4.8978667	2.906	1.8822	2.4909334	5.0752	6.134267	3.0497334	1.5184	0.31333333	5.3508	2.8144667	2.8158667	2.9151332	1.4928	4.1504	2.6902666	1.9056667	1.8094667	4.928933	2.9514	2.4509332	1.2249334	4.0094666	2.7202666	2.4215333	1.7177334	3.0982666
MDP0000164409	AS	30.5	signalling.G-proteins	2	AT4G02080	ASAR1 (Arabidopsis thaliana secretion-associated RAS super family 2); GTP binding	intracellular protein transport	0	342	0.0042137958807516	A	4.005533	3.8353333	2.5350666	2.9609334	2.4773333	2.6321332	5.1600666	3.6387334	3.0533333	2.7212	3.7164	3.9352	2.1461334	4.041	2.0334	2.1505334	5.3422666	3.2036667	2.6022666	3.2042665	5.0713334	2.8634	2.4506	3.848	3.6105332	2.9772	3.4612	2.1536	3.3705332	4.2088	3.2933333	4.0104	3.8322666	3.1821334	4.1726665	2.7789333	3.5601332	3.4321334
MDP0000166584	AS	35.2	not assigned.unknown	4	0	0	0	0	NA	0.000914909035228516	A	1.4041333	1.7689333	2.3060668	1.0268667	1.5652	1.7933333	1.7805333	2.0736	1.6149334	2.3694668	1.4609333	1.5610666	1.1550666	0.35453334	1.5846666	2.9372	1.7044	1.8077333	1.1472	1.2545333	1.2132	1.6836	1.4658667	1.4464	0.5750667	1.5609334	1.8645333	1.7732667	1.3657334	2.0698667	1.5610666	1.7668	0.62226665	1.1577333	1.03	0.40653333	1.6430666	1.5858667
MDP0000166591	AS	35.2	not assigned.unknown	4	AT2G21180	unknown protein	biological process unknown	0	61.2	0.00249296255211139	A	4.1345334	2.4384665	3.7510667	5.059467	3.8766668	2.7484	3.5322666	3.6387334	5.3488	3.3452	4.6401334	2.6182	4.305733	4.0825334	3.4624	4.6896	3.9452	4.1066666	4.8697333	1.722	5.5414	4.15	5.918733	3.8725333	1.9585333	4.0662	4.014933	4.7275333	3.1702666	3.4611332	4.6917334	3.1710668	1.7459333	4.5908666	3.9333334	4.843867	3.2395334	5.0456
MDP0000167379	AS	35.2	not assigned.unknown	1	AT3G27030	unknown protein	biological process unknown	0	88.2	8.48748285040963e-08	A	4.39	4.0535336	3.0665333	1.3013333	2.7535334	2.7665334	4.5261335	3.9278667	3.3244	2.9791334	3.2258666	3.913	3.2041333	1.2853333	2.2788	4.1048	4.473	3.6688	1.4493333	0.62413335	4.6978664	1.7046666	1.3090667	3.0646667	0.6984	1.9614667	3.1143334	1.7124667	1.5893333	3.658	1.9188	2.9989333	0.8487333	3.3077333	3.2644668	2.1228666	1.4041333	1.7582667
MDP0000168825	AS	15.2	metal handling.binding, chelation and storage	2	Q9LUX2_PYRPY	Metallothionein-like protein	0	Pyrus pyrifolia (Japanese pear) (Pyrus serotina)	60.1	2.22297125947984e-16	A	6.578533	6.3356667	2.3816667	2.2034667	3.1395333	5.9454665	7.3702664	3.3310666	4.254	3.8989334	5.602	6.0276666	3.1072667	3.4552	3.1614666	4.9081335	7.298267	4.5105333	3.0525334	5.1158667	7.394933	5.7801332	3.1496	2.3016	2.0997334	5.946067	4.6986666	3.1836667	2.9322667	6.2158	6.078133	3.6944	2.7910666	6.2801332	4.621333	1.934	1.4825333	5.2704
MDP0000170826	AS	33.99	development.unspecified	2	AT5G20700	senescence-associated protein-related	biological process unknown	0	111	2.76895437534327e-08	A	2.5473332	4.1204	1.4534667	0.5836	1.3941333	4.3026667	4.661733	3.3914666	0.93773335	1.6608	2.0814667	4.1904	1.5869334	0.9312	1.3185333	3.8414667	4.6324	3.1912668	0.75493336	-0.0892	3.8373334	2.0484667	2.0671334	2.1429334	1.0913334	1.8690667	2.7590666	2.1704667	2.3546667	3.9742668	2.4171333	1.7529334	1.0274667	1.9204	2.6018667	0.9352	2.4034667	1.9192
MDP0000170855	AS	29.5.11.4.3.2	protein.degradation.ubiquitin.E3.SCF.FBOX	4	AT4G24210	SLY1 (SLEEPY1)	positive regulation of gibberellic acid mediated signaling	0	167	0.000122732655866029	A	2.1512	2.6439333	2.2909334	0.9177333	1.8722667	2.3048	3.5697334	3.2937334	1.3027333	2.1434	1.7971333	2.6081333	2.4010668	0.97	2.0761333	3.0573332	3.2377334	2.4993334	0.8146	1.5904	2.5753334	1.7046666	1.6611333	1.9857334	1.2668	1.3929334	2.0920668	1.9948666	1.2596	3.0697334	1.5946667	1.7529334	1.3217334	1.4418666	1.9374666	1.6010667	1.205	1.5395334
MDP0000171563	AS	29.2.1.2.2.99	protein.synthesis.ribosomal protein.eukaryotic.60S subunit.unknown	4	0	0	0	0	NA	0.00175454442814247	A	3.6305332	2.2554667	2.4929333	2.8904	2.4410667	3.0291333	2.3506668	2.7814667	2.7745333	3.1213334	3.169	2.6081333	2.2009332	3.4472666	2.3222666	3.2602668	2.6728666	2.4871333	2.4207335	3.0144	3.9130666	1.8008	1.3214667	2.2270668	1.9941334	2.1250668	2.3608	2.6140666	2.1512	2.6126666	2.1802666	2.1856666	2.0206666	2.9863334	2.3513334	3.0616	2.0428	2.2628
MDP0000171928	AS	16.8.5.1	secondary metabolism.flavonoids.isoflavones.isoflavone reductase	4	AT1G75290	isoflavone reductase, putative	regulation of nitrogen utilization	0	158	0.000414212289959975	A	3.6475334	5.0098667	3.6929333	3.4105334	4.3199334	3.5884666	5.9694667	4.7092	3.2698667	4.1752	3.6805334	5.4690666	3.1674	2.6811333	1.9825333	3.6760666	5.6148	2.6590667	1.9917333	1.4150667	5.8276	3.6454666	3.2964	4.6336	3.5353334	3.7554667	4.3761334	2.8048	3.28	5.3148	3.8308	4.6209335	3.0676	3.6176	4.785333	2.5462666	2.9363334	3.2603333
MDP0000172922	AS	13.1.3.4	amino acid metabolism.synthesis.aspartate family.methionine	4	AT4G01850	MAT2/SAM-2 (S-adenosylmethionine synthetase 2)	S-adenosylmethionine biosynthetic process	0	743	2.32724412660667e-09	A	2.5574	5.8185334	1.2952	0.4448	1.1642667	4.2684665	5.4682665	2.0633333	0.62946665	0.5378	2.5197334	6.168	0.6484	0.69813335	0.8553333	4.614	6.2084	2.4993334	0.6135333	0.082	3.6048	2.4134667	0.7688	2.3016	1.2934667	1.9458667	2.3173332	0.685	2.3773334	5.0364	2.6782668	2.3226666	1.4216	2.1678667	2.7466667	1.0177333	3.4592	2.5948
MDP0000174235	AS	35.2	not assigned.unknown	1	0	0	0	0	NA	2.63449408525851e-06	A	2.4014	2.8228	3.433	1.0913334	1.7816	3.0466	3.8144	3.4233334	1.8919333	2.6639333	2.6126666	3.031	2.6848667	-0.0037333334	1.9956	2.5566666	3.974	3.796	1.027	-0.6063333	1.5174667	2.3594666	1.3746667	1.1909333	0.98546666	1.2018666	2.1853333	1.0849333	0.93413335	3.4912	2.9264	1.8936	0.8668	2.8685334	1.4750667	0.118266664	1.9094666	1.8573333
MDP0000174759	AS	19	tetrapyrrole synthesis	1	AT1G45110	tetrapyrrole methylase family protein	metabolic process	0	181	0.000120149385479744	A	2.538	1.3837334	1.3598666	2.9444666	1.9964	2.5375333	1.4585333	1.6549333	2.116	1.5358666	2.2282667	1.7377334	1.3685334	3.3587334	1.8465333	3.9784	1.6229334	2.1188	2.0664	1.2309333	1.8008	1.744	1.8764	2.3188	0.49	2.4414666	1.4238666	2.1017334	2.0926666	1.3038666	1.6754667	2.0288668	1.0369333	2.3874667	1.352	2.067	1.8449334	2.7939334
MDP0000175780	AS	34.13	transport.peptides and oligopeptides	2	AT1G65730	YSL7 (YELLOW STRIPE LIKE 7); oligopeptide transporter	oligopeptide transport	0	803	2.59798543410398e-07	A	2.5861332	3.2268	4.7538667	1.212	2.3016	4.986533	5.1489334	4.8840666	0.93146664	2.1307333	2.2654667	3.3001332	5.11	1.6804	2.5005333	4.4094	5.236133	4.700267	0.96386665	2.391	4.4764	2.1943333	2.7984	1.9344	0.76853335	2.9772	3.3044	2.5438	2.3313334	3.4397333	2.0697334	2.1708	0.7475333	2.7959332	4.1726665	3.4456	3.9222667	2.6857333
MDP0000176861	AS	27.3.36	RNA.regulation of transcription.Argonaute	1	AT2G27040	AGO4 (ARGONAUTE 4)	chlororespiration	0	615	0.00276170750154221	A	1.5572	2.6075332	1.0137334	1.3091333	2.3016	2.0732	4.1212	2.356	1.4836	2.0175333	1.5926666	2.7895334	1.674	1.938	1.8145334	1.5222666	3.8612666	3.0868	1.3363333	1.722	4.3936	1.6918	2.278	3.2478666	2.1564	1.4636	2.7170668	1.2637334	2.3998666	3.1918666	1.868	3.1384	2.2600667	1.6533333	2.4918666	1.3676667	2.3089333	1.8176
MDP0000177670	AS	29.2.1.2.2.99	protein.synthesis.ribosomal protein.eukaryotic.60S subunit.unknown	3	AT2G27720	60S acidic ribosomal protein P2 (RPP2A)	translational elongation	0	67.8	0.00636851216621708	A	1.7162	4.3004	2.4647334	1.9717333	2.4886668	5.3330665	4.1998	3.8840666	1.9252	2.1703334	1.5264	4.4565334	2.4878666	2.7744	2.6818666	4.670067	4.5416	3.6012	1.4493333	0.9692	3.874	1.5268	0.9472	4.0995336	2.0518668	1.4722667	3.4336667	3.1231334	3.2906666	3.3965333	1.3604667	4.3926	1.9736	1.5388	3.2925334	3.6145334	3.4354668	1.2719333
MDP0000178206	AS	26.1	misc.misc2	1	AT4G31940	CYP82C4 (cytochrome P450, family 82, subfamily C, polypeptide 4); oxygen binding	electron transport	0	128	0.000419810137511209	A	1.2132	1.3968	1.7263334	0.42986667	1.6282	2.2856	3.3148	2.2901332	0.7344	0.942	1.5109333	1.6321334	2.9950666	1.0981333	1.7273333	2.373	3.1734667	2.1864	0.7616	0.29053333	0.1936	2.12	2.2645333	1.2921333	0.9185333	1.4944	2.5648	0.8337333	0.6584	1.5328667	1.3526666	0.83646667	0.97253335	2.3105333	0.9149333	1.7973334	1.5937333	1.9457333
MDP0000180974	AS	35.2	not assigned.unknown	2	0	0	0	0	NA	9.89448673832695e-05	A	4.992	4.2168	4.8402	4.1178	2.9916	4.916	5.5484	3.2443333	3.3076668	3.9648	4.9508	3.8776	3.9788	4.375533	3.5072	4.9842668	4.2798667	2.9479334	3.6266668	4.3200665	3.1901333	4.5750666	2.564	3.1257334	3.2734666	4.1205335	3.5179334	3.3250666	3.3016	3.9742668	4.8164	3.5812	3.2522666	4.805333	1.9562	2.6436667	4.2114	4.715133
MDP0000181937	AS	29.5.11.4.2	protein.degradation.ubiquitin.E3.RING	1	AT5G22920	zinc finger (C3HC4-type RING finger) family protein	electron transport	0	214	0.0038668402801322	A	2.3715334	3.6561334	1.4842666	1.4602667	2.5321333	1.5222666	4.1870666	1.9948	2.2148	2.0480666	1.816	3.2772	1.7273333	1.7294667	1.8608	2.4818	3.1734667	2.522	1.4648	0.0044	5.174267	1.3893334	1.5605333	2.9932	1.8936	1.3929334	2.4874666	2.1704667	2.6121333	4.1010666	1.8965334	2.9390666	2.2078667	1.4349333	2.6672	2.2194667	2.1194	0.9637333
MDP0000182265	AS	1.1.1.1	PS.lightreaction.photosystem II.LHC-II	1	AT1G29930	CAB1 (CHLOROPHYLL A/B BINDING PROTEIN 1); chlorophyll binding	photosynthesis, light harvesting	0	461	0.0025962593792319	A	2.9164	3.7283332	1.4842666	2.4048	3.0418	3.2127333	4.7878666	3.8728	2.0913334	2.6276667	2.5948	4.165933	0.92546666	2.8816667	2.7806666	3.2966666	4.4604	3.3098667	1.6490667	0.042933334	4.2370667	2.5729334	2.9308	5.2548666	2.8116	1.6008	3.7025332	3.3736	3.9676	3.3234668	1.8233334	5.0081334	2.6474667	1.7645333	2.9908	3.3614666	3.8634667	2.5948
MDP0000186518	AS	30.1	signalling.in sugar and nutrient physiology	1	AT5G39340	AHP3 (HISTIDINE-CONTAINING PHOSPHOTRANSMITTER 3); histidine phosphotransfer kinase	cytokinin mediated signaling	0	99	0.0052222522742545	A	5.3212	4.8856	2.2909334	3.4498668	4.130133	4.1744	5.444267	3.6522	3.7956	2.6389334	4.800667	4.495333	1.4326667	4.4588666	2.81	3.4758666	4.1757336	2.8406668	2.5948	4.9434667	5.323933	3.73	3.6305332	4.2721334	3.8596	4.1030664	3.3430667	1.7732667	2.388	4.5426664	4.6842	3.7654667	3.8458667	4.572533	3.8117332	2.067	2.1625333	3.9474666
MDP0000187261	AS	29.5.11.3	protein.degradation.ubiquitin.E2	4	AT5G41700	UBC8 (UBIQUITIN CONJUGATING ENZYME 8); ubiquitin-protein ligase	ubiquitin-dependent protein catabolic process	0	206	0.00842221783136576	A	3.5518668	3.7767334	2.7363334	2.786	1.5168	1.3610667	5.5034666	4.4550667	3.3244	3.6746	3.5546668	4.2396665	2.2365334	2.6811333	2.1429334	0.98933333	6.0205336	3.8544	2.304	2.0525334	3.9676	3.1232	3.5118	4.2478666	2.9522	3.4452	5.0462666	2.0134666	2.6676667	3.7645333	2.5899334	4.4877334	3.266	3.8085334	3.9714668	2.0009334	2.7984	2.6596
MDP0000187590	AS	26.13	misc.acid and other phosphatases	4	AT5G63140	ATPAP29/PAP29 (purple acid phosphatase 29); acid phosphatase/ protein serine/threonine phosphatase	protein amino acid phosphorylation	0	507	0.0074902601756355	A	2.3905334	4.0417333	3.0392	1.9934666	2.5434666	3.0952	5.6996	3.4233334	2.1558666	3.0001333	2.1401334	4.302533	2.8684	2.2292	3.3097334	4.7184	6.0740666	4.2226	2.3358667	2.0525334	2.5225334	1.7582667	1.4326667	3.9698668	2.2929332	2.1096	2.2183332	2.6558666	2.9322667	2.7643332	1.9049333	4.2121334	3.0676	2.5717332	1.9652	2.2598	3.0684667	2.5421333
MDP0000188052	AS	3.3	minor CHO metabolism.sugar alcohols	1	AT5G51970	sorbitol dehydrogenase, putative / L-iditol 2-dehydrogenase, putative	metabolic process	0	610	0.00276081932612444	A	2.5948	4.8604	3.0665333	4.1568	4.8366	6.3194	5.8293333	2.2901332	2.1230667	4.4543333	2.9082	4.8978667	3.407	3.1930666	3.6632667	6.5029335	6.513867	2.3626	2.304	0.69813335	3.7228	2.8549333	2.1764	6.2996	4.4102	3.4016	3.4336667	3.6998668	3.0520666	4.799667	2.1425333	7.0114	4.4612	3.4221334	3.008	3.5792	3.5712	3.1262667
MDP0000188310	AS	35.2	not assigned.unknown	4	AT4G35320	unknown protein	biological process unknown	0	105	0.000403078653122436	A	3.3249333	5.864	2.7363334	1.1073333	3.5183334	6.9658666	5.1810665	3.4804666	0.85553336	2.0480666	3.0878668	5.717067	3.5682666	1.2056	2.9802	6.4484	5.467867	3.3598666	0.86266667	2.8291333	4.5313334	2.304	1.2368	3.2165334	1.7200667	2.3921332	2.2626667	3.0726666	3.1578667	4.6808	2.4484	2.9495332	1.7072	2.3442	3.2472	3.3006666	4.2114	2.8878667
MDP0000189193	AS	29.5.11.4.3.2	protein.degradation.ubiquitin.E3.SCF.FBOX	4	AT1G55270	kelch repeat-containing F-box family protein	biological process unknown	0	648	0.000206171429671189	A	2.1219332	1.5496	0.8189333	2.0344	1.8574667	2.5375333	3.4733334	1.9844	2.116	2.2786	1.8412	1.4437333	0.7277333	2.4032	1.9421333	2.7720666	2.6728666	2.4750667	1.9156	0.4528	2.2098668	1.3893334	1.0678	2.4761333	1.1468	1.9458667	1.2710667	1.4992	1.9558667	1.0616	1.4480667	2.8392	1.6089333	2.0925333	1.1489333	1.4485333	2.4034667	2.2717333
MDP0000189960	AS	35.2	not assigned.unknown	1	AT2G35880	unknown protein	regulation of transcription, DNA-dependent	0	190	4.44800632706227e-05	A	2.9074667	4.4881334	2.8605332	1.8849334	3.2578666	2.5202668	4.5048666	3.0823333	2.0830667	2.5490668	3.0956	4.302533	2.5456	1.3341334	2.6297333	3.2214668	4.3538666	3.0032	1.7004	1.4586667	2.8173332	2.3893332	2.016	3.7058666	2.7414668	2.0257332	3.059	0.95626664	1.8346666	3.1826	2.5566666	3.9172	2.7150667	2.2596667	2.6112	1.5263333	1.9437333	3.0224
MDP0000191253	AS	35.2	not assigned.unknown	1	0	0	0	0	NA	0.00487015343461825	A	3.7951334	3.9401333	3.8896666	3.5046666	3.696	5.3241334	3.9173334	2.5344	3.5424	4.1212	4.2771335	3.2545333	3.8918667	2.4032	3.0676	4.5844665	3.0417333	2.591	2.5872	0.8210667	2.9493334	2.8304	4.3772	3.4489334	3.0257332	2.9685333	3.2290666	4.1051335	3.2168	4.7162	4.1612	3.3012	3.3136666	3.371	2.9576	3.4456	2.4333334	2.4864
MDP0000191821	AS	20.2.99	stress.abiotic.unspecified	1	AT2G03720	MRH6 (morphogenesis of root hair 6)	response to stress	0	169	1.41485484509591e-08	A	2.4659333	2.2824667	3.0016	0.744	2.252	1.9850667	3.9958668	2.9748	0.54146665	0.5886667	2.1485333	2.7806666	3.6385334	1.0582666	2.0334	3.6760666	4.8166666	4.8050666	0.38773334	-0.0892	4.2648	1.2597333	1.5042666	1.327	-0.013333334	1.2617333	2.4714668	1.0849333	0.6214667	3.3668	1.932	1.1749333	-0.044666667	2.5072	3.4066668	0.23426667	0.39573333	1.5476
MDP0000193109	AS	20.1	stress.biotic	1	AT3G14470	disease resistance protein (NBS-LRR class), putative	apoptosis	0	100	1.15984758601276e-07	A	1.6422666	2.1377332	1.5935333	0.3376	2.1929333	2.6118667	2.5789332	1.5848	0.43253332	1.4009334	2.7674668	2.9752667	2.352	1.2442666	2.3449333	3.2086	3.5828	2.4993334	0.76946664	-0.15933333	3.3602667	2.7812	1.7477334	2.0156667	1.1005334	1.165	2.5648	0.31613332	0.6214667	3.0424	2.4096	1.5890666	0.9382667	1.5558667	1.9106	1.5768	1.0732666	1.8176
MDP0000193220	AS	10.1.4	cell wall.precursor synthesis.UGD	2	AT5G15490	UDP-glucose 6-dehydrogenase, putative	electron transport	0	894	0.00225665960892526	A	2.9772	4.732333	2.5350666	1.4688	3.1577334	5.185	5.1238666	3.8457334	1.8211334	1.806	2.7674668	4.9108	2.8554666	2.6048	3.3186667	4.644533	5.3542666	4.1066666	2.262	-0.28933334	4.0141335	2.9285333	2.3410666	3.8725333	2.9522	2.6964	3.451	3.28	3.9338667	3.568	2.8078666	4.3521333	3.3136666	2.3105333	4.249533	3.6145334	5.751933	3.2317333
MDP0000194017	AS	29.2.1.2.2.23	protein.synthesis.ribosomal protein.eukaryotic.60S subunit.L23	4	AT3G04400	EMB2171 (EMBRYO DEFECTIVE 2171); structural constituent of ribosome	translation	0	279	0.00397828790113105	A	3.8684666	5.1134667	2.9514666	2.3955333	4.6857333	4.5340667	5.8195333	5.1566668	3.2181334	3.8778667	3.3423333	5.0992	3.4458666	4.033467	3.6906667	4.9652	6.2921333	5.3284	2.6912668	1.9724	5.997733	2.9544	2.6166	5.1298666	3.1110666	3.2010667	4.6986666	3.5854666	3.9445333	5.2701335	3.5187333	5.2141333	3.1505334	3.6376	5.1908	4.5937333	4.481867	2.9152
MDP0000194597	AS	20	stress	4	AT2G21970	SEP2 (STRESS ENHANCED PROTEIN 2)	tryptophan biosynthetic process	0	172	2.33244693183155e-08	A	3.1145334	2.3433332	3.4954667	2.4682	2.7638667	3.8626666	2.4182668	3.8728	1.9584	2.6639333	2.8649333	2.4128	3.6021333	2.5638	2.7009332	4.670067	2.3929334	2.7540667	2.0838666	0.6	3.7398667	1.9609333	1.8634666	2.3614	1.7290666	2.604	2.6735334	2.5438	1.7841333	3.0330667	1.9696	2.1421332	1.5012667	2.9424	2.7202666	2.5948	2.0529332	2.4964
MDP0000195837	AS	35.1	not assigned.no ontology	1	AT3G11910	ubiquitin-specific protease, putative	ubiquitin-dependent protein catabolic process	0	157	0.00207809392603522	A	1.5664667	4.0661335	1.8215333	1.3013333	1.4805334	4.290467	5.1600666	1.7334666	1.0899333	1.1721333	1.5264	3.4701333	1.1550666	1.2056	1.9286667	3.0952	5.0857334	1.9809333	1.1237333	0.99413335	2.0849333	1.9475334	1.6342666	2.6849334	1.4012667	3.1492	2.0833333	2.5872	2.7904	2.6742666	1.8965334	2.6197333	1.3662666	2.832	1.3032	1.773	1.9205333	1.6256
MDP0000196004	AS	33.99	development.unspecified	4	AT3G22550	senescence-associated protein-related	response to salt stress	0	208	0.000493921569547075	A	1.8753333	5.1869335	2.0664	1.35	1.612	3.5294666	5.4682665	2.1822667	1.0566666	1.6429334	2.0349333	4.9328666	1.9632	1.1871333	1.3550667	3.5395334	5.4979334	2.8066	1.2424	0.14013334	3.7476	1.4872667	1.2305334	2.3522666	1.192	1.4308	0.7548	1.191	2.3773334	3.4912	1.3128	2.3038666	1.5293334	1.8556	0.6508	0.9636	2.2391334	1.578
MDP0000196554	AS	13.1.6.2.1	amino acid metabolism.synthesis.aromatic aa.phenylalanine and tyrosine.chorismate mutase	1	AT3G29200	CM1 (chorismate mutase 1); chorismate mutase	aromatic amino acid family biosynthetic process	0	406	3.80817634444583e-08	A	3.0410666	2.9062	2.7835333	0.77466667	2.372	2.1806667	3.7200668	2.4432	2.0679333	0.742	2.8182666	2.9039333	2.8930666	0.2228	2.2274	2.0428	3.5828	3.0250666	1.7633333	0.18093333	3.6857333	2.0917332	1.7158	1.3737333	0.8210667	2.7496	2.227	-0.15173334	1.5749333	3.7314	1.8233334	1.746	1.1814667	1.8972666	2.6570666	-0.073466666	1.7646667	1.7497333
MDP0000197242	AS	35.1	not assigned.no ontology	1	AT2G27080	harpin-induced protein-related / HIN1-related / harpin-responsive protein-related	biological process unknown	0	220	0.000839976753262985	A	2.4105334	4.2024665	3.5308	0.6369333	2.0104666	3.752	6.3937335	3.912	0.706	1.8838667	1.8412	3.6199334	2.8808	1.5190667	1.9956	3.0697334	5.4842	5.6164	0.8928	1.5904	4.5474668	1.7368	1.5605333	1.3666667	0.83133334	1.2617333	3.4817333	2.1017334	3.1702666	3.8383334	1.7548	1.2558666	0.9472	1.8633333	4.249533	2.6260667	5.533533	1.5549333
MDP0000197360	AS	29.5.3	protein.degradation.cysteine protease	4	AT3G19390	cysteine proteinase, putative / thiol protease, putative	proteolysis	0	161	0.000661372027443463	A	0.9336	3.3848	3.3688	1.8925333	2.2772	6.3022666	3.2614	4.391733	1.7892	2.0480666	0.8982667	3.1425333	2.5014668	2.4816	2.3449333	5.5825334	3.1869333	3.1438668	1.8833333	0.35693333	2.0966	1.6558666	1.2305334	2.0078	0.47906667	1.4944	2.5135334	1.8312666	2.3096666	1.3404	1.6232	2.2289333	0.40426666	1.6084	3.3106	1.9557333	2.4761333	1.8936
MDP0000199228	AS	35.2	not assigned.unknown	4	A5B896_VITVI	Putative uncharacterized protein	0	Vitis vinifera (Grape)	115	4.20791121565218e-06	A	1.8948667	1.9066	1.2616	1.4232666	1.0037333	2.6118667	1.4016	1.4835334	1.4930667	1.9892	1.2961333	1.7881334	0.33813334	1.5746666	1.052	3.1713333	1.7333333	1.5012	1.4150667	0.94413334	1.4906666	1.1724	0.90706664	1.4393333	0.5750667	1.8193333	1.0914667	1.9948666	1.2746	1.6030667	1.3256	1.2558666	0.73826665	1.4053333	0.8150667	2.3339334	1.205	1.6838666
MDP0000201234	AS	31.1	cell.organisation	4	AT3G23400	plastid-lipid associated protein PAP / fibrillin family protein	transport	0	240	0.00102083222179576	A	1.7976	1.4169333	2.3816667	1.6944	2.6996667	2.0068	3.0823333	2.5344	2.3816667	1.8216	1.6269333	1.4664	2.4604666	1.9564	2.378	3.1578667	3.3201334	2.0124	1.7549334	0.64893335	1.5941334	1.2845334	1.9801333	2.6199334	1.3746667	1.5926666	1.5756	2.4383333	1.7841333	1.4154667	1.272	2.4348	1.1452	2.2032	1.6498667	2.4417334	1.7290666	1.7744
MDP0000202078	AS	29.5.11.3	protein.degradation.ubiquitin.E2	4	AT2G02760	ATUBC2 (UBIQUITING-CONJUGATING ENZYME 2); ubiquitin-protein ligase	ubiquitin-dependent protein catabolic process	0	311	0.00803580401189007	A	3.6924667	3.4997334	2.6596	2.8904	2.3348	2.5375333	4.32	3.2197332	3.0122666	2.7716	3.5546668	3.6666667	3.0098667	3.1862667	2.4218667	2.7252	4.5546665	3.1326666	2.4780667	1.8102666	4.2648	2.5582666	2.6094	2.7729332	3.7635334	3.1652	2.7084	1.7933333	2.5793333	3.2822666	2.8245332	2.3917334	3.8196666	3.3624	3.0805333	1.4757333	2.1512	2.6404
MDP0000202208	AS	35.2	not assigned.unknown	1	0	0	0	0	NA	0.00462221415009604	A	3.0597334	3.99	3.1862	2.4773333	3.9129333	4.0735335	4.2672668	4.2542667	2.4908	3.7026668	2.5865333	4.1549335	3.3716	3.0784	3.7979333	6.0010667	4.5272	4.2585335	2.304	2.1170666	6.0461335	2.0271332	2.0671334	3.9456666	2.5257332	2.236	3.6365333	3.625	2.9942667	4.6808	2.3433332	3.6826	2.3734667	2.4121332	3.9120667	4.1744	2.9052668	2.4443333
MDP0000203623	AS	29.2.1.2.2.523	protein.synthesis.ribosomal protein.eukaryotic.60S subunit.L23A	2	AT2G39460	ATRPL23A (RIBOSOMAL PROTEIN L23A); RNA binding / structural constituent of ribosome	translation	0	196	0.00123707132916622	A	4.3393335	5.6352	2.3214667	3.3110666	3.6844666	4.5132	5.998667	3.9698	4.0443335	2.6276667	3.8114667	5.9059334	2.7254	4.272733	3.0776668	3.7996	5.9013333	3.8301334	3.3009334	1.0176	5.9406667	3.6548	3.2730668	4.5746665	3.8174667	3.5704668	4.3985333	2.7768667	3.6372	4.928933	4.2786665	4.6209335	3.7569335	3.8970666	4.440533	3.0498667	3.471	3.1166666
MDP0000205496	AS	29.5.11	protein.degradation.ubiquitin	2	AT5G50870	UBC27 (ubiquitin-conjugating enzyme 26); ubiquitin-protein ligase	ubiquitin-dependent protein catabolic process	0	160	0.00253135655392649	A	2.4840667	2.7514668	2.0853333	1.0358666	2.1392	1.4324	4.515333	2.5536	1.7805333	2.2249334	2.0441334	3.0817332	1.7273333	1.7593334	1.7854667	2.4664	4.5677333	2.405	0.9172	2.0124	4.1988	1.4872667	1.1985333	2.7266667	1.8564	1.5681334	2.1181333	1.4062667	1.7328	3.0810666	1.6618667	2.6098666	1.5109333	2.0236	2.3800666	1.4485333	1.4953333	1.2364
MDP0000205662	AS	35.2	not assigned.unknown	1	AT3G19990	binding	biological process unknown	0	592	2.88401857145156e-05	A	2.7248	2.741	1.8215333	2.2874668	1.9964	5.4914	2.1333334	2.6948	0.916	1.2544	2.4458666	3.0922	2.0271332	2.464	2.0761333	4.623133	2.2281334	2.2112	0.8474	1.6345333	2.0966	1.3682667	1.0005333	1.1641333	0.6156	2.3740666	1.3298	2.6831334	0.96666664	1.7181333	1.6754667	1.0326667	0.80186665	2.6349332	0.9868	2.4605334	1.0732666	2.8682
MDP0000206314	AS	35.2	not assigned.unknown	1	AT3G05890	RCI2B (RARE-COLD-INDUCIBLE 2B)	biological process unknown	0	50.8	4.05366299613509e-07	A	5.3105335	5.3381333	3.5566666	3.4586666	2.6645334	4.501333	5.638	4.4672	4.2718	3.7964	4.9226665	5.216133	4.328	4.4296	2.3018	3.7202666	5.6266665	4.713333	3.4138	2.3713334	6.0670667	4.394	3.7228668	4.3478665	4.171467	5.4866667	4.6228	2.4073334	2.8898666	4.638067	4.5944	4.1228666	3.6592	4.5908666	4.3616	2.1618667	3.0376	3.4904
MDP0000209313	AS	27.3.30	RNA.regulation of transcription.Trihelix, Triple-Helix transcription factor family	1	AT5G28300	trihelix DNA-binding protein, putative	regulation of transcription	0	306	2.26757049526912e-12	A	3.0410666	3.9784	2.2581334	1.5137334	2.1004667	3.0109334	4.8162665	2.8784	1.5408666	0.98906666	2.6724	3.9818666	3.2276	1.7294667	2.2274	3.7886	4.7464666	3.6012	1.3994666	0.8458667	4.567333	1.6430666	1.4069333	1.4464	0.33826667	2.2102666	2.7674668	0.71	0.6034667	3.8088667	2.0188	1.5272666	0.571	2.1512	2.7826667	0.47573334	0.5417333	2.0837333
MDP0000211726	AS	22.1.2	polyamine metabolism.synthesis.SAM decarboxylase	4	AT3G25570	.	.	0	470	3.96561628187246e-08	A	3.622	5.0728	0.9374667	0.2296	1.0037333	0.9236	4.9669333	2.1174	1.2102	0.81866664	3.9505334	5.1422668	1.831	0.6798667	0.7762667	2.3382666	5.1742	2.8780668	1.0746666	2.8468666	4.6419334	2.9285333	2.0610666	1.8738667	1.9585333	2.4496	2.7170668	-0.1356	2.0389333	4.004667	3.5888	1.6829333	1.8252667	3.3077333	2.9397333	-0.08933333	2.0854	3.0224
MDP0000212045	AS	17.6.3	hormone metabolism.gibberelin.induced-regulated-responsive-activated	1	AT3G02885	GASA5 (GAST1 PROTEIN HOMOLOG 5)	response to gibberellin stimulus	0	87	4.64866978397262e-11	A	5.4913335	5.9954667	-0.15293333	0.49046665	1.9136	3.604	3.9832	1.2484	0.6906667	0.34493333	4.817	5.6072	0.0576	1.9829333	1.0906667	4.5926	4.512133	1.7954667	1.1237333	-0.014266667	5.3604665	3.97	1.1073333	0.46973333	1.2584	3.0177333	2.285	1.191	1.6153333	4.3212	4.6028666	0.29413334	1.3492	3.7889333	4.106467	1.3404	2.0202668	4.4304
MDP0000213574	AS	35.2	not assigned.unknown	4	0	0	0	0	NA	9.25397181064645e-08	A	5.0362	4.8604	2.9514666	3.9004	2.6101334	4.2798667	3.6942666	1.7689333	2.824	3.1539333	4.9784	5.6641335	2.8684	3.29	3.3941333	5.1264	4.1084	2.6590667	3.3329334	2.0124	4.768067	4.1710668	2.0671334	2.5462666	2.3216	3.5180666	1.91	1.8684	2.6788666	5.5742664	4.665933	2.4348	2.25	4.6769333	1.4750667	2.7789333	3.1910667	4.4898667
MDP0000213640	AS	5.1	fermentation.LDH	2	AT1G23800	ALDH2B7 (Aldehyde dehydrogenase 2B7); 3-chloroallyl aldehyde dehydrogenase/ aldehyde dehydrogenase (NAD)	metabolic process	0	746	2.40018441001147e-07	A	1.7607334	4.5196	2.048	0.6369333	1.2788	3.0291333	4.5261335	2.7054667	0.71306664	1.5890666	2.0617332	4.6669335	1.2276	0.7628	1.1298667	4.7074666	4.8394666	3.2156668	0.59866667	0.69813335	2.8802667	2.1429334	1.4577334	2.6961334	0.5956	1.5528	2.1942666	1.8870667	0.6584	3.2605333	2.4030666	3.1073334	1.0088	1.7482667	2.1618	3.3250666	2.0428	2.2982666
MDP0000216173	AS	10.1.6	cell wall.precursor synthesis.GAE	1	AT3G23820	GAE6 (UDP-D-GLUCURONATE 4-EPIMERASE 6); catalytic	carbohydrate metabolic process	0	727	3.04697820426097e-17	A	4.1488	5.428933	3.4198666	0.42266667	0.8982667	4.471667	5.9796	3.912	0.39666668	0.8432	3.9197333	5.181	3.0226667	0.5408	1.4739333	6.1972	6.009333	4.3518667	0.3956	0.6734667	5.3031335	3.7869334	1.8515333	1.3737333	1.2381333	3.1406	2.4045334	1.4062667	2.2524667	5.2126665	3.8049333	1.5410666	1.1541333	3.9998	2.6756	1.4485333	4.6148	3.9286
MDP0000216843	AS	29.4	protein.postranslational modification	2	AT5G05180	unknown protein	biological process unknown	0	137	4.36859168803787e-09	A	3.0125334	2.2133334	1.5935333	1.4602667	1.5168	1.9850667	1.9046667	1.4835334	1.5089333	1.8838667	2.3970666	1.8673333	2.2852	1.4701333	1.6644	2.8976	1.8946667	2.1069334	1.9156	1.2782667	3.5668	1.6836	0.934	1.1338667	0.11106667	1.72	1.6301334	1.4771333	1.7716	2.5653334	2.0621333	1.2352	0.42526665	2.6042666	2.1894667	1.2868	2.2269332	2.0421333
MDP0000217213	AS	30.2.17	signalling.receptor kinases.DUF 26	1	AT3G09010	protein kinase family protein	protein amino acid phosphorylation	0	134	3.37564414117332e-14	A	4.014867	4.4224	4.8402	1.4393333	1.692	3.8364	6.225867	4.045467	1.8550667	3.2636666	4.0482	3.2082667	3.9118667	1.1965333	1.8608	5.0114665	3.9864	4.4631333	0.8305333	0.29053333	4.777867	2.1863334	3.1146667	1.2766666	0.60653335	3.8856	3.8465333	2.5298	1.2084	4.2926	3.7626	1.2214	0.88413334	4.2576	2.3249333	2.5108	1.5697334	1.9020667
MDP0000217438	AS	3.4.5	minor CHO metabolism.myo-inositol.inositol phosphatase	2	AT3G02870	VTC4; 3p(2p),5p-bisphosphate nucleotidase/ inositol or phosphatidylinositol phosphatase	sulfur metabolic process	0	388	2.19857429009927e-05	A	3.5333333	4.337333	2.5918667	2.0171332	3.1889334	5.341467	5.1810665	2.6948	3.1285334	3.0809333	2.939	4.4565334	2.6321332	2.9847333	3.2804	5.06	5.3422666	3.2356	2.6988	1.5476	5.224	1.9903333	1.9416	3.8217332	2.6217334	2.1854668	2.6321332	3.28	2.9217334	4.8877335	2.6316	3.3868666	3.0676	2.3956	3.5238667	3.3118668	2.5433333	1.9725333
MDP0000218462	AS	26.1	misc.misc2	4	AT2G30490	ATC4H (CINNAMATE-4-HYDROXYLASE)	electron transport	0	289	0.00270399329847562	A	3.622	5.864	4.3533335	2.8016	3.6342666	5.2218666	6.0688667	5.6606	3.2603333	4.3532	3.5912	6.201733	4.430333	2.5197334	4.1752	5.2314	6.3304	5.8139334	3.6022666	2.391	4.4946666	2.6934	2.8342667	4.4148	3.8458667	3.1652	4.887133	3.44	4.486	4.370333	3.2766	5.0619335	4.1903334	3.5252	5.3941336	3.4456	4.4346666	3.4904
MDP0000218759	AS	35.2	not assigned.unknown	3	0	0	0	0	NA	1.82605777016617e-13	A	5.1544	6.2752	1.7729334	0.90146667	0.919	4.0861335	4.8442	3.1276	2.0344	0.6912	4.782933	6.117533	1.4326667	1.4518666	1.7576	4.828	5.3792	3.752	2.1494668	0.042933334	5.616667	4.2093334	2.4357333	1.8821334	1.4112	3.9502666	3.7984	1.4538667	3.4234667	5.1052	4.5944	1.7805333	1.3578666	4.2102666	5.1636	1.7261333	5.8179336	4.4217334
MDP0000219404	AS	26.21	misc.protease inhibitor/seed storage/lipid transfer protein (LTP) family protein	4	AT3G22142	unknown protein	lipid transport	0	117	1.24967612983993e-09	A	4.5972	6.6513333	1.9712	2.1096	1.5484	4.501333	5.1489334	1.6778667	2.9401333	2.4654667	3.8646667	6.052533	1.7273333	2.1297333	1.7273333	5.845333	3.4258666	2.2697334	2.9686666	2.3342667	4.7884	2.4638	1.6418	1.4590666	0.6364	2.8409333	1.0143334	2.3925333	2.5435333	4.638067	4.1828	1.3804	0.82893336	3.3262	0.6631333	2.0862668	4.8836665	4.2568
MDP0000221966	AS	30.8	signalling.misc	4	AT4G15800	RALFL33 (RALF-LIKE 33)	biological process unknown	0	115	0.00013320900358893	A	3.3249333	4.0417333	3.7032	1.6224	3.0526667	4.6778665	4.1626	4.7370667	1.7328666	3.2849333	2.886	4.1284666	3.5344	1.6705333	2.7619333	4.2292	3.5177333	4.1653333	0.9088	0.35693333	5.5732665	2.0781333	2.1293333	4.122267	1.836	2.6702666	3.7984	3.3961334	2.911	5.261133	2.0913334	3.6944	1.8744	3.1046	3.6359334	2.6769333	3.8310666	1.5229334
MDP0000223943	AS	29.4	protein.postranslational modification	1	AT1G31160	zinc-binding protein, putative / protein kinase C inhibitor, putative	biological process unknown	0	174	0.00754197583266066	A	1.3749334	1.4317334	2.0853333	0.744	2.6206	1.9432666	2.1224	2.6188	1.6838666	0.9177333	0.9608	1.7	2.1272	0.70746666	1.8746667	1.8988667	2.3716	2.3261333	0.71146667	0.062133335	3.3914666	0.76893336	1.3677334	1.8738667	1.2117333	0.97026664	2.2095332	1.5478667	1.1770667	2.1243334	0.66746664	1.8651333	1.1252667	0.7881333	2.4219334	0.80266666	1.3769333	0.48066667
MDP0000223944	AS	35.2	not assigned.unknown	1	AT1G31170	AtSRX (SULFIREDOXIN)	response to oxidative stress	0	74.7	9.29414502983268e-05	A	2.2198	2.0401332	0.89813334	1.6224	2.3608	2.2012	3.0544	2.3766668	1.4023334	1.42	1.8314667	2.1628	1.0018667	2.1209333	2.2529333	3.2602668	3.0542667	2.0356	0.98013335	4.4018	3.874	1.1724	0.97426665	2.0621333	0.5224	1.5770667	1.2816	1.4062667	0.2764	2.088	1.3952	2.0782666	0.73826665	1.7878667	1.4842666	1.934	0.39573333	1.376
MDP0000224616	AS	35.2	not assigned.unknown	3	AT2G22720	unknown protein	biological process unknown	0	151	0.0065431296369306	A	5.2796	2.741	2.2748	5.4129333	3.3737333	4.471667	4.1212	2.1939332	4.3936	3.2430665	5.2314	2.5753334	1.8792	5.8570666	2.3992667	3.9328	3.7184	2.7043333	4.0977335	3.1024	3.9676	4.8441334	2.5515332	2.6199334	3.049	5.0146	2.3694668	2.4544	2.9625332	3.546	4.8668666	2.6098666	2.9514	5.0728	2.6933334	2.9972	2.3474	4.1405334
MDP0000224677	AS	35.2	not assigned.unknown	1	0	0	0	0	NA	0.00597778231822056	A	2.6584	2.2370667	2.964	1.2276666	2.1392	3.3256	2.6832	1.892	1.8126667	2.0625334	1.9373333	1.8673333	2.7984	1.7973334	2.2902668	3.0952	2.7721334	1.9696	1.4797333	1.3032	2.7884	1.7724667	1.5605333	1.7926667	1.0531334	2.0433333	2.0920668	2.6831334	2.1626	2.0418668	1.8470666	1.8936	1.2610667	1.756	1.4553334	2.2972	1.6546667	1.9114667
MDP0000226891	AS	35.1	not assigned.no ontology	1	AT5G41460	fringe-related protein	biological process unknown	0	637	8.40979621969261e-11	A	2.9944	2.5341334	2.5074666	1.0432	1.9831333	4.0482	3.7343333	2.3117332	0.9602	1.3383334	2.9286666	2.8626666	2.7544	1.557	1.7428	2.7833333	4.0407333	3.2726	1.4878666	0.26906666	3.5239334	1.3682667	1.1549333	1.763	0.6984	1.2318	1.6833333	0.37973332	1.1610667	2.7861333	1.932	2.0288668	1.2249334	1.9204	2.6756	0.25413334	1.6546667	2.0073333
MDP0000230883	AS	35.2	not assigned.unknown	1	AT4G17140	pleckstrin homology (PH) domain-containing protein	biological process unknown	0	1776	0.000461765385402139	A	3.8032	2.9768	2.6854668	4.8077335	3.6148	3.4562666	4.8302665	3.2937334	3.4321334	2.6276667	3.4993334	2.723	3.1072667	5.2412	2.7425334	4.653	4.3818665	3.5134666	3.3712	3.6828666	3.4992666	4.3278666	1.6904666	2.9540668	2.2469332	3.9862666	2.352	2.7229333	1.9686667	3.0221334	4.2981334	2.8885334	2.0664	4.1330667	2.7022667	3.3504	1.9205333	3.2236
MDP0000231363	AS	29.2.1.2.1.5	protein.synthesis.ribosomal protein.eukaryotic.40S subunit.S5	2	AT2G37270	ATRPS5B (RIBOSOMAL PROTEIN 5B); structural constituent of ribosome	translation	0	376	0.00336696333450885	A	1.9924	2.3077333	1.1208	2.0018666	1.5652	3.1306667	1.5332	1.6314666	1.6001333	2.0032	1.7365333	2.4308	1.674	2.2682	1.7109333	3.2602668	1.8472	1.9344	1.5909333	0.94413334	2.0849333	1.5530666	1.0345334	1.2254666	0.9185333	1.8275334	1.7265333	2.2518666	1.4821334	1.4737333	1.5336666	1.1946666	0.6785333	1.8170667	1.4750667	2.2006667	1.2958666	2.2717333
MDP0000231364	AS	35.2	not assigned.unknown	1	AT2G35880	unknown protein	regulation of transcription, DNA-dependent	0	102	8.36773912786491e-14	A	3.4128	3.6077332	2.2909334	2.1610668	2.1929333	4.1744	3.8274	2.63	2.3317332	2.1962667	3.0782	3.4270666	2.5304	2.6565332	1.6644	3.6760666	3.5969334	2.292	1.4878666	1.5476	5.293667	2.3816	2.3210666	3.0748	2.4092667	2.4242666	3.3430667	2.2518666	2.1044	3.7522666	2.3344	3.1276667	2.4198666	2.1012	3.1528666	2.7650666	1.8773333	2.9937334
MDP0000231739	AS	33.99	development.unspecified	4	AT3G22550	senescence-associated protein-related	response to salt stress	0	208	0.000998664155406019	A	2.053	5.046933	2.5209334	1.3239334	2.1528	3.1137333	5.2176	2.7377334	1.0658667	1.9462	2.2003334	4.6444	2.4604666	1.4239334	2.0475333	3.3096	5.236133	2.522	1.1556	1.3705333	3.5876	1.4464	1.0608	2.3188	1.5604	1.5848666	1.9917333	1.9232	2.0149333	3.2505333	1.4408	2.3128	1.7166	1.928	1.9201334	1.7025334	2.2154	1.6498667
MDP0000232445	AS	27.3.7	RNA.regulation of transcription.C2C2(Zn) CO-like, Constans-like zinc finger family	1	AT1G06040	STO (SALT TOLERANCE); transcription factor/ zinc ion binding	biological process unknown	0	202	0.00089576442015856	A	2.8576	2.369	3.1734667	1.6397333	4.0628	3.0952	4.5261335	3.4913332	1.7805333	1.9741334	1.6417333	2.3030667	2.8684	1.8236	2.9417334	4.5309334	4.0820665	2.9146667	1.3606	0.8941333	4.446533	1.7242666	1.603	2.6199334	1.2021333	2.5788	2.2183332	1.5694667	1.9812	2.2002666	1.6026666	2.2885334	1.2426667	1.8556	2.0752	2.2598	2.3685334	1.6185334
MDP0000232585	AS	35.2	not assigned.unknown	2	AT5G11950	unknown protein	lysine biosynthetic process via diaminopimelate	0	320	8.23009466836741e-05	A	3.7346	3.2392	1.4842666	1.1873333	2.5321333	2.2204	3.4596	1.4589334	2.3317332	1.4404666	3.6176	3.5022	1.7273333	1.3561333	1.9825333	1.7506	3.3746	1.7270666	1.1401334	1.1161333	5.0114665	2.1943333	1.5253333	2.5013332	2.1202667	2.7142	2.1685333	2.0134666	1.548	3.3668	2.5166667	2.7705333	2.2696	2.2432	3.2277334	1.6766666	1.2958666	2.0917332
MDP0000233181	AS	31.4	cell.vesicle transport	1	AT4G12460	oxysterol binding	steroid metabolic process	0	763	0.00904239787019679	A	2.1802	2.6536	1.9712	2.0097334	2.0248	2.2012	2.4182668	1.7334666	1.8046666	2.0480666	1.902	2.5909333	2.048	2.1575334	2.1798	3.2848	2.0157332	2.2697334	1.7474	0.8458667	2.8272	1.3682667	1.2949333	2.1288	1.612	1.8358667	2.1254	2.5577333	2.0926666	1.9083333	1.4480667	1.8792	1.7837334	1.9204	2.5717332	2.5786667	1.8985333	2.4280667
MDP0000233741	AS	35.2	not assigned.unknown	2	0	0	0	0	NA	0.00383010112012409	A	3.7346	4.0152	1.7980666	2.4129333	2.1528	2.4422	3.3518667	2.6188	2.9793334	2.1183333	2.8753333	2.7806666	2.3348	3.2646	1.4393333	0.83026665	2.0960667	3.0136	1.8212	4.0254664	4.8845334	2.9458	3.4558666	2.4085333	2.3426666	3.1492	3.1798666	0.5364	1.6153333	3.3774667	3.3352666	2.7499332	3.0798666	2.9692	4.2013335	1.773	2.1072	3.0136
MDP0000233784	AS	35.2	not assigned.unknown	2	0	0	0	0	NA	0.000362663590421272	A	3.3777332	2.4208	2.3358667	2.5274668	1.8284667	3.3930666	2.1429334	3.4457333	3.2430665	2.1829333	3.1585333	2.3281333	2.2524667	3.4916	1.901	2.2873333	2.5290666	2.8406668	3.0909333	2.2572	3.7476	2.4054	2.6508	2.926	1.6308	2.9685333	1.8919333	1.2637334	1.8483334	1.9457333	2.8528	2.5166667	1.5469333	3.4894	2.9668	1.9794667	1.6678	3.9016
MDP0000237588	AS	28.99	DNA.unspecified	4	AT4G28190	ULT1 (ULTRAPETALA1); DNA binding	electron transport	0	361	1.82434150887249e-06	A	2.538	2.834	1.2952	1.3409333	2.0104666	3.424	3.6942666	2.5237334	1.7177334	1.6429334	2.2094667	2.6474667	1.831	2.1575334	1.3888	2.7112668	3.6374	2.6482666	1.4648	3.6188	3.7565334	2.0344	1.9296	2.0910666	1.1654667	1.6008	2.0582666	1.2388	1.2422	3.0424	2.2294667	2.2442667	1.4921334	1.832	2.3249333	1.7973334	1.6430666	1.578
MDP0000237866	AS	35.2	not assigned.unknown	4	0	0	0	0	NA	0.00456111661235683	A	2.7557333	0.7096	1.1902	2.1268	1.5652	2.6526666	1.0688	1.0881333	1.9850667	1.79	2.7827334	0.9081333	1.6164	1.8822	1.9956	1.8058	1.3097334	1.6213334	2.0233333	-0.27373335	1.5836	1.4816	0.61973333	1.2988	0.6364	1.5848666	0.71933335	1.9232	1.7582667	1.0334667	1.5478667	1.3873333	0.7664	2.6261334	1.1218667	2.6606667	1.9205333	2.1968
MDP0000239551	AS	35.2	not assigned.unknown	1	D7U3I0_VITVI	Whole genome shotgun sequence of line PN40024, scaffold_5.assembly12x	0	Vitis vinifera (Grape)	88.2	0.00291482409776488	A	2.8786666	2.4384665	2.6474667	1.0998666	1.692	1.7701334	2.1030667	2.9864	2.0754	2.1307333	2.1928	1.7934667	-0.09466667	0.31293333	1.4564	1.7506	1.9948	1.1398	0.9005333	0.8458667	3.66	2.1053333	1.5402666	1.6436	1.6022667	2.3921332	2.4874666	1.9596	1.9434667	3.1918666	2.0989332	1.7529334	1.4126667	2.3528	2.7744	1.934	1.9205333	1.7828
MDP0000240735	AS	35.2	not assigned.unknown	1	AT3G18165	unknown protein	defense response signaling pathway, resistance gene-dependent	0	130	2.62669916638956e-09	A	4.381	3.7900667	3.0392	1.2202667	2.7220666	4.5244665	3.7343333	2.9864	2.0432	2.6276667	4.0482	3.5252666	3.2041333	3.046	2.7334666	3.0573332	3.2938666	3.8897333	1.4648	1.14	4.7977333	3.5601332	3.1278667	3.2714667	2.8926666	3.2984	4.1461334	2.5872	2.4894667	3.3774667	4.0025334	2.7705333	2.5048	3.6376	2.5918667	2.4605334	2.6494	3.4128666
MDP0000242480	AS	31.1	cell.organisation	2	AT5G19780	TUA5 (tubulin alpha-5)	microtubule-based process	0	410	0.000903419315575429	A	2.8392	2.4481332	1.6490667	2.2795334	1.4462667	1.3610667	2.4930665	2.3342667	2.1645334	1.0348	2.6981332	2.8188	2.6045334	3.2481334	1.3362666	1.2910666	3.4926667	2.6716	1.8833333	-0.0892	3.5392666	2.0271332	1.9870666	2.3782666	2.2368	1.9874	2.7416	1.2637334	1.6918666	2.2834666	2.1349332	2.3481333	2.4076	2.0841334	3.3705332	1.2062666	1.9652	2.2717333
MDP0000242694	AS	17.2.3	hormone metabolism.auxin.induced-regulated-responsive-activated	4	AT1G60750	pseudogene	0	0	270	1.61681267464627e-09	A	3.3777332	3.7767334	2.2909334	1.2525333	2.1130667	2.4825332	4.9669333	2.2362666	1.8306	1.5712	2.8276	3.5512	2.1069334	1.324	1.2266667	2.1340666	3.9185333	2.6716	1.2349334	1.9724	3.2237334	2.12	1.4003333	1.5316	1.1288	3.1652	1.8386667	-0.2584	1.0169333	2.4312	1.8097334	1.6766666	1.3402667	2.2196667	2.2421334	-0.3064	0.7268	2.5050666
MDP0000242810	AS	27.4	RNA.RNA binding	4	AT1G51510	RNA-binding protein, putative	RNA processing	0	223	0.000736202833387813	A	3.8844	3.2964	2.3668666	4.5109334	2.8464668	4.2441335	4.5048666	4.2085333	4.8757334	3.4218667	3.9505334	3.3604	2.3677332	3.6248	3.0008	4.2098665	4.435867	4.0684	4.5821333	2.1170666	2.5753334	3.4627333	4.7945333	4.5157332	2.5862668	3.9048	2.9608	3.8448	3.3480666	2.6462	4.1612	4.1372	2.7910666	4.546	3.0158668	3.2265334	3.1136	5.0044665
MDP0000243322	AS	21.1	redox.thioredoxin	4	AT3G17880	ATTDX (TETRATICOPEPTIDE DOMAIN-CONTAINING THIOREDOXIN)	cell redox homeostasis	0	426	0.0004961493516995	A	5.2188	1.8922666	2.3358667	5.8009334	3.2477334	4.1744	3.502	2.3221333	4.6261334	3.7964	5.0695333	1.9796	2.5304	6.1921334	3.1427333	5.2814	3.3201334	2.591	4.473467	2.2932668	4.2461333	5.7536	2.8045332	2.7366667	2.2722666	5.3776	1.7716666	3.5486	2.2068	2.8605332	5.6938	2.6587334	2.3425333	5.418267	1.7725333	3.9109333	2.0854	4.7928667
MDP0000243435	AS	29.5.11.4.3.2	protein.degradation.ubiquitin.E3.SCF.FBOX	4	AT4G24210	SLY1 (SLEEPY1)	positive regulation of gibberellic acid mediated signaling	0	168	1.94346309329828e-06	A	2.2002666	2.884	2.4384	0.9722667	1.9424	2.3461332	3.7074666	2.9018	1.3346666	2.1962667	1.8492	2.7895334	2.6045334	1.01	1.901	3.3096	3.4258666	2.3854666	0.7188	0.0044	3.0249333	1.6705333	1.7158	2.3930666	1.1288	1.1801333	2.1254	2.1017334	1.3066666	3.3668	1.6808	2.0849333	1.1635333	1.1712	1.8196	1.7261333	1.7048	1.5229334
MDP0000243861	AS	29.4.1.57	protein.postranslational modification.kinase.receptor like cytoplasmatic kinase VII	1	AT2G28930	APK1B (Arabidopsis protein kinase 1B); kinase	protein amino acid phosphorylation	0	521	0.00616702945739415	A	1.5118667	1.9829333	2.3358667	0.45186666	2.1392	2.1604	3.0144	1.9584	1.4757333	1.2761333	1.6010667	2.0357332	2.698	0.08506667	2.2035334	1.6697333	2.9374	2.7540667	1.1065333	-0.07106667	3.1802666	1.5078666	1.7801334	1.4888	0.44573334	1.8690667	1.8828666	1.3828	2.0612	2.5164666	1.486	1.8306667	0.8753333	1.3459333	2.1618	1.3128667	2.2269332	0.7664
MDP0000244580	AS	35.1.5	not assigned.no ontology.pentatricopeptide (PPR) repeat-containing protein	4	AT3G17880	ATTDX (TETRATICOPEPTIDE DOMAIN-CONTAINING THIOREDOXIN)	cell redox homeostasis	0	276	0.000835753580782332	A	5.1544	1.9742666	2.5350666	5.7846	3.1666667	4.9234	3.2756	2.356	4.5244665	3.8268	4.9942	1.9486667	2.5304	6.1834664	3.0571334	5.084133	3.2121334	2.7938666	4.2744	3.3237333	4.2461333	5.606933	2.7034	2.2758	2.3616	5.3964	1.4838667	3.6384	2.4999332	3.0330667	5.6638665	2.2202666	2.25	5.3985333	1.6313334	3.9109333	2.2391334	4.6523333
MDP0000246948	AS	34.3	transport.amino acids	2	AT3G30390	amino acid transporter family protein	amino acid transport	0	620	9.219614727712e-06	A	2.3526666	3.7521334	1.1902	0.4024	2.3348	3.3256	3.9048	1.892	1.2617333	0.98906666	2.2199333	3.9471333	1.4634666	0.95053333	1.7576	2.116	4.2385335	1.8077333	0.822	0.72206664	4.217067	1.5332	1.3746667	2.1822667	1.8170667	1.5014666	1.7265333	1.8870667	1.8730667	2.7861333	1.3889333	2.1939332	1.7166	1.1368667	2.2242	2.2006667	1.4825333	1.7916666
MDP0000247734	AS	17.2.2	hormone metabolism.auxin.signal transduction	4	AT1G12820	AFB3 (AUXIN SIGNALING F-BOX 3); auxin binding / ubiquitin-protein ligase	response to molecule of bacterial origin	0	97.8	0.000638449869284103	A	2.1512	3.584	2.2242668	1.0748	2.7959332	2.2856	4.3061333	2.8124	1.7328666	1.6773334	1.9994667	3.4593334	2.1810668	1.5381334	1.5232	1.2910666	3.7049334	2.3854666	0.7471333	0.7474667	3.8185334	1.8834667	2.2645333	2.2104	2.2638667	1.8525333	2.5354667	0.17453334	1.8094667	3.0330667	1.8026667	1.9509333	2.0664	1.325	2.6474667	0.36093333	1.7290666	1.5628
MDP0000249114	AS	29.4.1.57	protein.postranslational modification.kinase.receptor like cytoplasmatic kinase VII	4	AT3G51550	protein kinase family protein	protein amino acid phosphorylation	0	1252	0.00861107067643182	A	1.9924	2.9545333	2.3516	1.4838667	2.8568	3.2768	4.0216	2.5237334	1.4506667	2.0904	1.7533333	2.9236667	2.7544	2.0850666	2.4102666	3.2966666	3.8900666	2.9013333	1.3916	0.87006664	4.0292	1.8701333	1.9673333	2.8122666	1.8269334	1.7810667	2.8606668	2.2033334	2.9830666	3.1496	1.7278666	2.8196	1.8146666	1.4722667	3.4618666	2.6436667	3.7963333	1.7916666
MDP0000249299	AS	17.2.3	hormone metabolism.auxin.induced-regulated-responsive-activated	2	AT3G21190	unknown protein	apoptosis	0	565	8.56969208044565e-13	A	4.014867	3.5601332	1.7497333	1.1457334	0.7578667	3.4855332	4.6237335	2.3869333	1.7892	1.8681333	3.8114667	3.5982666	2.4746666	1.9564	1.5068	2.884	5.122267	2.6824	1.7158667	1.0915333	4.7977333	3.8054667	2.0421333	1.6774666	2.5462666	3.4376	2.5135334	0.75906664	1.2256	3.6481333	3.6444	1.9296666	2.8130667	3.6176	2.4030666	0.17453334	2.2391334	3.8792
MDP0000249502	AS	27.2	RNA.transcription	1	AT4G20280	transcription initiation factor IID (TFIID) 28 kDa subunit (TAFII-28) family protein	transcription	0	175	0.0087372701436203	A	2.6958666	0.9130667	0.8189333	2.6196666	1.9424	2.3254666	0.89813334	1.5190667	2.206	2.1829333	2.4150667	0.9845333	1.1912	2.6299334	2.0761333	2.6724	1.0750667	1.7373333	2.2542667	0.72206664	1.1589333	1.6918	1.7595333	1.4672	1.1749333	2.3921332	0.4792	2.6964667	1.5616	0.77793336	2.1064	1.3384666	1.1635333	2.5554667	0.5988	2.9850667	1.3647333	2.968
MDP0000250248	AS	27.3.22	RNA.regulation of transcription.HB,Homeobox transcription factor family	2	AT4G35550	homeobox-leucine zipper protein (HB-2) / HD-ZIP protein	regulation of transcription, DNA-dependent	0	222	0.00709314304880734	A	2.1512	1.7482667	0.6685333	1.5217333	1.5326667	2.5736	1.696	0.64746666	1.7177334	1.1034666	1.8762	1.6397333	0.26373333	1.3561333	1.3550667	0.80186665	1.9244	0.15533334	1.5349333	3.6525333	1.6808667	0.8265333	0.3408	1.3485334	1.3382	1.5848666	0.0036	0.19386667	0.78186667	1.4449333	0.9781333	1.3873333	1.2692667	2.0925333	0.518	0.29546666	1.2958666	3.4694667
MDP0000251418	AS	17.6.3	hormone metabolism.gibberelin.induced-regulated-responsive-activated	4	AT1G75750	GASA1 (GAST1 PROTEIN HOMOLOG 1)	regulation of transcription, DNA-dependent	0	102	0.00307865171461527	A	0.8526667	0.9185333	-0.0054666665	-0.13026667	-0.2132	0.0444	4.6494665	2.5122666	0.512	0.4872	0.10226667	0.77706665	-0.18106666	0.017466666	-0.17	1.1189333	3.7544	1.9581333	0.31333333	0.24693333	3.6777334	1.2314667	-0.11706667	0.20066667	0.27226666	1.028	0.65853333	2.1536	0.102	1.3681333	0.4936	0.29413334	0.41426668	0.20546667	-0.2424	1.2868	-0.11266667	-0.118266664
MDP0000252969	AS	35.2	not assigned.unknown	4	AT3G18050	unknown protein	biological process unknown	0	269	3.08599118107219e-16	A	3.5964	6.086	4.001867	0.31586668	0.838	4.9485335	6.1796665	3.3661335	0.18853334	0.8685333	3.3062668	6.184933	3.6614666	0.63226664	1.2630666	4.2591333	6.1834664	4.0824	-0.0034666667	0.22453333	5.9406667	2.7180667	2.0225334	1.4088	0.0792	2.1604	2.9525332	-0.1676	0.6753333	5.8606668	2.7012	1.0970666	0.1432	2.3442	2.9322667	0.29546666	0.475	2.6764
MDP0000253476	AS	35.2	not assigned.unknown	1	0	0	0	0	NA	3.75263553404639e-22	A	5.7242665	6.5545335	4.269933	0.89493334	1.8136	5.3330665	6.5746	3.4130666	0.8710667	0.71706665	5.2224665	6.758333	2.5606666	1.1965333	1.2998	6.7988667	5.9138665	3.3472	0.34026667	0.8210667	7.4392	3.8716667	1.6212	1.8448	0.27226666	3.0004666	4.2602	1.5222666	-0.19626667	6.726267	4.9644666	1.4792666	0.6508	4.3824	3.443	1.5014666	-0.08613333	4.122667
MDP0000256279	AS	35.2	not assigned.unknown	2	0	0	0	0	NA	0.00319582644870098	A	3.0686667	1.07	0.22226667	2.8982666	1.5326667	1.8365333	0.7992	-0.073466666	3.1845334	2.1962667	2.4640667	1.1116	-0.48546666	3.0001333	1.6324	2.6844	0.74986666	0.5326667	3.2614667	1.8717333	0.83253336	1.9973333	1.5109333	0.47926667	1.0334667	2.6879334	0.5097333	2.3925333	1.7966666	0.6208	2.6316	0.45546666	0.90146667	3.0054667	0.3496	1.7492	1.4825333	3.4042666
MDP0000256927	AS	34.9	transport.metabolite transporters at the mitochondrial membrane	1	AT1G72820	mitochondrial substrate carrier family protein	transport	0	411	0.00887192096055466	A	2.6584	1.3032	0.6685333	2.7606666	2.2278666	3.0800667	0.8246667	1.0576	1.3931333	1.5358666	2.364	1.4196	0.4492	2.8904667	1.9286667	3.3688	0.9504	0.96346664	1.5986667	0.69813335	0.91893333	1.1386666	1.0478667	0.896	1.0053333	2.3508	1.2245333	2.8177333	1.6772	0.6424	1.1792	1.0116667	1.3941333	2.3956	1.2521334	2.6606667	1.4825333	3.2150667
MDP0000261585	AS	35.2	not assigned.unknown	1	AT2G02100	LCR69/PDF2.2 (Low-molecular-weight cysteine-rich 69); protease inhibitor	defense response	0	70.5	4.73371055225855e-25	A	5.4232	5.531133	1.4534667	0.5908	-0.08213333	3.9204	5.6804	3.5269334	0.8636	1.1924666	5.214267	6.236533	1.0408	0.4408	-0.39266667	5.4238667	5.467867	4.1893334	0.035733335	0.6734667	6.689133	3.2957335	2.4218667	1.0428	0.54333335	4.0749335	3.1610668	0.63493335	1.2422	5.2315335	5.302533	1.2276	0.33026665	4.4924	2.4918666	0.776	0.6268	4.122667
MDP0000262602	AS	27.3.40	RNA.regulation of transcription.Aux/IAA family	1	AT4G29080	PAP2 (PHYTOCHROME-ASSOCIATED PROTEIN 2); transcription factor	regulation of translation	0	279	4.48326519183627e-16	A	2.2845333	4.2024665	1.4221333	-0.1636	0.8174667	2.0732	4.046	0.99653333	0.10186667	-0.29	2.0522666	4.165933	1.4016	-0.15213333	-0.14746666	3.5086668	4.0128	1.1933334	-0.023066666	-0.07106667	4.1988	1.6982666	0.69766665	0.8152	-0.29546666	1.2545333	1.4579333	-0.15173334	-0.28826666	3.1021333	1.3526666	0.7072	-0.15253334	0.8634667	1.2521334	-0.122	0.17813334	1.4750667
MDP0000262773	AS	21.2	redox.ascorbate and glutathione	2	AT2G32720	B5 4 (cytochrome b5 family protein 4); heme binding / transition metal ion binding	electron transport	0	141	0.000761067242833004	A	2.6493332	1.7618667	0.6312	1.8925333	1.6754667	1.9432666	1.3858666	1.5190667	2.2766	1.3182666	2.3814	1.9105333	0.26373333	2.1209333	1.5681334	2.406	1.6766666	1.6822667	2.1332	1.3705333	1.9271333	2.1801333	2.3608668	0.8152	1.808	2.2025332	1.6925334	2.3162668	0.73	1.0710666	2.3793333	0.67613333	1.8744	2.0363333	1.6590667	1.8894666	0.8214667	2.7368
MDP0000263091	AS	23.3.2.2	nucleotide metabolism.salvage.nucleoside kinases.uridine kinase	1	AT1G73980	phosphoribulokinase/uridine kinase family protein	cAMP biosynthetic process	0	939	0.00853430238229723	A	2.1712	0.58933336	0.15426667	0.98826665	1.1265334	1.3128	1.0902667	1.5296	1.1150666	0.6649333	2.3722	0.6390667	0.122266665	1.4701333	0.594	1.0924	1.2116	1.2073333	0.8305333	-0.12453333	1.2132	0.46693334	0.8164667	1.5728	1.0531334	0.81346667	1.0334667	1.0849333	0.712	1.0229334	0.6152	1.4582666	0.97253335	0.75493336	1.4842666	1.2338667	0.837	0.71933335
MDP0000269435	AS	35.1.22	not assigned.no ontology.late embryogenesis abundant domain-containing protein	4	AT1G22600	unknown protein	biological process unknown	0	106	0.00167052045223541	A	3.1241333	0.9362	1.7006667	2.8196	1.1642667	0.87453336	1.0053333	1.0417334	1.9763334	0.7926667	3.1424	1.0913334	0.0264	2.4384	0.6344	1.2910666	0.9037333	0.74126667	2.4036	1.3919333	0.366	2.0344	1.6212	0.77533334	0.99546665	2.236	0.6333333	2.4841332	0.93413335	0.5765333	2.0542667	0.7226667	1.0818666	3.0876667	0.39706665	2.0862668	0.7268	2.95
MDP0000270110	AS	31.1	cell.organisation	1	AT2G47500	microtubule motor	microtubule-based movement	0	991	0.00849446274182882	A	1.5664667	2.7298667	2.9772	1.5546666	2.7959332	5.4448	4.1212	3.6134667	1.1870667	2.752	1.5264	2.4221334	3.156	1.6429334	2.8856666	4.8465333	4.054	3.0868	1.0673333	2.2932668	2.0388668	1.5741333	1.2686	2.9540668	1.612	1.2545333	2.1774666	2.83	1.6394	2.478	1.4088	2.9701333	1.7072	1.3459333	2.2689333	3.5010667	2.0972667	1.358
MDP0000270132	AS	29.5.11.4.3.2	protein.degradation.ubiquitin.E3.SCF.FBOX	4	AT1G22040	kelch repeat-containing F-box family protein	N-terminal protein myristoylation	0	606	0.000311973724178795	A	1.3654667	1.7036	1.1208	1.4536	1.1072	0.3016	1.4174666	1.0881333	1.1702	0.3224	1.2068	1.6397333	-0.0037333334	1.4049333	0.4124	1.2669333	1.4938667	1.4142667	1.0822667	0.9692	2.2996	1.0698	0.934	1.5041333	0.98546666	1.2972	1.4142667	1.0329334	0.6034667	1.5418667	1.1046667	1.3384666	0.8108	1.3182666	1.829	1.0708	0.7268	1.4924
MDP0000270835	AS	29.5	protein.degradation	1	AT2G24280	serine carboxypeptidase S28 family protein	proteolysis	0	540	3.42938659739445e-09	A	1.1588	1.8116	1.1902	-0.35053334	-0.08213333	0.84933335	2.9136	0.34413335	1.1470667	0.34493333	1.1054667	1.9262667	1.2998667	-0.16526666	0.08933333	0.31613332	2.7467334	0.26466668	1.0194666	-0.43686667	2.3224	1.1106666	-0.25613335	0.56373334	-0.33746666	0.9077333	0.6452	-0.39266667	-0.30146667	2.983	1.1252	0.09093333	-0.2452	1.0382667	0.92506665	-0.39533332	-0.48813334	0.17066666
MDP0000272108	AS	30.5	signalling.G-proteins	4	AT4G02080	ASAR1 (Arabidopsis thaliana secretion-associated RAS super family 2); GTP binding	intracellular protein transport	0	368	0.00145113356214365	A	2.9690666	2.8033333	3.38	2.6116667	3.2181334	3.7082667	3.6638668	3.6134667	2.2942667	2.8158667	2.5948	2.9137332	3.3601334	2.612	3.2201333	4.5844665	4.1345334	3.464	2.1577334	0.24693333	2.8908	1.928	2.0225334	3.2049334	1.8269334	2.6112	2.6396	3.4077334	3.0628667	2.478	2.1802666	3.1933334	2.0759332	2.7584	3.2832	3.6994667	3.2841334	2.9152
MDP0000273470	AS	35.2	not assigned.unknown	4	AT1G69760	unknown protein	biological process unknown	0	75.1	0.0049140769922888	A	1.4332666	4.168667	2.5779333	1.0998666	2.5321333	6.0769334	5.5888	3.8596	1.5010667	3.0909333	1.2068	3.8776	3.0825334	1.4338666	2.7717333	5.4413333	5.4416666	4.454533	1.0593333	2.9184	4.8236	1.0767334	0.9276	3.1257334	3.5725334	1.165	3.2584667	0.63493335	2.2410667	4.7473335	1.2601334	2.9390666	3.3489332	1.3525333	3.2925334	0.80266666	2.5545332	1.1322666
MDP0000278262	AS	35.1.2	not assigned.no ontology.agenet domain-containing protein	4	AT1G09320	agenet domain-containing protein	biological process unknown	0	142	6.043214833447e-08	A	1.9822	2.3956	0.40266666	0.9092	0.24426667	0.59106666	1.7537333	1.0114666	1.2316667	0.34493333	1.6269333	2.4658666	-0.31666666	1.0684	0.06826667	1.8456	2.0157332	0.8982667	0.65146667	-0.30506667	2.1201334	1.0767334	0.87053335	0.6145333	0.31613332	1.1493334	1.0914667	0.2332	0.5513333	2.1822	1.4665333	0.3988	0.51066667	1.0812	0.9777333	-0.0248	0.5750667	1.0948666
MDP0000279459	AS	10.7	cell wall.modification	2	AT2G18660	expansin family protein (EXPR3)	0	0	73.2	0.000539891360268792	A	1.6325333	1.5986667	0.40266666	1.0681334	0.98293334	0.84933335	1.9752	1.9461334	1.7482667	1.5890666	1.3552	1.5146667	-0.28973332	1.5190667	0.53213334	2.1853333	2.1376	1.3249333	0.9884	0.8210667	4.1369333	0.852	0.6821333	1.1972	0.13293333	0.97786665	1.2710667	0.8576	0.6584	2.6034667	0.9902667	0.99013335	0.036866665	1.2577333	1.2616	0.8821333	0.97866666	0.92653334
MDP0000280908	AS	30.2.3	signalling.receptor kinases.leucine rich repeat III	1	AT1G48480	RKL1 (Receptor-like kinase 1); ATP binding / kinase/ protein serine/threonine kinase	protein amino acid phosphorylation	0	709	1.48166149465925e-06	A	1.9924	2.9444	2.3969333	1.3746667	2.2894666	5.9942665	4.8442	3.0316	1.584	1.6608	1.7533333	2.8933334	3.3340666	1.6146667	2.4324	5.3491335	4.7712665	3.9793334	1.3118	0.40306666	2.9296	1.5078666	1.2686	1.8969333	0.6672	1.5167333	2.1084	1.7329333	1.2596	3.0118	1.1990666	2.1797333	0.52026665	1.5092	2.5536666	1.5014666	2.0428	1.7497333
MDP0000281415	AS	29.2.1.2.1.6	protein.synthesis.ribosomal protein.eukaryotic.40S subunit.S6	1	AT4G31700	RPS6 (RIBOSOMAL PROTEIN S6)	translation	0	348	0.000192932861877651	A	1.4332666	1.5986667	-0.15293333	0.9802	-0.08213333	1.4558667	1.7537333	1.1284	0.9086	0.1432	1.386	1.5406667	0.3	1.8236	0.15	1.3131334	2.216	1.1801333	0.9957333	0.042933334	2.7774668	0.93146664	1.4726666	0.91206664	0.718	0.6810667	1.4238666	0.88226664	1.522	1.8517333	1.1252	0.9537333	0.709	0.68846667	1.5518667	0.29546666	2.1194	1.1548
MDP0000282028	AS	35.2	not assigned.unknown	1	0	0	0	0	NA	8.81330265812339e-06	A	4.3013334	5.3105335	4.554	1.5467334	1.7237333	4.5829334	5.3592668	4.2413335	1.418	2.2786	3.4401333	6.619867	1.2642666	1.3956	1.0906667	5.0930667	5.43	1.5526667	0.80013335	0.8941333	4.6710668	4.626	3.5592666	2.2018666	2.4390666	4.2377334	3.442	1.4062667	2.7554667	5.4868	5.6415334	0.9252	1.3941333	3.5525334	3.7208	1.1790667	3.2395334	3.6677334
MDP0000285599	AS	18.4.5	Co-factor and vitamine metabolism.pantothenate.pantothenate kinase (PANK)	1	AT4G32180	ATPANK2 (PANTOTHENATE KINASE 2); pantothenate kinase	coenzyme A biosynthetic process	0	515	1.0353816930612e-05	A	2.8297334	4.4348	3.1862	1.3239334	3.2790666	4.7919335	6.0095334	4.196	1.8306	2.5857334	2.6036	4.0416	3.0596	1.5005333	2.9504	4.0412	5.1093335	3.8429334	0.7769333	2.4295332	4.2553334	1.6012	2.0536	3.4489334	2.1474667	2.4077334	3.2584667	3.0840666	2.3546667	3.9860666	1.8819333	3.5092	1.9554666	2.3956	3.7208	3.7110667	2.2505333	1.9809333
MDP0000285682	AS	28.2	DNA.repair	4	AT1G01490	heavy-metal-associated domain-containing protein	metal ion transport	0	87	8.59987292075557e-07	A	1.2236	1.5986667	0.0892	-0.24666667	-0.43706667	0.5404	1.3402667	-0.20893334	-0.032266665	0.10293333	0.6494667	1.3676	0.22773333	-0.30266666	-0.54253334	0.17506666	1.4270667	0.39	-0.18506667	-0.10653333	3.7738667	0.5956	0.3824	0.39253333	-0.29546666	0.81986666	0.21453333	-0.21346667	0.2764	2.353	0.4452	0.3588	-0.42973334	0.41826665	-0.1384	-0.008266667	0.22173333	0.3992
MDP0000288411	AS	26.7	misc.oxidases - copper, flavone etc	4	AT3G03080	NADP-dependent oxidoreductase, putative	metabolic process	0	502	0.00152762978135296	A	1.2961333	1.4169333	0.70666665	1.1873333	1.204	0.89926666	1.5253333	0.4496	0.698	0.6912	0.9284	1.6250666	-0.034133334	1.4145334	1.2813333	1.8813334	1.6944667	0.6126	0.66026664	1.8922666	0.90466666	1.0974667	0.87053335	1.1489333	0.49	1.3562666	1.6092	1.7124667	0.3412	0.92586666	1.1118667	1.3242667	0.2884	1.2292	0.9868	1.1790667	0.6767333	1.416
MDP0000289836	AS	27.3.24	RNA.regulation of transcription.MADS box transcription factor family	1	AT5G60910	AGL8 (AGAMOUS-LIKE 8)	regulation of transcription, DNA-dependent	0	270	1.80287914757455e-10	A	3.1145334	3.5474	1.9914666	0.5977333	0.569	1.6557333	4.6108	2.6733334	1.9584	1.5890666	2.4739332	3.5846667	1.6164	0.3966	1.6950667	2.2708	4.888933	2.7298667	0.932	-0.33493334	5.0268	1.9128	1.3617333	1.6577333	1.2584	2.3346667	2.3173332	1.2388	1.0169333	3.4284	2.3256	1.3998667	0.91933334	2.302	1.9748	0.9352	1.1309333	2.4624
MDP0000293052	AS	1.1.1.1	PS.lightreaction.photosystem II.LHC-II	4	AT1G29930	CAB1 (CHLOROPHYLL A/B BINDING PROTEIN 1); chlorophyll binding	photosynthesis, light harvesting	0	471	1.03128195611314e-18	A	3.6924667	4.8354	0.29346666	1.7333333	1.4626666	5.176533	5.456733	1.7809334	1.2468	1.42	3.5449333	5.4938664	0.15813333	2.0024	1.1884667	4.9743333	4.8394666	1.6822667	1.2901334	1.14	4.934067	2.6724	1.6212	1.3994666	1.4748	2.4833333	2.0833333	1.612	1.2422	4.2088	2.1128	1.318	1.0987333	2.6986666	1.6590667	1.0972	1.3769333	3.3404
MDP0000294531	AS	26.2	misc.UDP glucosyl and glucoronyl transferases	3	AT3G16520	UDP-glucoronosyl/UDP-glucosyl transferase family protein	metabolic process	0	378	0.00650711363882167	A	1.186	1.2712	0.85746664	1.1873333	1.3555334	1.7009333	0.7926667	1.1416667	0.38266668	0.43853334	1.1054667	1.3349333	0.6068	1.4145334	1.1094667	2.8268	0.9108667	0.97786665	0.34706667	0.42733333	2.1738667	0.814	0.8784	0.5968	0.34893334	0.87993336	0.65853333	0.685	1.3218666	1.3970667	0.7945333	0.792	0.42526665	0.93186665	1.1130667	1.2338667	1.6797333	0.904
MDP0000296280	AS	26.19	misc.plastocyanin-like	2	AT1G64640	plastocyanin-like domain-containing protein	electron transport	0	152	1.80317206741065e-09	A	4.7416	4.8856	3.6667333	1.0268667	3.3364	6.541333	4.7076	1.2484	2.2429333	1.9741334	4.8086667	4.754667	4.341	1.4701333	2.2406666	5.7564	4.5272	1.3862667	1.0194666	2.8117332	4.718	1.5471333	0.544	1.6848	1.6845334	1.4792	1.5208	1.3117334	1.4114	5.626933	2.3105333	1.8448	1.5469333	1.8889333	2.3800666	1.2062666	1.7290666	2.5050666
MDP0000297093	AS	33.99	development.unspecified	1	AT3G02380	COL2 (CONSTANS-LIKE 2); transcription factor/ zinc ion binding	biosynthetic process	0	317	0.000833932140554448	A	0.8526667	1.0516	1.0137334	1.1536	1.3178667	3.0638666	1.5	0.8732	0.64493334	1.4404666	0.8193333	0.9368	1.3685334	1.5190667	1.1094667	2.6278667	1.4763334	1.1248	0.5757333	0.33493334	0.6622667	0.5330667	0.574	0.856	0.50013334	0.847	0.7864	1.3596	0.39253333	0.46513334	0.6028	0.9612	0.41426668	0.82986665	0.94633335	1.0177333	0.12026667	0.9637333
MDP0000299960	AS	17.2.1	hormone metabolism.auxin.synthesis-degradation	1	AT3G02875	ILR1 (IAA-LEUCINE RESISTANT 1); metallopeptidase	proteolysis	0	84.7	1.92486422194114e-15	A	2.9602666	1.8922666	2.9245334	0.352	1.2975334	4.220667	3.0006666	3.5141332	0.952	0.16333333	2.9954667	2.5656	4.0228	0.2152	1.0906667	3.6553333	3.9601333	3.0386667	1.0194666	-0.14173333	3.5158668	1.8834667	2.3410666	0.5890667	0.15413333	1.8916	3.0229332	-0.21346667	-0.1156	3.3032	1.4025333	0.7226667	0.110533334	2.1853333	2.5098667	-0.040266667	0.39573333	1.5150666
MDP0000301534	AS	33.99	development.unspecified	1	AT3G28050	nodulin MtN21 family protein	biological process unknown	0	428	1.39712443858427e-21	A	3.4224	4.9328	2.5918667	0.1476	0.50706667	3.9976666	5.9318666	3.4457333	1.0162667	0.10293333	3.1874666	5.181	2.6178668	0.3376	1.052	3.3572	6.2181334	4.5471334	0.96386665	-0.45066667	4.3854666	3.5518668	2.7646	0.78293335	0.9289333	3.3628	3.9832	0.065866664	0.3752	4.1321335	3.3016	0.5788	0.41426668	3.5610666	3.354	-0.105466664	0.5417333	3.6019332
MDP0000302490	AS	16.1.1	secondary metabolism.isoprenoids.non-mevalonate pathway	1	AT1G74470	geranylgeranyl reductase	metabolic process	0	155	2.21748171296429e-14	A	3.7346	3.8477333	2.0104	0.20893334	1.0861334	3.3256	4.3455334	2.8124	0.6	0.942	3.6976	3.9818666	2.087	0.3712	0.896	4.4	4.1488	2.6590667	0.22573334	-0.36573333	6.055	1.6632	1.1141334	0.9452	0.47906667	1.9307333	2.5135334	1.0329334	1.2256	4.3212	1.7765334	1.0538	0.26626667	2.1678667	2.1814666	1.8195333	0.66033334	1.0814667
MDP0000303061	AS	31.1	cell.organisation	1	AT5G55230	ATMAP65-1 (MICROTUBULE-ASSOCIATED PROTEINS 65-1); microtubule binding	cytokinesis	0	847	1.82984102942243e-07	A	1.8482667	5.0728	0.43946666	0.18333334	0.20413333	3.0638666	4.661733	2.028	0.2224	0.56373334	1.4533334	4.8844	1.2642666	0.40513334	0.594	3.4512	4.5819335	2.292	0.12733333	0.8941333	4.5313334	1.6836	0.9276	1.763	1.0721333	1.0138667	2.0920668	-0.24386667	1.9812	3.9505334	1.6554667	1.6300666	0.9826667	1.0670667	2.4030666	0.19493334	2.2505333	1.578
MDP0000304620	AS	16.2	secondary metabolism.phenylpropanoids	1	AT4G31910	transferase family protein	biological process unknown	0	395	6.55445825439162e-05	A	0.6253333	1.9066	2.048	0.0056	0.20413333	2.0290666	5.255067	1.6314666	0.20146666	-0.24193333	0.4196	1.1621333	0.6484	-0.25346667	-0.21346667	0.0672	3.0294666	1.3749334	-0.2568	-0.6063333	0.366	0.12573333	0.09706666	-0.3468	0.10013333	0.8326667	0.5097333	-0.45373333	-0.6184	1.8806666	0.54013336	0.5356	-0.013333334	1.9050666	0.47413334	-0.75	-0.8153333	-0.0792
MDP0000307644	AS	35.2	not assigned.unknown	2	AT4G35320	unknown protein	biological process unknown	0	107	2.1089684857991e-11	A	4.005533	4.780667	1.7729334	1.1873333	0.838	2.0732	5.374133	2.0165334	1.0982667	1.4616	3.664	4.743467	2.087	1.6804	0.55226666	3.4407334	5.6824	2.258	1.1401334	0.31333333	4.8572	3.1318667	1.1672	1.4888	1.2117333	2.8409333	2.1774666	3.4304	2.3313334	4.1642666	3.5627334	1.4190667	1.2249334	2.9772	3.3971334	3.624	3.2961333	3.0044668
MDP0000309575	AS	35.2	not assigned.unknown	1	AT1G13380	unknown protein	biological process unknown	0	160	2.63312874197471e-15	A	1.9726666	3.3730667	0.12106667	0.86266667	0.20413333	4.0604	4.2926664	0.38626668	0.3752	-0.034666665	1.6417333	3.2545333	0.6484	0.48573333	-0.059866667	4.4836	4.1345334	0.8301333	0.29253334	-0.30506667	3.5876	1.5471333	0.4984	0.7992	0.20773333	1.5167333	1.0822667	0.101066664	0.30986667	3.9204	1.9188	0.6041333	0.21026666	1.692	0.7579333	0.17453334	0.20653333	1.3208
MDP0000309977	AS	11.9.4.5	lipid metabolism.lipid degradation.beta-oxidation.acyl-CoA thioesterase	1	AT1G04290	thioesterase family protein	biological process unknown	0	190	0.0089536392495906	A	0.94313335	1.252	1.7006667	0.8534667	1.2975334	0.46146667	1.8748	0.7552	0.87866664	1.1924666	0.8193333	1.4805334	0.7277333	1.1657333	0.69546664	2.1505334	1.4938667	0.75986665	0.59106666	-0.0332	2.4909334	0.7899333	0.7052	1.1042666	0.7470667	0.6210667	0.96533334	1.2388	0.35866666	1.435	0.9172	1.0392	0.92946666	0.6752	1.2714	1.6766666	0.6767333	0.8660667
MDP0000310711	AS	17.2.1	hormone metabolism.auxin.synthesis-degradation	1	AT3G02875	ILR1 (IAA-LEUCINE RESISTANT 1); metallopeptidase	proteolysis	0	286	3.99782773502228e-09	A	2.5473332	2.3782666	2.873	0.7296	1.2230667	4.986533	4.1753335	4.1090665	1.2027333	1.2968	2.3549333	3.031	2.5014668	0.62233335	1.7109333	4.5578666	4.2385335	4.9288	0.5295333	0.99413335	1.6073333	1.6705333	2.2033334	1.2465333	0.44573334	1.7357334	3.2197332	1.1642667	0.2764	2.0980666	1.4150667	1.2697333	0.39426666	2.194	2.1894667	0.13626666	0.5928	1.5066667
MDP0000312866	AS	35.1	not assigned.no ontology	3	AT2G19620	Ndr family protein	cell differentiation	0	122	3.77381616299124e-14	A	3.0876	4.1074667	1.7006667	0.2712	0.42786667	2.6900666	2.8642666	1.4589334	1.0658667	0.022933334	3.3062668	4.385267	1.1550666	0.1218	0.15	4.7614665	3.9308	1.2746	0.5154667	0.7474667	4.567333	1.9827334	1.0072	1.1268667	1.3030666	1.6552	2.3430667	0.2332	0.98413336	4.4733334	2.5899334	0.9389333	0.5816	1.5232	2.7744	0.27373335	0.33066666	1.6685333
MDP0000314872	AS	29.4	protein.postranslational modification	1	AT3G17510	CIPK1 (CBL-INTERACTING PROTEIN KINASE 1); kinase	protein amino acid phosphorylation	0	532	2.20741799278245e-05	A	2.0721333	2.2370667	1.7497333	1.6714667	1.5326667	2.6321332	2.7397332	1.1152	2.2512667	0.9177333	1.7884667	2.1804	0.5665333	1.6516	1.2072667	2.8392	2.5075333	1.4264	2.0078666	0.062133335	2.9857333	1.3110666	1.4785334	1.0213333	0.5656	1.7497333	1.6685333	2.1358666	1.0822667	1.8716667	1.4221333	0.9537333	0.6508	1.5770667	1.7428	2.3506668	1.2502667	1.8936
MDP0000315498	AS	30.2.11	signalling.receptor kinases.leucine rich repeat XI	1	AT3G12610	DRT100 (DNA-DAMAGE REPAIR/TOLERATION 100); protein binding	signal transduction	0	444	6.1975626907126e-12	A	3.1705334	5.790933	1.9310666	0.62153333	0.6739333	6.4702	2.7158666	0.70233333	0.57173336	0.43853334	2.6981332	5.8938665	1.9632	0.87053335	0.2116	6.1972	3.3329334	0.5928	0.59866667	0.42733333	4.2085333	2.0633333	0.56706667	0.5349333	-0.27853334	1.0209334	0.8452	-0.11906666	0.6034667	4.9928	2.6861334	0.27106667	0.10013333	1.2577333	0.6508	-0.29173332	0.60933334	2.9401333
MDP0000315887	AS	17.3.1.2.6	hormone metabolism.brassinosteroid.synthesis-degradation.sterols.DWF7	1	AT3G02580	STE1 (STEROL 1); C-5 sterol desaturase	metabolic process	0	114	0.00225772349371261	A	2.4568	3.2162666	2.4647334	1.8849334	2.4158666	4.7482667	4.359667	1.9725333	1.7406666	2.1703334	1.8412	3.407	2.4878666	2.3433332	2.5565333	4.4648	4.0678	2.0948	1.5986667	0.47706667	2.0849333	1.3436	0.69053334	3.1594667	1.8464	1.5306667	1.3389333	2.5577333	2.9424	1.5418667	1.486	3.6374	2.0962667	1.7119334	1.0616	2.2194667	2.9933333	1.8330667
MDP0000319170	AS	30.3	signalling.calcium	2	AT5G03040	IQD2 (IQ-domain 2); calmodulin binding	biological process unknown	0	355	5.76889706153864e-08	A	2.3136	2.7	2.0664	2.1433334	1.5326667	4.1866665	3.1067333	1.6430666	2.6073334	1.7261333	2.0076	2.6270666	0.6484	2.3052	1.3362666	3.7654667	3.0809333	1.7270666	2.5613334	0.042933334	1.6452667	1.7724667	1.3153334	1.9478667	0.6364	2.236	1.3582667	2.0678	1.4252	1.4941334	1.817	1.9821334	0.90146667	2.4752	1.1802666	1.7492	1.9763334	2.9401333
MDP0000319251	AS	27.3.99	RNA.regulation of transcription.unclassified	2	AT5G18550	nucleic acid binding	biological process unknown	0	405	1.89484199204712e-05	A	0.5728	1.5496	0.9374667	1.1073333	0.93993336	1.9432666	1.5413333	0.88986665	0.9452	-0.034666665	0.6788	1.5264666	0.08933333	1.5381334	1.2266667	2.2536	1.5764	1.0522667	0.8390667	-0.45066667	1.0637333	0.814	0.40506667	1.6358	0.11106667	0.7069333	0.6333333	1.191	1.0013334	0.99413335	0.65466666	1.6354	0.057466667	0.64213336	0.57226664	1.6766666	1.1164666	1.8012
MDP0000320671	AS	35.1.5	not assigned.no ontology.pentatricopeptide (PPR) repeat-containing protein	2	AT3G23330	pentatricopeptide (PPR) repeat-containing protein	biological process unknown	0	899	0.00143608236237994	A	1.8664	3.5474	2.5490668	0.90146667	3.1889334	4.220667	4.387	2.5442667	2.1476667	2.1962667	1.8673333	3.5022	3.2396	0.80186665	2.5782	3.4876666	4.0128	3.156	1.5036	1.3266	3.7476	1.8290666	1.7158	2.7729332	1.9486667	1.4398667	2.4802666	2.736	2.5108	3.658	1.6026666	2.6587334	1.7459333	1.1849333	2.5808	2.7528667	2.4761333	1.1901333
MDP0000322608	AS	35.2	not assigned.unknown	4	AT3G25400	unknown protein	biological process unknown	0	165	1.82557253267358e-06	A	4.0552	3.584	1.0845333	1.7826667	1.0449333	4.9582	5.8195333	3.1276	2.0097334	1.6242666	3.3518667	2.6474667	1.3352	2.0024	0.8162	3.7996	2.2806	1.9916667	1.8212	1.3490666	4.9603333	1.836	1.0478667	0.18826666	0.06866667	3.0626	1.9192	2.2192667	0.3752	3.6192	2.6548	0.436	0.5816	2.9952	1.6590667	1.7492	0.36266667	2.8218668
MDP0000322710	AS	11.1.5	lipid metabolism.FA synthesis and FA elongation.beta hydroxyacyl ACP dehydratase	2	AT2G22230	beta-hydroxyacyl-ACP dehydratase, putative	fatty acid biosynthetic process	0	155	0.0078246768857643	A	1.2866666	1.5317333	0.9374667	1.1697333	0.93993336	1.4789333	1.1304	0.8405333	1.6509334	0.46253332	1.2476	1.7	0.7277333	1.3341334	0.4916	1.9673333	1.4357333	1.2357334	1.5036	1.0915333	1.1855333	0.55226666	0.45293334	1.0566666	1.0053333	0.847	1.3205333	0.37973332	0.9177333	0.8585333	0.73226666	1.0970666	1.1896	0.9654667	1.2714	-0.105466664	0.9317333	1.3836
MDP0000323277	AS	35.2	not assigned.unknown	2	0	0	0	0	NA	3.22833469108116e-15	A	4.8621335	6.0186667	2.5918667	1.3409333	1.7816	5.2418666	4.373067	2.5122666	1.7974666	1.2761333	4.0662665	4.944733	1.9632	2.1777334	1.0338666	2.436	3.8741333	2.591	0.78466666	2.391	4.8337336	3.9910667	2.9654667	1.4590666	1.866	3.7102666	2.6735334	0.0304	1.7841333	4.4961333	4.9248667	1.3472	1.2953334	3.5450666	2.1526666	-0.23253334	2.2391334	4.2209334
MDP0000323330	AS	13.1.2.2	amino acid metabolism.synthesis.glutamate family.proline	1	AT2G39800	P5CS1 (DELTA1-PYRROLINE-5-CARBOXYLATE SYNTHASE 1)	proline biosynthetic process	0	1126	0.00829774285029386	A	0.4912	1.1321334	0.51573336	0.46746665	0.44706666	-0.12746666	2.5544	1.3254	0.4684	0.186	0.492	1.098	0.8076	0.6134667	0.6544	1.1937333	2.216	1.704	0.25213334	0.6734667	2.3433332	0.6085333	0.77533334	1.3205333	0.30533335	0.9932	1.1126667	1.6734667	0.5678667	1.67	0.5337333	0.99013335	0.26626667	0.6350667	1.3976667	1.5768	0.28266665	0.28626665
MDP0000324249	AS	26.21	misc.protease inhibitor/seed storage/lipid transfer protein (LTP) family protein	4	AT1G62510	protease inhibitor/seed storage/lipid transfer protein (LTP) family protein	lipid transport	0	145	0.00389730166931934	A	3.1609333	4.9578667	3.8014	0.82986665	4.579867	3.5145333	4.905733	3.7202666	1.1234666	2.8274667	2.6516	5.168267	3.407	1.5281334	3.1724	3.6553333	5.2210665	4.8272	0.87806666	0.33493334	5.883	1.2976667	1.2821333	4.7622666	2.6997333	0.9004667	3.7598	2.736	3.1102	5.0155334	1.5610666	4.4297333	3.0417333	0.93186665	4.0230665	3.9534667	4.9982667	1.9892
MDP0000324872	AS	35.2	not assigned.unknown	1	C5DB44_VITVI	KANADI like transcription factor	0	Vitis vinifera (Grape)	104	8.56401183726102e-07	A	1.9534667	1.7757334	1.5935333	0.6441333	1.5484	0.9989333	2.2944667	1.3128	1.2544	0.5886667	1.386	1.6473334	1.4326667	0.8408	1.1884667	0.8865333	2.1716666	1.2073333	0.8074667	0.082	2.7884	1.1790667	0.856	1.2184	1.1189333	1.7954667	1.2058667	1.4307333	0.26053333	1.6497333	1.3889333	1.2768	0.9382667	1.6833333	0.8606667	1.5014666	0.22173333	1.5317333
MDP0000325491	AS	35.2	not assigned.unknown	4	0	0	0	0	NA	1.94749680369406e-09	A	4.2394667	4.4764	4.257467	0.5908	2.6996667	5.231467	3.8016	2.9251332	1.2853333	2.1307333	3.4681334	3.6792	4.7497334	-0.22653334	2.9036	4.0592	2.8718667	3.9027333	0.29906666	-0.34986666	2.9942667	2.5164666	2.3021333	1.6436	0.6672	1.4944	3.406	0.35946667	0.51493335	5.3982	3.8308	1.5693333	0.19826667	2.5633333	0.88273335	0.026666667	2.3574667	4.016267
MDP0000325574	AS	1.3	PS.calvin cycle	1	AT3G62410	CP12-2	biological process unknown	0	116	1.68823084520455e-08	A	3.7754667	5.0868	3.0392	1.7028667	3.012	4.501333	5.728	3.8840666	2.9334667	2.2381334	3.6546	5.3286667	2.5304	1.5381334	1.8306667	3.3795333	6.1573334	3.0742667	1.3759333	0.082	4.594267	2.3816	2.737	2.7729332	2.1202667	3.3252666	4.014933	0.61106664	2.1166666	4.461467	2.5899334	2.4509332	1.7837334	4.2684	3.2472	0.29546666	1.9652	1.9892
MDP0000326719	AS	35.2	not assigned.unknown	1	0	0	0	0	NA	0.00670303381944549	A	3.0597334	1.39	0.78026664	3.2082667	2.51	3.0800667	1.8477334	0.78973335	2.7009332	1.5190667	2.6516	1.5146667	1.0408	3.1717334	2.2902668	3.2966666	1.4590666	1.0822667	2.8570666	0.40306666	1.9271333	2.0124	2.2428668	1.4160666	1.0334667	2.8314667	1.0536	2.9949334	1.2422	1.274	2.3647332	1.3732	1.1985333	3.1124	0.9968	2.6436667	1.3902667	3.4813333
MDP0000327154	AS	29.5.11.4.2	protein.degradation.ubiquitin.E3.RING	2	AT2G15580	zinc finger (C3HC4-type RING finger) family protein	electron transport	0	152	0.00679822826960062	A	2.2756667	3.9665334	3.4198666	0.6136	3.7550666	5.056733	6.0095334	5.540467	1.6838666	2.8804	1.8673333	3.8911333	3.9024	0.7822667	3.4341333	4.4388	5.4979334	5.173333	0.69	2.7153332	5.440467	1.5404	1.5464667	4.076	1.5217333	1.8992	3.8274667	4.2770667	3.3016	4.6927333	1.2656	3.8943334	1.8554667	2.0363333	3.6154666	4.4108	2.982	0.9564
MDP0000328687	AS	35.2	not assigned.unknown	1	0	0	0	0	NA	1.90470195276092e-08	A	1.4041333	1.1892	1.0494666	0.65146667	1.2975334	1.3128	1.0114666	0.8572	0.31866667	0.98906666	1.5197333	1.5949334	0.68766665	1.0882666	1.2072667	2.6126666	1.1390667	1.5994667	0.42413333	0.0044	4.2974	2.0417333	1.5605333	0.5164	0.7470667	0.5513333	1.0738667	0.8337333	0.2764	2.3902	1.2464666	0.31653333	0.59173334	0.7944	0.62506664	1.4757333	0.16293333	1.6256
MDP0000328981	AS	35.1	not assigned.no ontology	4	AT2G41250	haloacid dehalogenase-like hydrolase family protein	metabolic process	0	374	0.00245221050766385	A	1.0826666	1.0162667	1.2268	0.5908	0.85746664	2.0068	1.4016	1.0881333	0.44666666	1.2125334	0.9686667	1.0542667	0.7277333	0.56666666	0.896	3.4758666	1.3249333	0.97786665	0.43773332	0.9692	0.7408	0.84573334	1.1336	0.41373333	0.8796	0.7406667	1.0058666	1.4992	0.73	0.6753333	0.81346667	0.19053334	0.80186665	1.0085334	0.6884	1.4757333	0.44266668	0.8660667
MDP0000329008	AS	35.2	not assigned.unknown	4	0	0	0	0	NA	0.00390949013481775	A	0.2708	1.5252	2.9106	0.46746665	0.348	2.5546668	2.2188	0.99653333	0.38986668	0.43853334	0.30146667	1.08	1.8792	0.5408	0.614	1.4070667	2.5413334	0.74126667	0.25893334	0.082	1.8717333	1.1857333	2.1558666	0.6749333	-0.023333333	3.0088	1.7716666	1.8497334	0.2284	1.7270666	1.2196	0.4652	-0.1712	1.6456	1.0821333	1.8195333	0.26773334	0.5612
MDP0000330130	AS	35.2	not assigned.unknown	4	0	0	0	0	NA	0.000226911227047255	A	2.044	1.4969333	3.52	0.39546666	1.1265334	0.0444	3.1561334	1.8688	0.698	0.5378	3.0132	1.9262667	2.3854666	-0.15913333	0.8553333	1.1441333	3.9995334	2.2240667	2.2226667	-0.28933334	1.8370667	4.2610664	2.4149334	1.2254666	0.9469333	1.4398667	2.3956	1.2150667	0.79946667	4.427467	2.1802666	1.5621333	0.5616	2.894	1.426	0.40653333	2.0202668	3.7523334
MDP0000332494	AS	35.2	not assigned.unknown	1	0	0	0	0	NA	2.16100137255386e-05	A	0.9336	1.252	-0.03533333	0.77466667	0.3872	1.7448	2.1843333	1.1017333	0.6906667	-0.19213334	0.67193335	1.254	-0.36613333	0.97	0.37293333	1.8988667	2.0644	1.288	0.5154667	0.082	2.0966	0.68	0.5286667	0.9692	0.1648	1.0432	1.0436	1.4771333	0.78186667	1.6597333	0.78186667	1.0257334	0.3732	1.2577333	1.2422	1.5768	0.75986665	0.9400667
MDP0000333943	AS	35.2	not assigned.unknown	2	0	0	0	0	NA	0.00316565861633043	A	2.2394667	1.6509334	0.89813334	2.2272	1.0861334	2.9432	1.2425333	1.0576	1.8696	2.2381334	1.9892	1.6926666	0.6068	2.9525332	1.2266667	3.2966666	1.2324	0.63306665	2.2072	2.624	1.9724	1.928	1.0478667	1.327	3.5725334	2.1250668	1.6190667	1.1642667	1.3657334	1.2554	2.0099332	1.1613333	3.5959334	2.1678667	1.2114667	0.29546666	1.0114666	2.4696
MDP0000334040	AS	35.2	not assigned.unknown	1	0	0	0	0	NA	5.67175954984977e-07	A	1.7414666	2.3616	0.12106667	0.0516	0.7972	-0.24466667	1.1501334	1.0114666	0.0952	0.3224	0.35053334	0.9132	-0.18106666	-0.039466668	-0.12453333	1.0924	0.30766666	0.09086667	-0.0034666667	-0.27373335	3.8924	0.9450667	1.1857333	0.9910667	0.8210667	0.67473334	0.70813334	0.254	0.24493334	1.6597333	1.1661333	0.32813334	0.44646665	-0.0624	-0.12066667	0.38293332	-0.045733333	2.0154
MDP0000334067	AS	35.2	not assigned.unknown	3	AT1G13380	unknown protein	biological process unknown	0	190	5.47314106756172e-10	A	1.4414667	3.5353334	0.6685333	0.28586668	-0.10373333	4.0113335	4.3329334	1.9461334	0.38266668	0.46253332	1.0436	3.4270666	0.48906666	0.1218	0.43213335	3.7535334	4.1084	1.6213334	0.31333333	-0.19333333	3.9130666	1.0767334	0.2984	1.0428	0.5224	1.1073333	2.1338665	0.4688	0.8828	4.112	1.4732	0.9468	0.24373333	1.1442667	1.592	0.38293332	1.0570667	0.93326664
MDP0000334122	AS	35.2	not assigned.unknown	4	0	0	0	0	NA	1.80493685096182e-20	A	4.8876	4.6784	3.0392	0.5757333	0.46746665	2.9585333	5.206333	2.0849333	1.1702	1.1721333	4.03	4.6553335	0.52786666	0.114133336	0.6344	2.8682	4.944667	1.2997333	0.29253334	-0.27373335	4.126933	3.8613334	2.2946668	1.4088	0.83133334	3.382	2.3430667	0.8576	0.9177333	5.1669335	4.3523335	1.643	0.47773334	4.4729333	0.7808	1.5522	0.9156	3.0044668
MDP0000334726	AS	35.2	not assigned.unknown	1	0	0	0	0	NA	6.72026256061923e-13	A	4.5201335	5.6074667	1.1550666	2.4682	0.919	3.752	5.6996	3.8728	1.6149334	0.81866664	3.9594	5.0604	0.4116	3.4001334	1.0136	3.8530667	5.4416666	4.0932	1.6794667	0.94413334	6.207733	3.5963333	2.1558666	1.7768667	2.1962667	2.7496	3.2086666	0.66026664	2.2183332	4.9578667	4.0467334	1.6093333	2.0962667	3.1481333	3.3453333	0.8553333	2.7349334	3.5
MDP0000335393	AS	27.1	RNA.processing	1	AT4G20440	SMB	nuclear mRNA splicing, via spliceosome	0	156	0.00790473869065093	A	1.6794667	2.0401332	2.1732	1.8457333	2.51	5.341467	3.0689332	3.7597334	1.4930667	2.2518666	1.4362	2.0525334	2.1461334	1.8916	2.6190667	4.680267	3.3869333	2.9262	1.5514667	0.5746667	2.5969334	1.3038666	1.2889333	2.4588	1.2206666	1.4564	1.7357334	2.268	2.1732	1.216	1.272	2.3653333	1.1896	1.692	1.6498667	3.5464	2.3474	1.9457333
MDP0000337892	AS	35.2	not assigned.unknown	4	0	0	0	0	NA	4.40841534933532e-10	A	2.8124	4.8604	1.568	0.4024	0.28666666	6.4037333	5.3144	0.9206667	0.41826665	1.082	3.2969334	3.9352	1.9432666	0.69813335	0.79613334	5.3491335	4.6978	2.0484	0.36053333	0.22453333	2.2780666	2.2770667	1.1985333	0.56373334	1.0913334	1.7428	0.6333333	0.0304	0.93413335	4.6808	3.4270666	0.5788	0.80186665	2.7673333	0.114	-0.08933333	0.9949333	2.2549334
MDP0000339208	AS	35.2	not assigned.unknown	1	0	0	0	0	NA	1.14233674487958e-10	A	4.3165336	4.5309334	2.1732	0.31586668	1.3941333	2.8180666	4.751333	1.4126667	1.1234666	1.6429334	4.6028	5.441867	2.0054667	0.32026666	1.0906667	5.2314	3.0676	2.2112	0.21986666	1.1161333	6.4942	3.2342668	1.8321333	1.4241333	0.62626666	2.8149333	1.9533334	1.5222666	0.74693334	4.576267	4.2465334	1.4190667	0.6605333	4.1037335	2.4918666	1.2338667	0.39573333	3.2317333
MDP0000340502	AS	35.2	not assigned.unknown	4	0	0	0	0	NA	1.22459900361118e-12	A	3.4405334	4.8604	0.2572	0.25093332	-0.10373333	2.0519333	5.1810665	1.9461334	0.30493334	0.08253333	2.8276	4.3289332	0.6484	0.3624	-0.6252	2.9926667	3.2514668	2.2464666	0.27146667	0.7474667	5.293667	1.744	0.9868	0.0352	-0.26973334	1.1577333	2.0582666	0.8337333	-0.14226666	5.1387334	2.5319333	-0.0856	-0.29786667	1.3182666	1.4068667	0.49826667	-0.018733334	1.3916
MDP0000341510	AS	11.5.2	lipid metabolism.glyceral metabolism.Glycerol-3-phosphate dehydrogenase (NAD+)	1	AT5G40610	glycerol-3-phosphate dehydrogenase (NAD+) / GPDH	carbohydrate metabolic process	0	595	5.45683668329429e-05	A	2.2394667	0.9816	1.5409334	3.2914	1.5168	2.1176667	2.3958666	1.5296	1.8919333	2.1703334	1.9462	1.0070666	0.52786666	3.9418666	1.901	2.9372	2.0644	1.1398	1.7004	1.0685333	1.0790666	1.7724667	0.56706667	1.5518667	0.46773332	2.1943333	0.7650667	2.3474667	1.2084	0.7172	1.8891333	1.7881334	0.44646665	2.2196667	0.48906666	2.5108	1.205	4.008
MDP0000343191	AS	35.2	not assigned.unknown	1	0	0	0	0	NA	2.87018566920902e-13	A	4.5603333	5.046933	3.273	0.70573336	0.42786667	2.9093332	4.1488	1.9725333	0.5484	0.25333333	4.8725333	5.8174667	4.4797335	1.0684	1.4393333	3.5507333	6.043	4.2585335	1.6414666	-0.33493334	5.7794666	3.604	3.7228668	1.5184	0.31613332	3.6237333	2.7513332	0.4912	1.9926667	4.5204	5.3454	2.4424	1.6089333	5.1275334	3.6925333	3.0498667	4.7442665	5.438667
MDP0000345090	AS	35.2	not assigned.unknown	2	0	0	0	0	NA	0.00183717998937852	A	2.5292	2.4118667	2.2748	2.1526666	2.5208666	4.1744	2.9011333	2.9864	2.1558666	2.3184667	2.1772666	2.4903333	2.2365334	2.3857334	2.5976667	4.1588	3.413	2.6482666	1.9230666	1.2782667	1.6808667	1.4536	0.9536	3.5686667	1.866	2.2696667	2.0582666	2.8048	2.1044	1.3038666	1.6232	3.2277334	1.5469333	2.4918666	1.6689334	3.0380666	1.8094667	2.6958666
MDP0000345918	AS	35.2	not assigned.unknown	1	0	0	0	0	NA	9.98890705152934e-05	A	2.0630667	2.884	2.7496	1.8376	2.5548666	3.8772	4.32	4.8481336	1.9487333	2.3694668	1.8314667	2.7125332	2.8122666	2.296	2.2529333	5.0752	4.094267	3.9027333	1.2901334	2.2751334	2.798	1.7881334	1.2056	1.8597333	0.64626664	1.6957333	3.1048	1.4771333	1.4252	2.2548	1.6808	1.6766666	1.0088	1.8170667	2.3698	1.3676667	1.3384	1.6761333
MDP0000346969	AS	35.2	not assigned.unknown	1	AT1G80450	VQ motif-containing protein	biological process unknown	0	55.1	8.26567242615498e-11	A	1.2778667	4.312333	2.5918667	0.1764	0.22453333	3.9976666	5.959133	3.0823333	0.14253333	-0.4092	1.1985333	3.7436	2.1272	0.3712	0.06826667	2.9252667	5.7408	3.2156668	-0.128	0.47706667	3.66	1.8628	1.9550667	0.8636	-0.122933336	1.9949334	2.8529334	0.73426664	1.6772	3.4181333	1.9632	0.76066667	-0.0944	1.9922667	2.4219334	1.9557333	2.8424666	2.0668666
MDP0000347981	AS	35.2	not assigned.unknown	1	AT5G02820	RHL2 (ROOT HAIRLESS 2); ATP binding / DNA binding / DNA topoisomerase (ATP-hydrolyzing)	DNA metabolic process	0	56.2	0.00113756958060349	A	3.4592	4.002333	2.7108	1.6569333	3.6744	3.3429334	5.418267	3.3195333	3.1845334	2.9464	2.7408	3.2672	2.7108	2.1209333	2.3546	2.9652667	3.9452	2.8406668	1.2181333	-0.014266667	5.3154	2.2564	3.4016666	4.804867	2.7101333	2.4833333	3.7598	3.0980666	2.6563334	4.728	2.4684	4.704467	3.1737332	2.5965333	4.0015335	3.7444	3.0482666	1.416
MDP0000348468	AS	26.19	misc.plastocyanin-like	3	AT1G64640	plastocyanin-like domain-containing protein	electron transport	0	152	2.42341768828223e-12	A	4.231867	4.690467	2.2748	1.3582	2.7220666	5.2018666	4.4008	1.1017333	2.3403332	1.3182666	3.8842666	4.5484	2.7398667	1.6613333	1.7997333	4.2196	4.2114	1.0681334	1.2512	1.0176	4.5053334	1.7242666	0.8373333	1.4816	0.6672	1.9702667	1.4326	1.3828	1.9434667	5.376867	2.4334667	1.5890666	1.2341334	2.6624668	2.2242	1.934	1.8094667	2.7838666
MDP0000353395	AS	35.2	not assigned.unknown	1	0	0	0	0	NA	0.00387298207501002	A	1.26	0.8324	0.32853332	0.45186666	0.73653334	2.2204	0.55053335	0.36493334	0.952	0.742	0.84106666	1.1569333	-0.15293333	0.4948	0.3532	0.6912	0.72146666	0.91546667	0.87806666	-0.48986667	2.1842666	1.4046667	1.2568	1.3737333	1.1565334	0.81986666	1.2616	0.0304	1.1462667	1.274	1.3205333	1.3659333	1.2692667	0.8562	1.426	-0.073466666	1.028	0.35026667
MDP0000355705	AS	35.1	not assigned.no ontology	1	AT3G55390	integral membrane family protein	biological process unknown	0	171	0.000220205413791171	A	-0.15893333	1.4912	0.40266666	-0.1116	0.0852	1.8573333	3.517	0.8060667	-0.22813334	-0.4092	-0.16026667	1.6321334	0.122266665	-0.13786666	0.0049333335	0.60646665	4.2798667	0.24306667	-0.2344	-0.3944	2.3108	0.0088	-0.356	0.1628	-0.033866666	0.07986667	-0.06866667	-0.33266667	-0.5674667	1.3404	0.0304	0.039466668	0.24373333	0.25	-0.208	-0.41173333	-0.41346666	-0.26266667
MDP0000360864	AS	10.2.2	cell wall.cellulose synthesis.COBRA	3	AT5G60920	COB (COBRA)	electron transport	0	250	7.01872177226965e-23	A	4.7274666	5.5453334	3.0532	1.5546666	1.5168	5.341467	5.418267	2.3342667	1.6292666	1.2125334	4.5236	5.4690666	2.7832	2.2869334	1.1298667	4.4192	5.43	3.0136	1.3994666	0.40306666	5.2382	4.731467	3.0654666	2.2190666	2.8805332	4.4685335	3.2874668	1.7732667	2.1626	5.0467334	4.3523335	2.2885334	2.9732666	4.5105333	3.7306666	2.0452	3.4229333	4.9009333
MDP0000362220	AS	25	C1-metabolism	1	AT5G16450	dimethylmenaquinone methyltransferase family protein	regulation of RNA metabolic process	0	291	2.46975791556028e-09	A	3.0224	3.7041333	2.964	0.8214667	1.7974666	3.4072666	4.8599334	4.2792	1.3430667	2.1575334	2.364	3.7306666	3.3225334	1.2442666	1.9146667	4.4094	5.2474666	3.8544	0.98013335	0.20186667	4.6882668	1.8008	1.6281333	1.9926667	0.8210667	1.9614667	2.9525332	1.0329334	2.0268	4.4505334	2.0331333	1.6630666	0.5816	1.8170667	3.4618666	1.2338667	3.5261333	1.8097334
MDP0000362360	AS	35.2	not assigned.unknown	4	0	0	0	0	NA	0.00865721060691195	A	2.6322668	3.0086668	0.55466664	1.3977333	0.22453333	1.9638667	1.5332	1.2090666	1.6357334	0.39186665	3.626	1.8072667	0.0576	0.10706667	0.3924	0.34493333	1.3016666	1.3749334	1.8833333	0.18093333	1.0068	2.4638	1.5402666	0.8796	0.8706667	2.4833333	2.0241334	0.3376	1.1610667	3.1109333	3.8132668	1.643	1.8932	3.4504666	2.5536666	0.59606665	3.4480667	4.470267
MDP0000362587	AS	35.2	not assigned.unknown	1	0	0	0	0	NA	0.00121720407160577	A	3.3157334	1.9680667	4.9480667	1.6636	1.2788	1.1952	1.3936	2.4785333	1.2853333	1.6068	5.1424	4.4210668	4.8895335	2.0850666	1.7109333	3.6760666	4.4604	4.881	2.4114666	1.1622	2.1417334	2.304	4.0544	1.1189333	0.6156	4.2861333	3.4713333	1.5222666	0.78186667	1.0334667	3.8217332	2.013	0.5298667	5.3301334	3.452	0.54653335	0.9637333	1.9020667
MDP0000366693	AS	35.2	not assigned.unknown	1	0	0	0	0	NA	0.00897130987717407	A	2.2290666	5.046933	3.2861333	1.4058	2.2894666	4.2307334	5.2176	3.7202666	1.3764	2.3550668	2.3286	4.7781334	3.0098667	1.8236	2.3345332	3.6429334	4.782133	3.6937332	1.4150667	0.72206664	3.094	2.1509333	1.6281333	4.4366665	2.7889333	1.7273333	2.6995332	2.3781333	3.6938667	4.112	2.4684	4.4297333	3.0798666	2.2935333	3.0336	2.3156667	4.733667	2.4776
MDP0000369242	AS	35.2	not assigned.unknown	1	0	0	0	0	NA	4.01122815609373e-10	A	2.6493332	3.0809333	3.7872667	1.0190667	2.406	4.8374667	3.0689332	3.5534666	1.584	1.9462	2.426	3.2886667	2.6178668	0.38826665	1.5528	3.7310667	3.5969334	1.6584	0.4584	-0.014266667	2.3224	2.5509334	2.3742666	2.2190666	0.8408	1.8916	3.0763333	1.4538667	0.35866666	3.6384	1.8233334	1.5693333	0.44646665	1.8972666	1.6106666	-0.08933333	0.5750667	1.7670667
MDP0000387639	AS	26.11	misc.alcohol dehydrogenases	4	AT1G77120	ADH1 (ALCOHOL DEHYDROGENASE 1); alcohol dehydrogenase	metabolic process	0	374	0.00092357200337429	A	1.5214666	3.7172	2.9514666	1.718	3.0222666	4.8598	5.395	4.183067	1.4426666	2.3822668	1.386	3.6792	3.3340666	2.0652	3.0292666	4.4924	5.3307333	4.1205335	1.4648	2.8468666	2.5753334	1.955	2.257	3.4813333	1.8464	2.4149334	2.7923334	2.5145333	2.4225333	2.4672	1.6940666	3.1276667	1.6518667	1.9834666	2.4389334	2.3850667	2.4138	1.6185334
MDP0000403302	AS	35.2	not assigned.unknown	1	AT3G03280	unknown protein	N-terminal protein myristoylation	0	117	9.00247326236419e-06	A	2.0822666	3.2392	2.8605332	0.49813333	1.9565333	3.0638666	5.303867	3.3914666	0.42586666	1.0113333	1.6490667	3.0414667	2.698	1.1261333	1.7576	3.3096	5.1093335	3.3704	0.40226668	0.20186667	4.777867	1.4464	1.3888	3.0837333	0.5750667	1.7273333	2.7513332	2.1358666	1.3821334	4.598	1.4025333	2.6889334	0.89253336	1.3317333	2.8094666	2.4773333	1.5076	1.102
MDP0000409061	AS	35.2	not assigned.unknown	3	0	0	0	0	NA	1.92261500429683e-13	A	5.862933	6.3752	2.724	0.9956667	1.1072	3.7370667	5.6615334	2.9748	2.7745333	0.5378	5.4961333	6.2544665	1.2276	0.9902667	0.7363333	2.9372	5.996	3.796	2.9850667	0.62413335	5.2556	4.989333	2.3818	2.1429334	1.7025334	4.677467	3.77	-0.0868	3.0977333	6.1162667	5.386	2.2606666	1.9126	5.0930667	5.0966	-0.41173333	5.3653336	4.9652
MDP0000411091	AS	27.3.11	RNA.regulation of transcription.C2H2 zinc finger family	4	AT2G29660	zinc finger (C2H2 type) family protein	regulation of transcription	0	342	4.97634854172455e-05	A	2.5665333	1.854	1.2268	2.3703334	1.7082666	2.4624	3.6482666	2.607	2.0754	1.6242666	2.2003334	1.7298666	0.7277333	2.464	2.3992667	2.9781334	2.8832667	2.4409332	2.1494668	1.4369333	1.6696	1.6918	1.6148	1.1268667	0.60653335	2.2536	2.2095332	2.363	1.4252	1.0616	2.0838666	0.8958667	0.5616	2.5633333	1.5826666	2.1418	0.5750667	2.7368
MDP0000417927	AS	1.1.1.1	PS.lightreaction.photosystem II.LHC-II	4	AT2G34430	LHB1B1 (Photosystem II light harvesting complex gene 1.4); chlorophyll binding	photosynthesis, light harvesting	0	468	4.94058379848278e-11	A	2.044	4.2894	1.8672	0.3376	0.69493335	3.2768	5.1948	1.7446667	0.14786667	0.6649333	1.9994667	5.021867	0.5665333	0.3712	0.69546664	5.084133	4.6222	1.4876	0.0752	0.99413335	4.4946666	1.7582667	0.9204	1.2686666	0.5956	1.1346667	1.5672667	-0.070933335	0.6034667	4.341467	1.0836	1.2961333	0.33026665	1.1849333	1.2314667	0.17453334	0.9949333	1.7268667
MDP0000417929	AS	1.1.1.1	PS.lightreaction.photosystem II.LHC-II	4	AT2G34430	LHB1B1 (Photosystem II light harvesting complex gene 1.4); chlorophyll binding	photosynthesis, light harvesting	0	474	7.60487502944971e-18	A	3.5806668	5.0728	1.3894	1.0913334	1.204	4.8790665	5.9473333	2.1706	1.1391333	1.0581334	3.4401333	5.7056	0.19266666	1.2545333	1.3185333	4.575333	5.3941336	2.292	1.0822667	0.77253336	5.334	2.581	1.5109333	1.5316	1.2117333	2.1943333	1.9192	2.0678	1.3066666	4.4733334	2.0099332	1.4856	1.0181333	2.3874667	1.4842666	1.1505333	1.1899333	2.8878667
MDP0000433576	AS	35.2	not assigned.unknown	4	AT2G02220	ATPSKR1 (PHYTOSULFOKIN RECEPTOR 1); ATP binding / peptide receptor/ protein serine/threonine kinase	protein amino acid phosphorylation	0	53.1	0.00854981865007523	A	1.3144	1.6822667	1.3289334	1.2849333	0.52746665	1.0249333	2.1843333	0.64746666	1.0085334	1.2968	1.3941333	1.7	0.5665333	1.4338666	0.47213334	1.0149333	1.8284	1.0219333	0.86266667	0.023466667	0.94893336	1.822	1.8834667	1.0503334	0.6572667	1.1801333	1.234	0.31613332	1.5893333	2.4215333	1.6496	1.2011334	0.8108	1.4349333	0.6884	0.23426667	2.5321333	1.1252
MDP0000445374	AS	29.4.1.57	protein.postranslational modification.kinase.receptor like cytoplasmatic kinase VII	4	AT3G51550	protein kinase family protein	protein amino acid phosphorylation	0	1252	0.000645045075486044	A	2.0922666	3.1141334	2.7608666	1.5635333	2.8568	3.6649334	4.1212	2.5853333	1.4836	1.9892	1.7365333	2.9752667	3.1196666	2.3257334	2.6818666	3.3795333	4.0678	3.3209333	1.3837334	1.7656	4.0141335	1.6705333	1.9104	3.3542666	1.5118667	1.9541334	2.7170668	2.4544	2.6338	3.0221334	1.4794667	3.0837333	1.7266667	1.7265333	3.3194666	3.0993333	3.3634667	2.0498667
MDP0000445996	AS	35.2	not assigned.unknown	2	B9RS36_RICCO	Putative uncharacterized protein	0	Ricinus communis (Castor bean)	78.6	0.00128188430237448	A	2.3337333	1.7832	1.0494666	1.9717333	1.9136	2.8180666	1.0749333	1.1962667	1.7482667	2.0330667	2.0441334	1.9018667	1.4968667	2.3857334	2.3345332	3.1713333	0.9949333	1.0681334	1.6794667	1.2545333	1.6452667	1.3038666	0.69053334	0.8714667	0.9185333	1.8275334	0.70813334	2.5438	1.2906667	0.9073333	1.5264	0.9389333	1.0088	1.9922667	0.6631333	2.6104	1.1309333	2.3224
MDP0000455079	AS	35.2	not assigned.unknown	1	AT2G29670	binding	biological process unknown	0	568	6.3979502964595e-08	A	2.6493332	3.1033332	0.9374667	1.5302666	0.348	4.1866665	5.1600666	1.1152	1.0899333	0.16333333	2.3888	2.6750667	1.9834666	1.2853333	0.452	3.2602668	4.188733	1.6094667	1.5036	-0.2276	3.3246667	1.822	0.7118	0.56373334	0.36	2.1182666	0.6452	0.29533333	1.0169333	2.6561334	1.8891333	0.19053334	0.2216	2.8238666	0.7464	0.06266667	0.50706667	2.5050666
MDP0000462809	AS	34.8	transport.metabolite transporters at the envelope membrane	2	AT4G32390	phosphate translocator-related	folic acid and derivative metabolic process	0	532	1.44743425118666e-05	A	1.1325333	4.8354	2.4929333	0.28586668	1.5484	4.5244665	5.303867	2.6188	0.43966666	1.3383334	1.2393334	5.233	2.5906	0.56666666	1.4221333	3.7996	5.8628	3.8301334	0.5003333	1.6570667	2.9589334	1.6302667	1.498	1.1189333	0.6364	1.2902666	2.6396	2.1872	2.3313334	3.1306667	1.6618667	1.1408	0.6124	1.0741333	2.9750667	1.934	2.9593334	1.7349334
MDP0000463846	AS	27.3.25	RNA.regulation of transcription.MYB domain transcription factor family	1	AT5G67300	AtMYB44/AtMYBr1 (myb domain protein 44, myb domain protein r1); DNA binding / transcription factor	regulation of transcription, DNA-dependent	0	218	4.05516983193176e-05	A	1.8482667	3.9401333	3.273	1.3826667	2.6206	5.056733	3.7897334	2.5237334	1.0497333	1.9741334	1.5769334	3.4174666	2.8122666	1.4599333	2.7521334	4.653	3.3998666	2.4636	0.9172	0.33493334	4.3854666	1.5471333	1.8515333	2.4666667	1.2584	1.2902666	2.6735334	2.2192667	2.276	3.7984	1.4794667	2.1138666	1.2522666	1.4053333	2.7202666	2.4605334	2.3574667	1.6685333
MDP0000467758	AS	35.2	not assigned.unknown	1	0	0	0	0	NA	0.00486472579639816	A	1.9129333	1.0162667	1.0137334	1.0268667	2.0104666	1.5437334	1.1304	1.2229333	1.5670667	1.4009334	1.5609334	1.0848666	0.6484	1.8630667	0.9745333	1.6697333	1.2182667	1.1545334	0.7926667	-0.07106667	3.1615334	0.7368	0.6753333	1.2322667	0.3276	0.85333335	1.1686667	1.7124667	0.53346664	1.6794667	0.9108	1.2276	0.6418667	1.3032	1.5324	2.4215333	0.8843333	0.80946666
MDP0000471592	AS	29.5.5	protein.degradation.serine protease	1	AT4G17040	ATP-dependent Clp protease proteolytic subunit, putative	proteolysis	0	375	0.00740807580526179	A	2.5665333	1.0104	1.3894	2.6333334	2.4654667	2.8512	0.87813336	0.9532	1.8919333	2.0175333	2.3722	1.0913334	1.0408	3.144	2.3449333	3.7996	0.8445333	1.2224	2.1332	0.72206664	1.8823333	1.5811334	1.3090667	1.4160666	1.0721333	2.3258667	0.6452	3.3369334	2.1166666	0.8692	1.6692	1.2832	1.2249334	2.4464	0.5453333	3.1253333	1.9763334	2.9751334
MDP0000481972	AS	35.2	not assigned.unknown	3	AT5G17680	disease resistance protein (TIR-NBS-LRR class), putative	apoptosis	0	77	0.00327316419009861	A	2.4105334	1.12	1.4534667	2.3029332	1.7669333	3.5	0.89066666	1.2738667	1.6292666	1.8525333	2.0910666	1.1905333	1.4016	2.8434668	2.1798	2.8526	1.2710667	1.5404	1.8373333	1.14	1.5174667	1.337	0.5286667	1.2686666	0.72746664	1.9796	0.4024	2.1017334	0.8997333	1.1073333	1.5674666	1.1044667	0.9382667	2.2032	0.13066667	2.3506668	1.2958666	2.6039333
MDP0000492359	AS	35.2	not assigned.unknown	3	AT1G66150	TMK1 (TRANSMEMBRANE KINASE 1)	protein amino acid phosphorylation	0	70.5	1.27891320826375e-05	A	1.9726666	1.9680667	0.7432	1.0998666	1.4626666	0.6684	2.262	1.3773333	1.3845333	0.81866664	1.6269333	2.0525334	0.7277333	1.6236666	1.0136	1.566	2.0443332	1.7954667	0.8928	0.29053333	3.3246667	0.9645333	1.4392	1.8448	1.3565333	1.1577333	1.9002	1.1114666	0.79946667	2.0237334	1.1386666	1.4321333	1.1635333	1.1920667	1.9748	1.3404	0.2984	1.3916
MDP0000501143	AS	35.1.5	not assigned.no ontology.pentatricopeptide (PPR) repeat-containing protein	1	AT1G08610	pentatricopeptide (PPR) repeat-containing protein	biological process unknown	0	147	0.00043443546311864	A	1.2045333	1.9066	0.8189333	0.49813333	0.63226664	1.0498	1.9650667	1.5068	0.1752	1.5890666	0.9137333	1.654	0.52786666	0.98053336	0.896	1.9847333	1.7231333	1.5141333	0.28573334	1.5255333	2.4392	1.9973333	1.9416	1.8597333	1.082	0.9637333	1.4496	0.73426664	1.4672	1.5328667	1.4732	1.4658667	0.784	0.8373333	0.72293335	1.0972	0.9949333	1.264
MDP0000503246	AS	26.18	misc.invertase/pectin methylesterase inhibitor family protein	1	AT5G62350	invertase/pectin methylesterase inhibitor family protein / DC 1.2 homolog (FL5-2I22)	response to salt stress	0	216	7.6363340905737e-07	A	2.8977334	5.2445335	1.8215333	0.94226664	1.0662667	2.1806667	5.2176	3.0416	0.952	1.8374667	2.364	5.5503335	1.6164	1.324	1.0136	3.1713333	6.1211333	3.5134666	0.9172	0.47706667	3.6229334	1.0114666	0.55226666	0.5968	0.0376	1.2185333	1.8645333	0.4912	1.1298667	3.5562668	1.7702	0.6041333	0.110533334	1.928	1.7044	1.1236	2.2391334	2.0998
MDP0000503341	AS	26.18	misc.invertase/pectin methylesterase inhibitor family protein	2	AT5G62360	invertase/pectin methylesterase inhibitor family protein	biological process unknown	0	216	1.08178934527465e-17	A	4.8346	6.2388	-0.2644	-0.054266665	0.69493335	5.6350665	5.255067	0.048933335	1.4757333	1.082	4.5858665	6.3272	-0.20813334	0.10706667	0.7762667	5.4413333	4.486	-0.15186666	0.016666668	-0.21053334	5.9086666	2.994	-0.37106666	0.9844	-0.26973334	2.1424	0.17973334	-0.070933335	1.1933334	5.7129335	3.906	1.2214	-0.22773333	1.7482667	-0.030533334	-0.45626667	0.9949333	2.7054667
MDP0000506346	AS	20.2	stress.abiotic	1	AT1G16560	Per1-like family protein	biological process unknown	0	474	4.8619029635792e-05	A	1.8389333	3.2268	2.3358667	0.94226664	1.9691334	1.8153334	4.5981336	3.9278667	0.6152	1.1721333	1.6662667	3.3001332	2.7254	1.1464	2.13	3.3096	5.0061336	3.796	0.6369333	1.0685333	3.074	1.7582667	1.6546667	2.5202668	1.4748	1.6008	2.573	2.1192	1.548	2.5761333	1.4992	2.2442667	1.2341334	1.6689334	1.9850667	2.3156667	1.2197334	1.7014667
MDP0000514128	AS	34.19.3	transport.Major Intrinsic Proteins.NIP	1	AT1G80760	NIP6;1 (NOD26-like intrinsic protein 6;1); water channel	transport	0	360	0.00506649894035614	A	1.2338667	1.6509334	0.22226667	0.92546666	0.8982667	2.0932	1.4094666	0.57173336	1.0982667	0.9177333	1.1262	1.7602667	-0.12453333	1.5005333	0.99406666	2.0428	1.6766666	1.008	1.1317333	2.0733333	3.1128666	0.8852	1.0608	1.4672	1.1749333	0.7941333	0.83306664	0.21333334	0.6584	1.9266666	0.82026666	1.2490667	0.9645333	1.2132	1.0726	0.776	0.9472	0.83133334
MDP0000516003	AS	16.1.3.3	secondary metabolism.isoprenoids.tocopherol biosynthesis.MPBQ/MSBQ methyltransferase	4	AT3G63410	APG1 (ALBINO OR PALE GREEN MUTANT 1); methyltransferase	metabolic process	0	455	4.0587274306623e-13	A	2.2490666	3.4758	1.9310666	0.39546666	0.69493335	2.6724668	4.515333	1.7913333	0.3752	0.1432	1.7702667	3.0997334	2.4316666	0.7628	0.95486665	3.4758666	4.5819335	1.8077333	0.16693333	-0.25893334	3.8274667	1.5672	1.1985333	1.7329333	1.192	1.6624	1.4496	0.2332	0.53346664	3.3866	1.5478667	1.5890666	1.2610667	1.7645333	1.4157333	0.06266667	0.80653334	1.9370667
MDP0000518858	AS	35.2	not assigned.unknown	4	AT2G01150	RHA2B (RING-H2 FINGER PROTEIN 2B); protein binding / zinc ion binding	electron transport	0	64.7	0.00821155620003057	A	0.7964	1.2845334	-0.0656	-0.3056	-0.30186668	0.7188	2.9011333	-0.3512	-0.09453333	0.1432	0.17813334	0.99	0.26373333	-0.25346667	-0.43626666	0.60646665	2.6122668	-0.13213333	-0.1132	0.023466667	2.2675333	0.16733333	0.10813333	-0.142	0.44573334	1.0844	-0.13933334	-0.3772	-0.35133332	0.58813334	0.14426666	-0.2208	0.057466667	0.7684	-0.4372	-0.36653334	-0.24026667	-0.18573333
MDP0000519305	AS	30.3	signalling.calcium	1	AT3G49260	IQD21 (IQ-domain 21); calmodulin binding	biological process unknown	0	192	2.85035576748563e-09	A	3.7254	5.1464	0.97726667	2.9348667	1.9831333	4.439533	4.359667	1.4358667	2.6408	1.6937333	3.3423333	4.6323333	0.122266665	3.015	2.4788	5.2474666	3.1322	1.0522667	3.1173334	2.1985333	4.2974	2.3434	2.6638	0.40346667	0.98546666	3.0717332	0.8096667	3.3736	1.8483334	4.427467	2.8161333	0.42693335	1	3.3965333	0.57226664	3.2772	1.3097334	3.5678666
MDP0000525641	AS	10.5.1.1	cell wall.cell wall proteins.AGPs.AGP	1	AT5G55730	FLA1 (FLA1)	transcription, DNA-dependent	0	431	2.73416977747709e-10	A	2.3805332	5.200267	0.55466664	2.0097334	1.8856	5.701733	4.7329335	0.70233333	1.4577334	0.8928	2.2835333	5.0604	0.48906666	2.3677332	1.8145334	7.1790667	5.0420666	1.008	1.6079333	1.3705333	5.283867	1.8432	1.8579333	0.62306666	0.60653335	1.8690667	0.44873333	1.9406667	0.6034667	4.7782664	2.1802666	0.48253334	0.6016	2.1349332	0.5038667	1.934	0.5928	2.5050666
MDP0000530198	AS	35.1	not assigned.no ontology	4	AT5G51550	phosphate-responsive 1 family protein	biological process unknown	0	514	3.92504112087165e-15	A	3.5434666	4.4348	1.0494666	0.47466666	1.0449333	-0.31066668	4.3455334	1.5848	0.38986668	0.5124	2.886	4.526933	1.7549334	0.37986666	1.052	2.8526	4.2241335	1.8636667	0.45146668	0.4528	4.2085333	3.3148	2.016	0.5252	0.38133332	2.7572	2.0582666	0.73426664	1.4525334	3.5990667	3.4356	0.4652	0.33026665	3.371	1.4369333	1.0441333	1.5448	3.3864
MDP0000532930	AS	35.2	not assigned.unknown	1	0	0	0	0	NA	0.000789747218878252	A	2.3905334	1.0218667	1.7006667	1.9801333	1.4462667	1.8762667	1.4016	0.70233333	2.2217333	2.7088	2.1670666	1.0324	0.9636	2.5197334	1.3550667	2.5712	1.5012	1.6464	2.3784	1.4586667	1.387	1.1252	1.5668	1.8821334	1.0436	2.018	1.234	1.9056667	1.9305333	1.4252	1.382	1.6570667	1.2522666	2.3272	0.7926667	2.2598	1.6678	4.3816667
MDP0000549961	AS	29.5.5	protein.degradation.serine protease	2	AT1G15000	SCPL50 (serine carboxypeptidase-like 50); serine carboxypeptidase	proteolysis	0	481	8.69146245015879e-06	A	1.4414667	1.5424	1.2952	1.1613333	0.6739333	-0.12746666	2.0809333	0.0908	0.916	1.6242666	1.3552	1.7681333	1.5278	1.6429334	0.6344	0.6348	2.6486666	0.6126	0.86266667	0.8210667	3.6490667	1.475	1.1922667	0.60613334	0.5118667	1.3929334	1.3858666	1.9948666	0.8997333	1.4154667	2.1128	0.66026664	0.5616	2.0305333	0.9777333	1.6010667	1.3097334	1.6256
MDP0000563240	AS	35.2	not assigned.unknown	1	AT2G41430	ERD15 (EARLY RESPONSIVE TO DEHYDRATION 15)	transcription	0	63.9	0.00388763976574111	A	1.5484667	1.2966666	1.0845333	1.4305333	1.0037333	0.9989333	0.9845333	1.756	1.6357334	1.0348	1.5029334	1.6774	0.4492	1.8916	1.5068	0.60646665	1.2642666	1.1398	1.0903333	0.94413334	3.4667332	1.2314667	1.2433333	1.6509334	0.9289333	0.9496	1.5846666	0.8337333	0.3412	2.7861333	1.272	1.6093333	1.1073333	0.9382667	1.6216	0.74986666	0.5750667	0.91893333
MDP0000564469	AS	35.2	not assigned.unknown	2	0	0	0	0	NA	1.71415898704249e-10	A	5.2092	5.1569333	1.9518	0.5836	1.4992	1.1456	5.2689333	4.183067	2.0265334	1.9462	4.9037333	5.4690666	1.674	1.0481334	2.0893333	1.9847333	5.1093335	3.6126666	1.3837334	0.40306666	5.224	4.4901333	2.8839333	1.6577333	1.3205333	4.1382666	4.875467	0.51306665	1.8226666	4.253667	4.2786665	1.3602667	1.5826666	4.4548	3.9536667	0.54653335	1.8557333	3.9976666
MDP0000564732	AS	35.1.3	not assigned.no ontology.armadillo/beta-catenin repeat family protein	4	AT2G45720	armadillo/beta-catenin repeat family protein	biological process unknown	0	725	2.57659070420597e-06	A	1.0393333	1.4242667	0.70666665	-0.0804	-0.28026667	0.6928	1.4426666	0.028266666	0.4972	0.29866666	0.9063333	1.2413334	0.0264	0.017466666	-0.3496	0.7188	1.9549333	0.28493333	0.17946666	-0.0892	1.2425333	0.602	-0.2424	-0.07306667	-0.1888	0.3838	0.1976	-0.36253333	-0.15586667	0.5765333	0.6088667	-0.1268	-0.25453332	0.93186665	-0.066933334	0.08093333	0.34726667	0.9781333
MDP0000566690	AS	27.3.3	RNA.regulation of transcription.AP2/EREBP, APETALA2/Ethylene-responsive element binding protein family	3	AT3G16770	ATEBP/RAP2.3 (RELATED TO AP2 3); DNA binding / protein binding / transcription factor/ transcriptional activator	regulation of transcription, DNA-dependent	0	130	0.00827670792244698	A	2.6857333	1.3402667	0.89813334	2.7177334	2.3838665	3.6796	0.7733333	-0.1324	1.9584	2.1038666	2.3024	1.3409333	1.4326667	2.7667334	2.1553333	4.1048	0.6501333	0.7956	2.1987333	0.72206664	1.1855333	1.2314667	0.8164667	1.4741334	1.1189333	2.4242666	0.85613334	3.0501332	1.7582667	0.7068	1.382	1.3030666	1.3037333	2.6712666	1.0918666	2.7384	1.5697334	3.1929333
MDP0000578891	AS	35.1.21	not assigned.no ontology.epsin N-terminal homology (ENTH) domain-containing protein	2	AT2G25430	epsin N-terminal homology (ENTH) domain-containing protein	biological process unknown	0	757	0.00026143191527867	A	1.8573333	3.6341333	2.2070668	1.2038667	2.1929333	2.3048	5.0593333	3.2085333	1.2316667	2.2910666	1.7098666	3.7914	2.8122666	1	2.0078666	2.8104	5.1489334	3.2156668	1.0746666	0.77253336	4.1898665	1.7242666	1.6904666	2.6961334	1.4658667	1.3773333	2.573	1.1370667	2.3665333	3.6898668	1.6808	2.426	1.1349334	1.5558667	2.4566	1.5768	2.7349334	1.6336
MDP0000580435	AS	35.2	not assigned.unknown	4	AT5G65340	unknown protein	biological process unknown	0	209	1.23671320204319e-05	A	0.4912	1.3276666	-0.23866667	-0.46306667	-0.2132	0.5661333	3.0144	1.1688	-0.18613334	-0.19213334	0.60653335	1.6185334	-0.09466667	-0.48413333	-0.39266667	1.0410666	2.4742668	0.75986665	-0.27186668	0.100666665	2.1842666	0.6664	0.78973335	-0.1972	-0.5581333	1.2185333	1.476	0.5364	-0.49133334	1.8994666	0.6152	-0.099866666	-0.46	0.78106666	1.1028	-0.040266667	-0.47506666	-0.0988
MDP0000580653	AS	35.2	not assigned.unknown	4	0	0	0	0	NA	2.76695375378325e-12	A	1.7509333	3.7521334	2.0853333	0.55946666	0.73653334	4.542267	5.9052	2.1822667	0.512	0.39186665	2.1485333	4.4096	2.1461334	0.1444	1.6164666	2.9652667	6.5432	2.9699333	0.822	-0.6178667	1.7169334	2.2770667	0.8430667	0.63226664	0.29466668	2.4925334	2.227	0.15546666	0.17933333	3.6092	2.9173334	0.6518667	0.17653333	3.3077333	0.18333334	0.42993334	0.8843333	2.0998
MDP0000582585	AS	35.2	not assigned.unknown	4	AT1G13360	unknown protein	biological process unknown	0	125	0.000475703087080339	A	2.0922666	2.7618666	3.7264	1.0512	2.8068	4.0735335	4.9669333	4.5067334	1.3764	2.4525332	1.7613333	2.4658666	3.6278	0.7628	2.913	4.4477334	5.1742	4.4631333	1.1556	-0.052133333	3.8633332	1.6771333	1.9104	2.5366	1.5118667	2.0678666	3.7407334	2.6413333	1.522	3.9405334	1.7278666	1.9137334	1.3849334	2.0073333	2.9833333	1.3676667	2.3917334	1.2794666
MDP0000601491	AS	1.1.1.1	PS.lightreaction.photosystem II.LHC-II	4	AT2G34430	LHB1B1 (Photosystem II light harvesting complex gene 1.4); chlorophyll binding	photosynthesis, light harvesting	0	476	1.95201220376404e-16	A	3.5806668	5.4141335	2.0290666	0.95033336	1.2788	3.2925334	5.9172	2.1506667	0.5269333	0.34493333	3.4130666	6.039467	1.4634666	0.9102	0.95486665	5.166	5.294667	2.2112	0.6972	1.2545333	5.293667	2.6861334	1.5852667	1.7479334	1.0721333	2.2614667	2.2368	1.2388	1.2746	4.4843335	2.0838666	1.643	1	2.4464	1.5413333	1.2062666	1.1457334	2.8974
MDP0000602932	AS	19.12	tetrapyrrole synthesis.magnesium-protoporphyrin IX monomethyl ester (oxidative) cyclase	1	AT3G56940	AT103 (DICARBOXYLATE DIIRON 1)	electron transport	0	659	2.44324261897312e-06	A	2.7248	4.3004	2.1401334	2.2358668	2.7438667	5.865733	5.1810665	3.1626666	2.3119333	2.4409332	2.1928	4.3630667	1.5575334	2.6648	2.3222666	5.2728	4.7076	2.9798	1.6490667	0.18093333	4.894533	1.8144667	2.1117334	3.5932	1.9861333	1.8916	2.573	2.8693333	3.0068	3.7869334	1.4150667	3.1073334	1.5557333	1.9425334	2.3157334	2.6606667	2.7662666	2.1882
MDP0000603942	AS	16.8.5.1	secondary metabolism.flavonoids.isoflavones.isoflavone reductase	4	AT1G75290	isoflavone reductase, putative	regulation of nitrogen utilization	0	248	0.00307149388503027	A	3.6130667	4.7562666	3.4066668	3.3796	4.521867	2.4225333	5.6804	5.0834665	3.2014	4.226	3.6885333	5.1422668	2.8554666	2.8173332	2.3449333	3.1462667	5.196533	2.6146	1.9001334	2.8999333	5.395	3.6912	3.2162666	4.0244665	3.6348667	3.6838667	4.4524	2.9685333	3.0977333	4.8416	3.7712	3.938	3.2776	3.6076667	4.9124	2.9292	2.7126667	3.3698666
MDP0000607529	AS	27.3.62	RNA.regulation of transcription.Nucleosome/chromatin assembly factor group	1	AT1G20696	HMGB3 (HIGH MOBILITY GROUP B 3)	regulation of transcription, DNA-dependent	0	146	0.00385422365488008	A	3.2490666	2.9768	1.6490667	1.7257333	0.69493335	1.3836	3.0823333	1.4244	2.7745333	0.9177333	2.6724	3.1425333	0.4492	2.3257334	1.0338666	1.3369334	2.7467334	1.1248	1.8032	0.42733333	3.2424	2.7092	2.8342667	1.2686666	1.9486667	3.1074667	1.8557333	0.012666667	1.5349333	1.7854667	2.9949334	1.4856	1.9652	2.894	1.9106	-0.21653333	0.6767333	2.5138667
MDP0000609638	AS	33.99	development.unspecified	3	AT3G02380	COL2 (CONSTANS-LIKE 2); transcription factor/ zinc ion binding	biosynthetic process	0	136	1.23492379107026e-05	A	2.1888	1.7333333	1.8672	0.9177333	1.2417333	2.5202668	2.0165334	1.3128	2.0265334	0.6912	1.6089333	1.7229333	2.3192666	0.81186664	0.9348	0.37386668	1.9244	1.6928	1.0357333	0.3796	2.4084666	1.6162666	1.4922667	0.9770667	0.38133332	1.8275334	1.4672	0.17453334	1.0663333	1.5328667	1.3526666	1.1259333	0.571	1.6292666	1.5413333	1.3676667	1.1899333	1.434
MDP0000610348	AS	26.11	misc.alcohol dehydrogenases	4	AT1G77120	ADH1 (ALCOHOL DEHYDROGENASE 1); alcohol dehydrogenase	metabolic process	0	616	0.000161711167953715	A	1.6705333	3.9401333	3.1497333	1.7741333	2.8865333	5.5170665	5.3592668	4.3528	1.584	2.8377333	1.5109333	3.9352	3.3225334	2.1777334	3.1836	5.084133	5.3422666	4.5946	1.566	0.94413334	2.5969334	2.1801333	2.2829332	3.632	1.6484	2.3016	2.9351332	3.1482	2.4999332	2.6838667	1.8470666	3.2909334	1.4642	1.832	2.4219334	2.7384	2.5648668	1.8330667
MDP0000613486	AS	29.4.1.57	protein.postranslational modification.kinase.receptor like cytoplasmatic kinase VII	4	AT3G51550	protein kinase family protein	protein amino acid phosphorylation	0	1252	0.00435278559751222	A	0.7964	3.2162666	2.4253333	1.6714667	2.8666	5.4306664	4.452	2.5950668	1.3430667	1.8838667	0.6788	3.1425333	2.4746666	2.4289334	2.378	4.9842668	4.2241335	3.2973332	1.4398667	-0.28933334	4.217067	1.6502	2.0096	3.0457335	1.6742	2.0104	2.8804667	2.6010666	3.0520666	3.4284	1.5742667	2.9495332	1.7933333	1.756	3.5564666	3.0380666	4.0006666	1.9986666
MDP0000614624	AS	35.2	not assigned.unknown	3	Y114_CHLMU	Uncharacterized protein TC_0114	0	Chlamydia muridarum	90.5	0.000114637711345223	A	4.1405334	3.2392	3.5686667	2.9527333	2.632	5.5918665	1.1934667	1.9461334	3.7573333	3.7964	4.03	3.1869333	3.1072667	1.8441334	3.4049332	3.4212	1.6856	2.4519334	2.9772	0.31333333	4.5313334	2.1509333	2.9790666	2.2018666	1.9486667	2.5174668	2.3870666	3.2088	2.6012	5.0573335	3.5627334	2.4796	1.9554666	2.8142	2.5717332	0.47573334	2.7235334	3.0798666
MDP0000616781	AS	34.12	transport.metal	4	AT5G20650	COPT5 (copper transporter 5); copper ion transporter	copper ion transport	0	141	6.07039208150845e-06	A	3.1333334	2.5977333	0.7432	1.9801333	1.2417333	1.9432666	3.6638668	2.8228	3.0706666	1.7093333	2.7248	2.7610667	1.674	2.4912667	0.7762667	1.4070667	3.8741333	2.8780668	2.0989332	0.8210667	2.92	2.3434	2.4922667	2.6657333	2.3616	2.5494666	3.0684	1.5478667	1.8346666	2.2361333	2.2864666	2.426	2.1482666	2.7336	3.2277334	1.8415333	1.6678	2.4196
MDP0000617072	AS	35.2	not assigned.unknown	4	0	0	0	0	NA	1.61052661127266e-06	A	2.6675334	2.8942666	1.3289334	1.3239334	1.8856	2.5202668	2.4695334	2.564	1.8696	1.7261333	2.3722	3.2545333	1.7012	1.938	2.3116	3.6992	3.1060667	2.8780668	1.4398667	-0.10653333	4.8236	2.0917332	1.8634666	2.6749334	2.2817333	1.7581333	2.6474667	2.5438	1.8346666	3.5562668	2.2222667	2.6406667	1.4369333	1.9922667	2.9750667	2.3339334	1.5937333	2.3679333
MDP0000617417	AS	35.2	not assigned.unknown	1	0	0	0	0	NA	0.00588052641419182	A	1.9129333	0.8002667	1.1208	2.1005332	1.2417333	1.4324	0.8844	1.2090666	1.5916667	1.9741334	1.6926666	0.9496	1.2642666	2.3857334	0.896	2.3382666	1.1028	0.7773333	1.6414666	0.20186667	1.387	0.81986666	0.6268	2.0621333	0.98546666	1.704	0.98586667	2.4544	1.3821334	1.0986667	0.9448	1.6570667	0.8487333	1.8556	0.67613333	2.6260667	1.2348	1.8573333
MDP0000617714	AS	30.11	signalling.light	1	AT1G30440	phototropic-responsive NPH3 family protein	response to light stimulus	0	949	0.0026019793514847	A	0.84573334	2.3077333	0.70666665	0.24373333	1.2788	1.6783333	2.5178666	1.1962667	0.19493334	0.39186665	0.6135333	2.2118666	1.0793333	0.25426668	0.9348	2.116	2.4148667	1.1545334	0.17946666	-0.25893334	3.3423333	0.46693334	0.87053335	1.8165333	0.6984	0.25893334	1.4142667	0.51306665	1.6153333	2.0152	0.51306665	1.6902666	0.6884	0.22746667	1.7622	0.8821333	1.3097334	0.38773334
MDP0000618002	AS	1.1.5.3	PS.lightreaction.other electron carrier (ox/red).ferredoxin reductase	4	AT1G20020	ATLFNR2 (LEAF FNR 2)	electron transport	0	313	0.000466032312551127	A	2.3526666	2.8633332	2.2242668	1.0512	2.1392	0.6684	3.7343333	2.998	0.97573334	0.46253332	1.8576666	2.9861333	1.9834666	1.3038666	2.0761333	2.2365334	3.974	2.2804	0.62166667	0.77253336	3.2154667	1.955	2.0096	2.4761333	1.5514667	1.6957333	2.7761333	1.2885333	0.1324	2.1426666	1.8470666	2.2289333	1.5012667	1.8972666	2.4306667	0.80266666	0.71	1.434
MDP0000620250	AS	1.2.5	PS.photorespiration.serine hydroxymethyltransferase	4	AT4G37930	SHM1 (SERINE HYDROXYMETHYLTRANSFERASE 1); glycine hydroxymethyltransferase	glycine metabolic process	0	207	1.69565652642248e-08	A	2.2845333	3.6694667	1.1550666	0.8706667	0.7578667	3.7944	4.515333	0.9677333	1.3184	3.7332	1.9809333	3.7914	1.2998667	1.2652	0.614	3.4758666	4.6093335	1.3517333	0.59866667	3.6188	4.0292	1.8290666	1.6682	1.1421334	0.9376	1.6705333	1.2616	0.2332	0.42826667	2.8021333	1.4665333	0.9389333	0.5298667	1.7953334	1.0506667	0.47573334	0.0916	1.8012
MDP0000620604	AS	35.2	not assigned.unknown	4	MT3_MALDO	Metallothionein-like protein type 3	0	Malus domestica (Apple) (Pyrus malus)	71.2	0.00451099063264893	A	5.9007335	5.2947335	4.057	6.0508	5.6834664	6.2465334	4.8302665	6.3804665	7.272733	4.4813333	5.9958	6.079467	4.9945335	7.1882668	4.9936	6.2629333	5.236133	5.7926664	6.225867	1.9317334	6.028867	6.2733335	6.4684668	6.4068666	5.1275334	5.1907334	5.3776	6.366133	5.3316665	4.5204	5.7629333	5.856933	4.228	5.716533	5.720267	6.1085334	4.481867	5.358733
MDP0000620797	AS	35.2	not assigned.unknown	2	AT1G79060	unknown protein	biological process unknown	0	202	8.2344293364822e-05	A	1.2338667	1.0051334	1.5141333	1.4232666	0.93993336	1.0498	1.3402667	1.4472	0.8710667	0.5124	1.2792	1.138	1.1166667	1.5094	1.5846666	2.0973334	1.3712	1.8898667	1.1317333	0.3796	1.5174667	0.87866664	0.7396	0.91206664	0.8408	1.2018666	0.70813334	1.4062667	1.0822667	0.92586666	0.89066666	0.851	0.9826667	1.2577333	0.8606667	1.2062666	0.9317333	1.3990667
MDP0000621820	AS	35.2	not assigned.unknown	4	AT1G54070	dormancy/auxin associated protein-related	biological process unknown	0	62	0.00122320445135694	A	2.6228666	3.25	2.2748	0.16186666	2.8464668	2.5010667	4.1870666	3.6009333	1.3603333	0.16333333	2.0154667	3.1308	2.7984	0.27066666	1.2453333	2.0233333	3.9185333	3.156	0.23906666	-0.10653333	3.2598667	1.5332	1.382	2.1665332	1.1288	1.2318	2.8708	-0.2584	0.6397333	3.9204	1.4025333	1.9366666	1.3310666	1.4861333	3.0244	-0.26213333	0.7268	0.91893333
MDP0000626880	AS	35.2	not assigned.unknown	1	0	0	0	0	NA	0.00210551462606168	A	3.1890666	2.2290666	1.1902	0.50546664	1.0449333	0.06826667	3.2614	1.9948	1.7256	1.2761333	2.5098667	2.2881334	1.3352	0.87053335	0.594	0.43253332	2.7084	3.2612	0.9957333	1.2077334	5.5414	2.0271332	2.1424	1.5453334	1.2668	2.1512	2.5554667	1.4538667	0.9504	3.1496	1.7970667	1.3732	1.3310666	2.6186	3.5564666	1.8195333	1.324	2.3679333
MDP0000629767	AS	30.1	signalling.in sugar and nutrient physiology	2	AT2G17230	phosphate-responsive 1 family protein	biological process unknown	0	480	0.000322087703556003	A	2.9430666	3.3848	2.3969333	3.9555333	2.1781332	5.3672	3.8274	0.78973335	4.3604	1.79	2.5288	3.1869333	1.8553333	4.2171335	1.7273333	3.9433334	3.6769333	1.1933334	3.6188	2.1593332	2.4084666	2.9609334	3.42	0.78293335	1.3116	3.0626	0.9958	2.3474667	1.4114	1.5041333	3.2933333	0.7456	1.1452	3.4317334	1.3325334	2.105	1.3097334	3.4221334
MDP0000641117	AS	17.2.3	hormone metabolism.auxin.induced-regulated-responsive-activated	4	AT2G28085	auxin-responsive family protein	response to auxin stimulus	0	112	1.30108997868413e-19	A	5.7048	5.9663334	-0.18146667	-0.105066665	1.2230667	2.6526666	5.614267	0.1126	0.30493334	-0.14253333	5.3157334	5.5356	-0.034133334	0.07653333	0.75633335	3.7098668	4.6324	0.13453333	-0.12106667	3.6828666	5.551133	3.778	0.18333334	1.5316	1.1189333	2.4654667	0.35173333	-0.33266667	0.1324	5.673333	5.1275334	1.5140667	1.2341334	3.4221334	-0.030533334	-0.073466666	-0.099866666	4.4802666
MDP0000641978	AS	35.2	not assigned.unknown	2	0	0	0	0	NA	0.00368899354268465	A	4.1797333	3.1578667	4.5661335	2.649	4.101333	5.7703333	3.6113334	4.6416	3.5604	3.4102666	3.6546	3.3857334	3.5682666	3.4552	3.193	5.0752	3.3452	3.6688	2.0838666	3.8278666	4.1814666	3.4551334	2.8917334	2.7544	2.8693333	2.7496	3.8184	2.8048	2.9424	3.9630666	3.8398666	3.0376	3.5833333	4.0094666	3.7208	3.9857333	3.4592	3.2948
MDP0000644255	AS	29.5.11.4.2	protein.degradation.ubiquitin.E3.RING	2	AT4G19670	protein binding / zinc ion binding	transport	0	627	9.6540607272454e-05	A	2.6493332	3.3848	0.6685333	1.742	1.9136	2.1176667	3.4878666	1.9725333	1.5175333	2.0330667	2.426	2.9861333	0.6484	2.0752666	1.7854667	2.6724	3.2938666	2.0612	1.3528666	1.4586667	3.5158668	1.412	1.7874	2.3694668	1.7102667	1.6794667	2.3	2.0678	2.6338	2.6462	1.8233334	2.2606666	1.5109333	1.8473333	2.4918666	2.4605334	2.7866666	2.4280667
MDP0000645473	AS	16.1.3.3	secondary metabolism.isoprenoids.tocopherol biosynthesis.MPBQ/MSBQ methyltransferase	4	AT3G63410	APG1 (ALBINO OR PALE GREEN MUTANT 1); methyltransferase	metabolic process	0	455	1.19450597051731e-12	A	2.2586668	3.4654667	2.9514666	0.41533333	0.50706667	3.7654667	4.464	1.9948	0.39666668	0.23053333	1.7971333	3.1869333	3.9888666	0.7628	0.6344	3.6320667	4.6093335	1.7722	0.12093333	-0.37973332	3.7926	1.5811334	1.7346667	1.9857334	1.1189333	1.6886667	1.8215333	-0.30333334	0.30986667	3.2505333	1.6496	1.8578666	1.3128	1.7953334	1.7725333	-0.08933333	0.4268	2.0331333
MDP0000648733	AS	35.2	not assigned.unknown	1	AT4G32870	unknown protein	biological process unknown	0	151	1.94169201093607e-06	A	4.5886664	2.998	1.9310666	3.3009334	2.0761333	2.3254666	3.8651333	2.9748	2.9877334	2.5965333	4.2938666	2.9341333	2.2524667	3.0932667	2.2788	2.6278667	3.8612666	2.6824	3.0684	2.3342667	4.7512	2.8954666	1.3153334	2.8718667	2.2269332	3.0177333	2.4045334	2.2518666	2.4330666	3.2605333	3.1072667	2.7705333	2.2913334	4.1832	3.1622667	2.8078666	1.9205333	3.5181334
MDP0000652920	AS	29.5.11.4.3.2	protein.degradation.ubiquitin.E3.SCF.FBOX	4	AT4G08980	F-box family protein (FBW2)	ubiquitin-dependent protein catabolic process	0	362	0.00265058288066195	A	1.5664667	1.5659333	-0.09466667	-0.08613333	1.4462667	0.82386667	1.9453334	1.5190667	1.5175333	0.615	1.4697334	1.7377334	0.8076	-0.20653333	0.37293333	0.5492	1.9341333	1.6705333	0.75493336	-0.014266667	2.7378666	1.3893334	0.7604	0.3404	0.45666668	1.2018666	1.2524667	0.12	0.2928	2.1065333	1.1990666	0.85866666	0.77533334	1.0596	1.9652	-0.41173333	0.6767333	0.62186664
MDP0000653679	AS	35.2	not assigned.unknown	4	AT3G54220	SCR (SCARECROW); transcription factor	biological process unknown	0	84.7	0.00139157726755693	A	3.0125334	2.998	0.85746664	1.8156	1.6596	2.5010667	3.2085333	1.5408	1.0162667	1.9462	3.2969334	2.0914667	0.7277333	2.3857334	1.9825333	2.5712	2.3610666	0.069466665	1.0357333	2.2751334	1.6927333	2.1130667	0.9536	-0.046	0.81053334	2.0344	0.7864	1.9777334	0.93413335	2.0980666	3.0150666	0.0268	0.7475333	2.6434667	0.61233336	2.4939334	1.0114666	2.5050666
MDP0000656152	AS	1.1.1.1	PS.lightreaction.photosystem II.LHC-II	4	AT2G34430	LHB1B1 (Photosystem II light harvesting complex gene 1.4); chlorophyll binding	photosynthesis, light harvesting	0	476	9.16465557847008e-12	A	2.8786666	4.243533	2.4506667	0.34453332	1.3941333	5.3142667	5.036	1.9948	0.27026665	1.1924666	2.0522666	4.9578667	1.8052666	0.35453334	0.9745333	4.940933	4.6222	1.288	0.2128	-0.052133333	4.5396	1.8290666	1.0608	1.327	1.138	1.2256	1.5588	2.2192667	0.96666664	4.341467	1.2656	1.2417333	0.6016	1.1990666	0.9037333	0.25413334	0.4912	1.7916666
MDP0000656154	AS	1.1.1.1	PS.lightreaction.photosystem II.LHC-II	2	AT2G34430	LHB1B1 (Photosystem II light harvesting complex gene 1.4); chlorophyll binding	photosynthesis, light harvesting	0	469	1.38148687829215e-12	A	2.0822666	4.080333	0.7432	-0.3796	0.8174667	3.62	5.2293334	1.7809334	0.15506667	-0.43653333	2.0814667	4.8844	0.4116	-0.3168	0.0476	3.6553333	4.5945334	1.463	-0.044533335	-0.19333333	3.4901333	2.0633333	0.69766665	1.5248	0.048	1.1946666	1.3389333	0.40186667	1.1610667	3.7767334	1.3325334	1.4462667	0.21026666	1.3834667	0.88273335	0.80266666	0.97866666	1.6419333
MDP0000657053	AS	31.1	cell.organisation	1	AT4G14960	TUA6 (tubulin alpha-6 chiain)	microtubule-based process	0	855	4.0882015209453e-10	A	5.1544	6.7757335	4.246267	2.6662667	3.5654666	6.7346	5.571067	5.130533	3.5176	3.5722666	5.3946	6.718	4.1242666	3.1107333	3.7645333	6.218	6.4118	5.478	3.1173334	3.97	5.2069335	4.872733	2.9368	2.3522666	3.1930666	4.9408	5.2301335	3.6384	4.3985333	6.3409333	5.1963334	2.571	3.5466666	5.2282667	5.5561333	3.8417332	5.9426665	4.5426664
MDP0000658649	AS	13.2.3.1.1	amino acid metabolism.degradation.aspartate family.asparagine.L-asparaginase	1	AT5G08100	L-asparaginase / L-asparagine amidohydrolase	glycoprotein catabolic process	0	448	2.36416350585218e-11	A	2.6413333	3.9538667	1.6490667	0.6136	1.692	3.6496	4.359667	3.5141332	1.2102	1.42	2.1485333	4.080867	2.087	1	2.13	3.2724	4.9696	3.4192	1.0117333	1.0685333	4.5568	2.3274667	1.8052666	2.3694668	1.2845334	2.4654667	3.4817333	2.0306666	1.2084	3.6481333	2.3647332	1.9437333	1.1349334	2.7241333	2.9065332	1.7973334	0.9472	2.4280667
MDP0000659245	AS	16.1.3.3	secondary metabolism.isoprenoids.tocopherol biosynthesis.MPBQ/MSBQ methyltransferase	4	AT3G63410	APG1 (ALBINO OR PALE GREEN MUTANT 1); methyltransferase	metabolic process	0	79.3	5.88161744151015e-09	A	1.9425334	2.884	2.0290666	-0.06706667	0.73653334	2.3854666	4.452	1.6085334	0.0476	0.56373334	1.4945333	2.5753334	1.5278	0.031866666	0.3532	3.1831334	3.7945333	1.2613333	-0.13506667	-0.052133333	4.6514	1.5741333	1.4658667	1.6010667	0.6672	1.5167333	1.8044	0.71	0.1324	2.3358667	1.4408	1.2490667	0.40426666	1.2736666	1.1802666	0.59606665	-0.0042666667	1.0516
MDP0000660304	AS	35.2	not assigned.unknown	1	AT3G08640	alphavirus core protein family	biological process unknown	0	312	0.00475694265116405	A	3.4224	1.9922667	1.3894	2.786	1.6282	2.4037333	1.6866666	1.5516	1.8468	2.1829333	2.9954667	2.0986667	1.2998667	3.6343334	1.8884	1.9504	1.7231333	1.4876	1.8671334	1.7	2.3108	1.8290666	1.2821333	1.432	1.9045334	2.0849333	1.7177334	1.1642667	1.6772	1.842	2.2169333	1.5558667	1.5912	2.7425334	1.5826666	0.8821333	1.7646667	2.6764
MDP0000661751	AS	35.2	not assigned.unknown	4	AT5G43230	unknown protein	biological process unknown	0	289	1.13779000344636e-06	A	1.0744	4.0535336	0.85746664	0.7905333	0.569	5.0038667	4.2405334	0.93693334	1.6608	0.16333333	0.83393335	3.8776	0.22773333	0.7169333	0.614	4.7074666	3.9308	1.0219333	1.4150667	0.24693333	4.7436	0.95813334	0.6482667	1.3801334	0.9376	1.4398667	1.3298	0.5364	1.8966666	3.7645333	1.3952	1.2961333	1	1.2958666	1.7142	0.29546666	1.7978667	1.5858667
MDP0000663451	AS	17.2.1	hormone metabolism.auxin.synthesis-degradation	1	AT3G02875	ILR1 (IAA-LEUCINE RESISTANT 1); metallopeptidase	proteolysis	0	439	4.85041080973974e-06	A	2.1712	2.5595334	1.1902	0.47466666	0.348	-0.030666666	4.6237335	3.2937334	1.2027333	0.3224	2.12	3.3001332	1.5575334	0.8408	0.2116	0.8865333	4.5819335	3.7724	0.75493336	0.18093333	2.9942667	1.8628	1.9870666	1.6922667	0.8982667	1.9062667	3.8274667	-0.3176	0.5678667	2.0152	1.7278666	1.4462667	0.8668	2.1429334	3.6248	-0.47146666	0.20653333	1.9725333
MDP0000667723	AS	35.1	not assigned.no ontology	1	AT5G03370	acylphosphatase family	biological process unknown	0	144	0.000409585386896179	A	2.0822666	2.1117334	2.1217334	2.1005332	1.9284	3.3774667	2.7535334	2.2048	2.1798	1.9892	1.6830667	2.3030667	2.2524667	2.8068	2.0475333	3.3898666	3.6238666	2.292	1.7004	0.33493334	2.3866668	1.6982666	0.6753333	2.0241334	1.1005334	1.6008	0.86773336	1.2150667	1.4964	1.7936	1.7765334	1.8996	1.0630667	1.6366667	1.1489333	1.6766666	1.8325334	1.7268667
MDP0000668130	AS	35.2	not assigned.unknown	4	AT1G13360	unknown protein	biological process unknown	0	128	0.00101198344650967	A	1.9534667	3.4758	3.9157333	0.9177333	2.7335334	5.674	5.0010667	4.2186666	1.3603333	2.5241334	1.8230667	3.0414667	3.8578668	0.81186664	2.96	4.4192	5.1742	4.0272	1.2677333	1.3919333	4.0374665	1.4318666	1.8764	2.3097334	1.6845334	2.0104	3.6466668	2.8436666	2.0504	4.1888666	1.4732	1.7605333	1.5826666	1.9050666	3.0001333	1.6010667	2.1824	1.1612
MDP0000672814	AS	30.2.11	signalling.receptor kinases.leucine rich repeat XI	4	AT1G72180	leucine-rich repeat transmembrane protein kinase, putative, oxidoreductase family protein	protein amino acid phosphorylation	0	1051	8.04593167980007e-22	A	4.1345334	3.7283332	2.9514666	0.2296	1.2417333	3.5453334	5.4806666	1.8688	1.2027333	0.5886667	3.6722	3.4593334	1.9225334	-0.096933335	-0.30466667	2.373	3.8900666	2.522	-0.044533335	-0.50373334	5.1321335	2.9690666	1.9357333	0.21333334	-0.29546666	2.8918667	1.9533334	-0.28826666	-0.26293334	5.251333	3.0666666	0.61226666	-0.023466667	2.5222666	1.4369333	-0.3064	0.13386667	3.0325334
MDP0000673070	AS	35.2	not assigned.unknown	1	AT1G74450	unknown protein	biological process unknown	0	399	9.03400508681167e-05	A	1.6232	1.4242667	1.9098667	1.3902667	1.4290667	1.7224	1.8477334	1.8688	1.0982667	1.6608	1.3705333	1.4437333	1.9632	1.938	1.8145334	2.373	2.1827333	2.0124	0.9884	0.72206664	3.4192	1.3621334	1.1476667	1.7053334	0.8210667	1.3409333	1.3389333	1.3596	1.548	2.7242668	1.3069333	1.6164666	1.0369333	1.5166667	1.5621333	1.3128667	1.4169333	1.3504
MDP0000673681	AS	31.1	cell.organisation	2	AT1G50010	TUA2 (tubulin alpha-2 chain)	microtubule-based process	0	847	0.00109882365616706	A	4.283467	5.3381333	1.7497333	2.0254	2.5879333	3.2596	4.6237335	2.5442667	2.206	2.8377333	4.2330666	5.1264668	2.7108	2.9847333	1.901	2.5436	4.7712665	3.2726	1.9489334	2.4102666	5.8082666	3.3490667	1.6486666	2.6109333	2.8581333	2.2852	3.3124	0.95626664	3.0749333	5.1052	4.1029334	2.9074667	3.3594666	2.6261334	4.2916	1.1790667	3.7032	2.6958666
MDP0000681268	AS	26.1	misc.misc2	2	AT1G15390	PDF1A (PEPTIDE DEFORMYLASE 1A); peptide deformylase	translation	0	111	0.0028498716691105	A	1.1325333	1.1397333	0.70666665	0.62153333	0.93993336	2.2429333	1.7167333	2.0165334	0.7344	0.5378	0.7905333	1.4516	0.6484	0.68946666	0.594	0.9122667	1.9341333	2.1632	0.94886667	0.18093333	1.0203333	0.8390667	1.1073333	1.3205333	0.8617333	1.0637333	1.1317333	1.4307333	0.6584	1.0048	0.89786667	1.2011334	0.77533334	0.87773335	1.1304	1.3676667	0.9317333	0.6486667
MDP0000681809	AS	35.2	not assigned.unknown	1	0	0	0	0	NA	0.000312571446446012	A	2.9944	2.2732	2.2909334	1.0358666	2.4989333	2.4825332	5.0480666	3.1505334	2.1882668	2.5624	2.8095334	2.4128	1.9225334	1.6613333	2.1553333	4.0592	3.0933332	3.6236	1.6079333	0.6734667	5.174267	1.1456	0.8430667	1.6993333	0.5956	1.704	2.6060667	2.7092667	1.8848	3.7645333	1.7765334	1.5062667	0.92946666	1.9741334	3.6925333	3.6994667	2.1072	1.1093333
MDP0000686454	AS	29.5.11.4.3.2	protein.degradation.ubiquitin.E3.SCF.FBOX	4	AT4G24210	SLY1 (SLEEPY1)	positive regulation of gibberellic acid mediated signaling	0	169	1.70631968079172e-05	A	2.4840667	2.7618666	2.4647334	1.13	1.9964	3.3429334	3.502	3.0212	1.4670666	1.806	2.2199333	2.6750667	2.5753334	1.2952	1.7428	3.2086	3.4390666	2.4750667	0.94886667	-0.21053334	3.1128666	1.7368	1.7158	2.1288	1.2761333	1.2256	2.0241334	1.8126667	1.7716	3.5788	1.6940666	1.9296666	1.0369333	1.3525333	1.8014	1.4757333	1.8217334	0.98573333
MDP0000686661	AS	16.8.2	secondary metabolism.flavonoids.chalcones	1	AT5G13930	CHS (CHALCONE SYNTHASE); naringenin-chalcone synthase	response to oxidative stress	0	672	2.10419921735559e-06	A	3.2064667	5.3990664	0.9374667	0.38773334	0.3676	1.612	3.9576	3.4804666	1.0085334	1.5190667	3.2342668	5.2472	2.1272	0.45906666	1.3362666	2.6844	5.0182667	3.9156	1.0982667	1.2545333	3.6148	1.4941334	0.8632	2.5729334	1.4012667	0.9568	2.1084	-0.45373333	-0.18213333	3.2410667	2.6782668	2.2289333	1.1724	1.1368667	2.5442667	-0.18573333	0.33066666	2.1633334
MDP0000686666	AS	16.8.2	secondary metabolism.flavonoids.chalcones	2	AT5G13930	CHS (CHALCONE SYNTHASE); naringenin-chalcone synthase	response to oxidative stress	0	668	3.65280970119952e-10	A	5.4232	4.9710665	-0.23866667	0.2368	-0.12493333	2.6321332	3.2883334	1.2484	1.2393334	-0.016	5.349467	4.6669335	-0.46266666	1.6044	0.1704	3.2214668	4.342	2.0728	2.0918667	2.2932668	4.0636	3.1821334	0.74693334	-0.45893332	0.14366667	2.2188	0.5524	0.065866664	-0.50413334	3.4798667	5.4682665	-0.043333333	0.2884	3.2792666	1.03	0.19493334	-0.32613334	4.3154
MDP0000686893	AS	35.2	not assigned.unknown	1	0	0	0	0	NA	1.95175148301347e-17	A	2.7644	3.9401333	0.188	1.2525333	1.2608666	4.3026667	3.3266666	0.8572	0.3752	0.46253332	2.4458666	3.9471333	1.1166667	1.7489333	1.2072667	5.9415336	4.2114	1.0961334	0.43773332	1.1622	4.6218	2.2269332	0.46053332	0.7992	0.72746664	1.8275334	1.0822667	1.5694667	0.48133335	3.9860666	2.6782668	0.68333334	0.2216	2.0686667	0.92506665	1.3128667	0.475	2.2717333
MDP0000688638	AS	11.8.1	lipid metabolism.'exotics' (steroids, squalene etc).sphingolipids	1	AT4G04930	DES-1-LIKE (fatty acid desaturase 1-like); oxidoreductase	lipid metabolic process	0	568	0.000834237975065226	A	1.3749334	2.1192	0.85746664	0.19	0.85746664	0.5404	2.3506668	1.6899333	0.7801333	0.8928	1.3296	2.2619333	0.8076	0.23066667	0.33313334	0.74693334	2.8952	1.5526667	0.1732	1.0685333	2.1738667	0.9376	0.934	1.4088	1.0913334	0.97786665	1.7265333	0.0476	0.5513333	2.0319333	0.9310667	1.4393333	0.90146667	0.9382667	2.1354666	-0.056266665	0.8990667	1.1322666
MDP0000690272	AS	35.2	not assigned.unknown	1	AT3G08670	unknown protein	metabolic process	0	246	0.000114033342520819	A	1.0826666	2.2554667	-0.09466667	1.212	0.85746664	1.7224	2.4576666	0.9056	0.8476	1.1261333	0.9832	2.3793333	0.22773333	1.9737333	1.2072667	2.2034	2.3158667	1.1096	0.6369333	0.33493334	2.1521332	1.1386666	0.5363333	1.1268667	0.5542667	0.9004667	0.7548	1.7732667	0.8484	1.5041333	1.1189333	1.0326667	0.45666668	0.8562	0.94633335	2.0009334	1.1164666	0.65466666
MDP0000691431	AS	26.11	misc.alcohol dehydrogenases	4	AT1G77120	ADH1 (ALCOHOL DEHYDROGENASE 1); alcohol dehydrogenase	metabolic process	0	254	0.00521784377226151	A	3.752	3.584	2.8238666	2.9444666	3.0526667	1.7448	4.956	2.3970666	3.1212	2.5490668	3.3423333	3.4810667	3.2169333	3.4078667	2.378	1.8253334	4.7338667	3.0868	2.9401333	4.6395335	4.8572	3.5879333	3.31	2.5013332	2.3998666	3.8590667	3.0935333	0.8337333	2.4117334	3.8289332	3.2057333	2.6	2.7150667	3.4138	3.0805333	1.0708	2.1308	2.7276666
MDP0000691742	AS	35.2	not assigned.unknown	2	B9SJC3_RICCO	Putative uncharacterized protein	0	Ricinus communis (Castor bean)	71.2	0.00149774237358142	A	2.2679334	2.5497334	1.4221333	1.2525333	1.5652	0.19626667	2.6590667	1.8232	1.6509334	1.7732	2.5865333	2.9861333	2.0054667	1.6328	1.6490667	1.8456	2.6254666	2.4289334	1.1150666	1.722	2.9942667	2.2564	2.3284	2.4085333	2.4594667	1.7656	2.4214666	1.4771333	2.1044	3.5157332	2.4773333	2.2368	1.9930667	2.0841334	2.4306667	1.6010667	1.8881333	2.0241334
MDP0000693594	AS	35.2	not assigned.unknown	1	AT4G37300	MEE59 (maternal effect embryo arrest 59)	embryonic development ending in seed dormancy	0	79.7	3.67905263295601e-05	A	3.8357334	3.4066668	2.5490668	2.9074667	2.1528	2.9266	4.7076	1.9948	2.7092	1.5190667	3.2164	3.3857334	1.8792	3.2802668	2.2406666	3.2724	4.0128	1.6928	2.0664	1.3705333	2.6072	1.8290666	1.9550667	0.71706665	1.7389333	3.4016	2.227	2.1358666	1.5349333	1.5624	2.0697334	0.7380667	1.6983334	3.5810666	2.0152	2.1418	1.0570667	3.2041333
MDP0000695093	AS	29.3.4.99	protein.targeting.secretory pathway.unspecified	4	AT1G55840	SEC14 cytosolic factor (SEC14) / phosphoglyceride transfer protein	transport	0	126	0.00815147048082959	A	1.9534667	2.1794667	0.89813334	0.11973333	1.2608666	0.38226667	2.5668	0.36493334	1.2942	0.71706665	1.8576666	2.1530666	0.4492	0.56666666	0.55226666	0.34493333	3.0156667	0.88	1.3205333	-0.15933333	2.6352	1.4248667	0.97426665	1.0566666	1.1005334	1.9796	1.1876	0.40186667	1.0338666	2.4981334	1.6692	0.9830667	1.1724	1.5558667	1.7524	0.21453333	1.2646667	1.4418666
MDP0000696891	AS	35.2	not assigned.unknown	4	AT1G55790	ATP binding / phenylalanine-tRNA ligase	translation	0	191	0.00556141982986171	A	0.91746664	2.0644	0.8189333	0.3234	0.42786667	1.7701334	2.8396666	2.4321334	0.79506665	0.0033333334	0.75986665	2.1628	1.2642666	0.4408	1.1094667	1.6499333	3.2377334	1.8186667	0.23906666	-0.12453333	2.4198666	1.0698	0.934	2.0398667	0.9185333	0.6270667	1.6190667	1.3117334	1.1135334	2.0053334	0.9310667	1.7037333	0.88413334	0.7476	1.8102666	0.80266666	1.3902667	0.602
MDP0000699611	AS	27.3.12	RNA.regulation of transcription.C3H zinc finger family	1	AT5G58620	zinc finger (CCCH-type) family protein	regulation of transcription	0	550	0.000477186196620335	A	1.0210667	1.7981334	2.3668666	0.29293334	0.52746665	1.2414666	3.4060667	1.9725333	0.42586666	0.186	0.8982667	1.6926666	2.0271332	0.3966	0.8756	1.6499333	2.8718667	1.8761333	0.3956	-0.15933333	1.9949334	0.83273333	1.1141334	1.2254666	0.45666668	1.1425333	1.5037333	0.1384	0.6397333	1.5418667	0.7704	1.2697333	0.6508	1.0596	1.592	0.21453333	0.50706667	0.65466666
MDP0000700383	AS	20.2.1	stress.abiotic.heat	1	AT5G12020	17.6 kDa class II heat shock protein (HSP17.6-CII)	response to heat	0	155	0.00182319046383734	A	1.6905333	1.4446666	0.8189333	1.3657334	1.9284	2.1604	2.262	0.99653333	2.0014668	2.1829333	1.3634666	2.0986667	0.8865333	1.6997334	1.9557333	4.2386	4.3538666	1.8636667	1.8584	0.69813335	2.1521332	2.1943333	1.6754667	1.6774666	0.47906667	1.5681334	1.1876	1.8684	2.1044	1.0334667	2.1194668	1.3602667	0.42526665	1.6833333	1.2012	2.3850667	1.9550667	1.4576666
MDP0000700880	AS	1.1.2.2	PS.lightreaction.photosystem I.PSI polypeptide subunits	1	AT1G03130	PSAD-2 (photosystem I subunit D-2)	photosynthesis	0	289	5.16314699724788e-09	A	1.9225334	2.3616	2.2070668	0.20893334	0.6108	1.5222666	2.8901334	1.8573333	0.08866667	0.6912	1.5526667	2.4221334	1.7273333	0.23066667	-0.036666665	1.5222666	2.426	1.4264	0.0232	0.42733333	2.9942667	1.1386666	0.7604	1.3801334	0.5542667	0.63413334	1.8215333	0.17453334	0.6753333	1.6597333	0.89786667	1.2214	0.49853334	0.97213334	1.0192	0.06266667	0.4912	1.2053334
MDP0000701985	AS	20.1	stress.biotic	4	AT1G05850	POM1 (POM-POM1); chitinase	cell wall catabolic process	0	419	0.000994990830049216	A	5.6137333	7.640267	7.1494665	3.9078667	6.304867	7.14	7.640267	7.7242665	4.2454667	6.6068	5.7916	7.529	6.5620666	3.144	6.8712	7.6172	7.5928	7.4984	4.6889334	1.1161333	5.174267	6.5033336	4.3078	7.5189333	5.5298667	5.946067	6.8672667	7.2116	7.0670667	7.4708	6.078133	7.7242665	6.6706667	6.245867	5.966133	6.6018667	7.3388	6.297867
MDP0000703059	AS	20.1.1	stress.biotic.respiratory burst	1	AT5G51060	RHD2 (ROOT HAIR DEFECTIVE 2)	electron transport	0	1135	0.00152192518246066	A	3.5052	4.4108	3.4476	2.0344	4.8258667	3.1829333	6.4946666	5.3032	2.0265334	2.6639333	3.0956	4.3289332	4.5597334	4.0962667	4.4557333	3.6208	6.2084	5.306	1.6794667	4.7324	4.1548	2.9205334	3.4262	2.4588	2.6332	3.2697334	5.0164	1.6516	1.2596	3.8190668	2.9003334	3.1586666	3.6712	3.7086666	5.4238667	3.2523334	2.5209334	2.7202666
MDP0000705106	AS	29.4.1.57	protein.postranslational modification.kinase.receptor like cytoplasmatic kinase VII	3	AT1G51940	protein kinase family protein / peptidoglycan-binding LysM domain-containing protein	protein amino acid phosphorylation	0	365	0.00190348873060935	A	2.0721333	2.3433332	1.3894	1.4602667	2.4989333	1.1952	3.9304	1.9584	1.9677334	1.7732	1.8673333	2.2450666	2.2009332	1.6613333	1.7576	2.7720666	3.6096	2.591	1.558	0.55013335	3.6946	1.412	1.9550667	2.8406668	1.5026667	2.3921332	2.2368	1.5222666	1.522	2.4981334	1.3952	2.8093333	1.5109333	1.7953334	2.4219334	1.934	1.205	1.7828
MDP0000708928	AS	1.1.1.1	PS.lightreaction.photosystem II.LHC-II	1	AT2G05070	LHCB2.2 (Photosystem II light harvesting complex gene 2.2); chlorophyll binding	photosynthesis, light harvesting	0	466	1.48462146633708e-07	A	3.3249333	5.3652	3.1250668	1.5467334	2.7535334	5.6201334	5.638	2.6508	1.6838666	1.8374667	2.7496	5.507467	2.3192666	1.5190667	3.0676	5.0026	5.1353335	2.7674668	1.3994666	0.72206664	5.7601333	2.5432	2.4433334	1.9188666	1.33	2.2445333	2.8348668	2.6558666	2.5556	4.928933	2.0265334	1.8448	1.2426667	2.1256	2.065	1.9126	1.8673333	2.5862668
MDP0000710804	AS	29.2.1.2.1.29	protein.synthesis.ribosomal protein.eukaryotic.40S subunit.S29	1	AT4G33865	40S ribosomal protein S29 (RPS29C)	translation	0	113	0.00488923618278703	A	3.938	4.1790667	2.4118667	3.242	3.5016	4.7814665	4.8162665	3.5269334	3.3852	3.3044	3.6077332	4.3981333	2.6732	4.1234665	3.4624	3.9994667	5.1489334	3.1210666	2.907	3.9561334	5.4216	2.6345334	2.4218667	3.4127333	3.2258	2.8998666	3.2584667	3.7134666	3.6016667	4.0462666	3.4270666	3.4097333	2.7802668	3.0589333	4.1726665	3.8730667	3.2267334	3.4588
MDP0000712620	AS	20.1	stress.biotic	4	AT1G05850	POM1 (POM-POM1); chitinase	cell wall catabolic process	0	324	4.9795516867344e-09	A	5.2879333	5.764933	3.3210666	3.1274667	2.7535334	3.7801332	6.1168	4.5440664	3.1488	2.8696	5.252333	6.0276666	2.8554666	3.7254667	2.9326668	3.5507333	6.1476665	4.8496	3.0986667	0.47706667	5.551133	5.1976	3.5377333	4.4148	3.4724667	5.0689335	4.3874664	3.4192	4.1902666	5.0032	4.9134665	4.9294667	4.4968	5.1997333	4.4216	3.4456	4.8712	4.6977334
MDP0000715622	AS	35.2	not assigned.unknown	1	0	0	0	0	NA	2.40458531525318e-09	A	3.6562	3.8862667	1.7263334	2.1268	3.0639334	2.9926667	3.8144	2.5744	2.0432	2.6864	3.664	3.2672	2.3854666	2.8434668	2.0204	3.1217334	3.0294666	2.303	1.6414666	1.3032	4.1721334	2.7981334	3.0049334	2.7266667	2.1962667	3.2615333	2.3784	2.4841332	2.4330666	4.4404	3.1906667	2.5253334	1.6782666	2.5797334	2.8268	3.1861334	2.2154	3.1542666
MDP0000715912	AS	1.1.1.2	PS.lightreaction.photosystem II.PSII polypeptide subunits	2	AT4G05180	PSBQ/PSBQ-2 (photosystem II subunit Q-2); calcium ion binding	photosynthesis	0	264	4.29645492235119e-11	A	2.8576	3.9005334	1.0845333	1.1777333	1.3941333	2.3461332	5.2293334	1.7334666	1.0982667	0.46253332	2.5665333	3.8636	-0.36613333	1.6804	1.1504667	2.3572667	5.3307333	2.0356	0.75493336	-0.014266667	3.3796	2.2564	1.6486666	1.5664	1.4204667	2.236	2.3784	0.61106664	1.522	2.5945334	2.4414666	1.4994667	0.9910667	2.3105333	2.1429334	0.17453334	1.4041333	2.3856
MDP0000716675	AS	33.99	development.unspecified	1	AT4G24220	VEP1 (VEIN PATTERNING 1)	metabolic process	0	302	0.00372645379893615	A	4.5972	2.4384665	1.7006667	4.462333	2.0512667	5.1688	1.6609334	1.2229333	2.7273333	2.3430667	4.5486665	1.204	0.0264	4.928933	1.8465333	3.7310667	1.2784	1.2485334	2.4866667	2.0733333	1.9836	3.3409333	0.58966666	1.7265333	1.4466667	3.5364	0.0036	3.0980666	1.3362666	1.0893333	3.5712	1.6300666	1.1635333	3.7086666	0.61233336	3.1722667	1.1164666	3.5284
MDP0000723275	AS	10.1.12.1	cell wall.precursor synthesis.KDO pathway.arabinose-5-phosphate isomerase	1	AT3G54690	sugar isomerase (SIS) domain-containing protein / CBS domain-containing protein	carbohydrate metabolic process	0	516	0.00514021875146494	A	1.5214666	2.1712666	1.1550666	1.2276666	1.8136	1.3374667	1.7805333	1.9028667	0.8316	1.3810667	1.3208	2.2804	1.4634666	1.1965333	1.9421333	2.1675334	1.8006667	1.6584	0.6438	0.22453333	3.3505332	1.0369333	1.5605333	1.8233334	1.063	0.9852	1.234	1.4538667	1.4252	1.747	1.0301334	1.8078667	1.0369333	0.98	1.9106	0.6749333	1.028	1.3032
MDP0000723286	AS	35.2	not assigned.unknown	4	0	0	0	0	NA	2.50875232153959e-13	A	4.3985333	5.046933	3.1622	1.3239334	2.4773333	2.5375333	5.3258667	3.1738667	1.7256	1.5358666	4.1032	4.9224	3.3472	2.7744	2.8397334	4.0312	5.7714667	3.3098667	1.6490667	0.8941333	7.0014668	3.5518668	2.7162666	2.6384	1.5323334	3.4109333	3.451	1.0849333	0.4104	4.6472	3.2426	2.708	1.1073333	3.2516	4.0782	0.6491333	1.205	2.7458
MDP0000723492	AS	35.2	not assigned.unknown	2	AT2G37035	unknown protein	biological process unknown	0	50.4	0.00027317552762893	A	2.8210666	1.1518667	1.3894	2.8982666	1.0242667	1.4558667	1.2292	1.0417334	2.3216	1.8374667	2.5865333	1.1972	0.37466666	3.1801333	1.1298667	2.436	1.1886667	1.0822667	2.4376	0.24693333	0.9336	1.8564667	1.7595333	1.1569333	0.83133334	2.6542	1.0738667	2.0497334	1.9434667	0.738	1.9049333	1.2352	1.1349334	2.849	0.7344	2.0862668	1.9094666	3.2410667
MDP0000733399	AS	27.3.99	RNA.regulation of transcription.unclassified	1	AT4G14860	ATOFP11 (Arabidopsis thaliana ovate family protein 11)	biological process unknown	0	86.7	0.00716310213577734	A	2.0349333	1.2585334	0.22226667	2.8553333	1.5168	4.8981333	1.2868	0.9206667	1.7084	1.6242666	1.5926666	1.1569333	0.08933333	3.0704668	1.3362666	4.5309334	1.1958667	0.8473333	1.9579333	1.1849333	1.7169334	1.0114666	0.7052	0.82306665	0.718	2.8230667	1.0536	1.1642667	0.93413335	1.3495333	2.0542667	0.81333333	0.88413334	3.1481333	0.87133336	1.0441333	2.0092	3.5477333
MDP0000736385	AS	34.19.1	transport.Major Intrinsic Proteins.PIP	1	AT1G01620	PIP1C (PLASMA MEMBRANE INTRINSIC PROTEIN 1;3)	transport	0	155	0.000342069542335609	A	3.1145334	2.0484667	0.47746667	1.4469334	1.5652	1.9219333	1.9344	1.1284	1.6357334	1.7585334	2.6516	2.0768	0.37466666	1.691	1.4048667	2.5712	2.1932	1.2613333	1.4226	0.22453333	2.0849333	3.0976	3.1278667	1.0068	1.612	2.9335334	3.1888	2.5872	1.3218666	1.4549333	2.8245332	0.8888	1.5202667	3.2001333	1.7922666	2.3339334	1.3647333	3.3950667
MDP0000736852	AS	27.3.22	RNA.regulation of transcription.HB,Homeobox transcription factor family	1	AT4G40060	ATHB16 (ARABIDOPSIS THALIANA HOMEOBOX PROTEIN 16); transcription factor	regulation of transcription, DNA-dependent	0	199	0.000130537677800931	A	2.1118667	3.7767334	1.9914666	0.4088	1.5168	1.29	4.6237335	2.0736	1.2027333	0.98906666	2.0349333	3.8911333	2.0684667	0.48573333	0.8354667	1.9333333	4.304867	1.9014666	0.7044	0.62413335	4.2461333	1.9609333	1.5916	2.1916666	1.5026667	1.2972	2.4126666	0.4912	1.0169333	3.8289332	1.9776	2.0709333	1.5733334	1.3182666	2.065	1.3404	1.4825333	1.1612
MDP0000736992	AS	9.9	mitochondrial electron transport / ATP synthesis.F1-ATPase	4	AT5G13450	ATP synthase delta chain, mitochondrial, putative / H(+)-transporting two-sector ATPase, delta (OSCP) subunit, putative	ATP synthesis coupled proton transport	0	254	0.000930674116539538	A	4.2742667	3.9665334	3.5566666	4.7532	4.329467	5.1299334	4.387	4.723067	4.8421335	3.9841332	4.7312	4.6669335	4.1242666	3.9485333	4.7158666	4.993067	5.3792	5.0825334	5.0865335	4.2460666	4.3492	3.1478667	3.5656	5.2307334	2.8581333	4.2948	3.5594666	5.2097335	4.542	3.9405334	3.8981333	5.1636	3.5010667	4.888933	4.0015335	5.2865334	4.3994665	4.6693335
MDP0000739952	AS	35.2	not assigned.unknown	4	AT1G54070	dormancy/auxin associated protein-related	biological process unknown	0	62	8.81685447573955e-06	A	2.736	3.4758	2.2242668	0.30013335	2.632	1.0741333	4.1626	3.9422667	1.4506667	-0.29	1.9732	3.3107333	2.5456	0.07653333	0.99406666	1.8253334	3.8741333	2.9699333	0.43773332	-0.12453333	3.4477334	1.6632	1.4577334	2.2358668	1.2381333	1.3636667	2.9002666	0.0304	0.79946667	3.9742668	1.5946667	1.8792	1.2522666	1.6084	3.1262667	-0.17	0.75986665	0.99333334
MDP0000740648	AS	1.1.5.1	PS.lightreaction.other electron carrier (ox/red).plastocyanin	2	AT1G76100	plastocyanin	electron transport	0	193	4.62432105798099e-06	A	3.4128	2.4570668	1.0137334	3.9326668	0.44706666	5.6812	2.6590667	1.3893334	4.164533	1.3596	3.3696	2.4048	0.7688	3.1930666	1.0706667	4.6062665	2.7721334	1.5141333	4.4393334	0.55013335	3.1802666	4.0254664	4.8636	0.7584	0.5542667	3.6474667	1.2816	2.3925333	1.2746	2.1626666	3.9933333	0.7380667	0.3732	3.5076	1.3221333	2.4215333	0.66033334	3.9976666
MDP0000742278	AS	20.2.99	stress.abiotic.unspecified	4	AT4G08685	SAH7	protein amino acid prenylation	0	205	2.44228152913323e-11	A	5.2636	6.6298666	4.236	0.70573336	2.1653333	4.611467	5.9318666	3.7811334	1.5328	2.3309333	4.8363333	6.5075336	3.5209334	1.2952	2.4568	6.4356	6.3304	5.1264	1.7950667	1.0685333	6.512133	4.0704	2.2946668	2.5553334	1.5604	3.5704668	4.549733	2.7229333	3.9786668	6.2055335	4.555733	2.3325334	1.8041333	3.7889333	6.016	3.1616	6.8023334	4.122667
MDP0000744728	AS	13.1.3.1	amino acid metabolism.synthesis.aspartate family.asparagine	4	AT3G47340	ASN1 (DARK INDUCIBLE 6)	asparagine biosynthetic process	0	149	3.76547462961827e-26	A	5.338733	5.663067	-0.09466667	-0.1636	-0.06106667	4.429	5.728	0.9828	0.3266	-0.07226667	5.9776	6.564133	-0.15293333	-0.096933335	-0.015333333	4.680267	6.2181334	2.7807333	0.38773334	-0.19333333	5.654333	5.3716	1.6148	0.64066666	-0.216	4.1285334	1.4579333	-0.30333334	0.24493334	4.9830666	5.8372664	0.58813334	-0.13173333	5.0242	0.8940667	-0.39533332	1.8217334	6.4068666
MDP0000747045	AS	29.4	protein.postranslational modification	2	AT5G58380	CIPK10 (CBL-INTERACTING PROTEIN KINASE 10); kinase	protein amino acid phosphorylation	0	559	6.43815760111644e-05	A	1.3046666	3.0598667	1.8672	0.018933333	1.1844	1.2414666	4.2405334	1.2856	0.45333335	0.23053333	1.8314667	2.6081333	1.1550666	-0.246	0.8553333	1.1683333	3.5177333	1.7606666	0.5372667	0.0044	1.7658666	1.4536	1.2433333	2.1352668	1.1189333	1.5458666	1.3858666	0.254	0.8656	2.5074666	1.8313333	1.9437333	1.4126667	1.6366667	2.2963333	0.0448	1.7522666	1.1901333
MDP0000747845	AS	30.2.11	signalling.receptor kinases.leucine rich repeat XI	4	AT1G72180	leucine-rich repeat transmembrane protein kinase, putative, oxidoreductase family protein	protein amino acid phosphorylation	0	1050	2.18980403805422e-20	A	4.1345334	4.002333	2.7981334	0.25746667	1.6596	1.8365333	5.5484	1.6314666	1.418	-0.35106668	3.5993333	3.7678666	1.4634666	-0.13093333	0.19146666	2.6574667	3.8612666	2.303	0.2128	-0.5288	5.2664	2.994	1.9870666	0.47926667	-0.62413335	3.0626	1.928	-0.51413333	-0.27546668	5.3542666	3.0492	0.6285333	-0.5408	2.6986666	1.4157333	-0.48613334	-0.20186667	2.8878667
MDP0000748324	AS	35.1.21	not assigned.no ontology.epsin N-terminal homology (ENTH) domain-containing protein	1	AT2G25430	epsin N-terminal homology (ENTH) domain-containing protein	biological process unknown	0	743	0.00356245080346568	A	2.1888	2.7825334	1.9518	1.6397333	2.5434666	0.77073336	4.1998	2.6948	1.3346666	1.806	1.92	2.9752667	2.5456	2.0189333	2.6082666	2.6574667	3.8900666	3.6937332	1.1928	0.16133334	3.7228	1.6558666	2.0536	3.0128	1.2481333	1.4944	2.5805333	1.7529334	2.4430666	2.7028	1.7152	2.6889334	1	1.5306667	2.5918667	1.7025334	2.6933334	1.6585333
MDP0000749824	AS	31.1	cell.organisation	1	AT5G12250	TUB6 (BETA-6 TUBULIN)	microtubule-based process	0	825	0.000528056413843975	A	1.6614667	3.1470666	1.6214666	0.9092	0.6739333	0.82386667	1.7346667	1.5068	0.62946665	1.3383334	1.9285333	3.1665332	0.6068	0.9204	0.1704	1.5222666	1.7525333	1.5141333	0.42413333	0.14013334	2.4497333	1.8075334	1.1672	2.1072	1.7653333	0.54426664	1.6588	1.0587333	0.9177333	2.3996	1.7479334	2.2606666	1.6983334	0.64213336	1.5145333	0.08093333	2.2269332	2.1188
MDP0000752428	AS	31.1	cell.organisation	2	AT3G53750	ACT3 (ACTIN 3); structural constituent of cytoskeleton	nucleosome assembly	0	731	7.09625176096548e-07	A	2.7557333	4.579533	2.3516	0.838	1.9964	3.2127333	5.206333	2.9134667	1.2617333	1.806	2.6424668	4.526933	1.8052666	1.1358666	1.8465333	3.8530667	5.236133	2.9146667	1.0593333	-0.25893334	3.3423333	2.4846666	1.5402666	2.7544	2.1661334	2.5414	3.124	1.3350667	2.6012	3.6296	2.3256	3.0376	2.3850667	2.5309334	3.1438668	1.6502666	3.2267334	2.5586667
MDP0000752881	AS	26.16	misc.myrosinases-lectin-jacalin	4	AT3G55550	lectin protein kinase, putative	protein amino acid phosphorylation	0	753	0.00883764806269084	A	5.095333	3.1254666	3.2342668	5.8358665	3.8006666	5.6653333	4.1488	3.1992	4.744	3.684	4.817	2.9341333	3.2169333	6.1637335	3.5757334	5.2218666	3.7681334	3.7724	4.5821333	2.2751334	4.2370667	6.4769335	4.1066666	4.1814666	2.2817333	5.946067	2.7923334	4.0612	3.3601334	3.1826	6.2702665	4.0582666	2.4501333	5.8874	2.9576	4.4570665	3.2267334	5.438667
MDP0000755936	AS	21.5	redox.peroxiredoxin	2	AT3G26060	peroxiredoxin Q, putative	biological process unknown	0	260	1.09407710818919e-08	A	2.3526666	3.5474	-0.21066667	0.9177333	0.7772667	2.2429333	4.944267	1.6666666	0.4972	0.12346666	1.5197333	3.4701333	0.6484	0.51306665	0.594	3.2966666	4.7464666	1.3997333	0.7616	-0.19333333	5.0788665	1.1252	0.7396	0.6749333	0.1648	0.94226664	1.3954667	0.31613332	1.2746	4.5088	1.5538666	0.52573335	0.057466667	1.4577334	1.0918666	0.59606665	1.102	0.91893333
MDP0000756650	AS	35.2	not assigned.unknown	4	0	0	0	0	NA	7.80945408580711e-22	A	5.9644	6.1275334	0.056066666	-0.028666666	-0.30186668	4.916	4.661733	0.0908	0.698	-0.07226667	5.0982	5.216133	-0.26293334	0.0033333334	-0.17	3.2848	2.9228	-0.09453333	-0.016933333	2.8291333	7.262533	3.6626	0.58213335	0.1	-0.0732	2.7650666	0.6333333	-0.49973333	-0.0021333334	5.9274	5.805333	0.417	0.0068	4.1583333	0.88273335	-0.8869333	-0.073466666	4.3364
MDP0000757636	AS	1.1.1.1	PS.lightreaction.photosystem II.LHC-II	2	AT3G08940	LHCB4.2 (LIGHT HARVESTING COMPLEX PSII)	photosynthesis, light harvesting	0	449	2.01326788796969e-06	A	2.0922666	2.741	1.7980666	2.2358668	2.5990667	4.6209335	4.4142	2.0736	2.4494667	1.0581334	1.8230667	3.0414667	0.52786666	2.5638	2.7109334	3.7886	3.8612666	1.8761333	2.4458	0.8210667	3.9030666	1.586	1.6148	2.1352668	1.1288	2.0849333	1.91	1.1642667	1.3218666	2.7437334	1.4533334	2.1214666	0.9826667	2.4370666	1.1909333	0.009733333	0.7268	2.3856
MDP0000759299	AS	27.3.3	RNA.regulation of transcription.AP2/EREBP, APETALA2/Ethylene-responsive element binding protein family	1	AT1G68550	AP2 domain-containing transcription factor, putative, unknown protein	regulation of transcription, DNA-dependent	0	120	1.55854970395727e-05	A	1.4680667	1.8681333	0.6312	1.0913334	0.1052	0.97426665	3.7476	2.5536	0.6821333	-0.034666665	1.3941333	1.6321334	-0.4388	1.5476	0.53213334	1.0924	2.9908	2.3261333	0.43146667	0.55013335	1.9949334	1.5811334	1.6967334	1.3205333	0.718	1.3046	1.5588	0.12	-0.0168	2.2085333	1.4665333	1.29	0.784	1.3105333	1.3128	0.31706667	0.050133333	1.14
MDP0000760376	AS	11.8.1	lipid metabolism.'exotics' (steroids, squalene etc).sphingolipids	1	AT2G46210	delta-8 sphingolipid desaturase, putative	lipid metabolic process	0	596	2.42135510418743e-06	A	2.053	3.0809333	3.1862	2.2272	2.8966668	2.2429333	5.0593333	3.1992	0.6526667	1.9313333	1.536	3.2545333	2.4010668	2.296	2.0334	3.8215334	4.2241335	2.6253333	0.3804	1.3032	3.8185334	2.2913334	0.89253336	1.2845334	0.9289333	1.7118666	1.7964	0.101066664	0.6034667	2.8605332	2.6782668	1.7725333	1.1541333	1.8889333	3.0701334	1.2868	1.5937333	1.6585333
MDP0000762600	AS	35.2	not assigned.unknown	4	AT2G22795	unknown protein	biological process unknown	0	103	6.90111099787521e-05	A	0.8049333	2.2133334	1.2268	0.0056	0.919	3.2596	2.1030667	0.666	0.33266667	0.41533333	0.77533334	2.2367334	0.48906666	0.1444	0.55226666	0.5492	2.0533333	1.0822667	0.38773334	0.8458667	0.9637333	1.2185333	0.40506667	1.1112	0.45666668	1.0365334	1.0143334	0.012666667	0.19533333	1.5328667	0.7061333	1.2011334	0.38306665	0.48133335	1.426	0.06266667	1.2646667	0.8516
MDP0000763111	AS	35.2	not assigned.unknown	4	0	0	0	0	NA	0.000950560981729781	A	3.0597334	1.854	0.55466664	1.9472	0.63226664	2.5736	1.1501334	0.42986667	1.6924666	0.41533333	2.6724	1.8878666	0.48906666	1.6516	0.47213334	1.4070667	1.8092	0.0084	1.7716	-0.5553333	3.9566667	1.5811334	0.55226666	0.3608	1.0436	1.6408	1.1421334	0.37973332	0.8484	2.2928	1.8097334	0.51813334	1.1541333	2.3348	0.518	0.099866666	1.0877334	2.304
MDP0000764876	AS	26.21	misc.protease inhibitor/seed storage/lipid transfer protein (LTP) family protein	4	AT3G22142	unknown protein	lipid transport	0	117	5.50614365454446e-06	A	4.420133	6.6712666	0.593	2.7001333	2.1004667	6.0837336	5.0480666	0.82306665	3.1384	1.9462	3.6885333	6.039467	0.68766665	2.8577332	2.0475333	5.2314	3.2938666	1.7606666	3.0986667	-0.24333334	4.5474668	2.4486	1.7158	0.29693332	0.8210667	2.7142	0.8452	2.5577333	2.9830666	4.4045334	4.1916	0.6285333	1.2856	3.1821334	0.69946665	2.1618667	5.1524	4.2104
MDP0000764903	AS	17.2.1	hormone metabolism.auxin.synthesis-degradation	1	AT1G51760	IAR3 (IAA-ALANINE RESISTANT 3); metallopeptidase	proteolysis	0	505	0.000168655596330205	A	1.6138667	2.5885334	-0.46706668	0.5977333	0.838	1.0249333	2.028	1.1836	1.2102	0.16333333	1.2312	2.3793333	0.0576	0.7822667	0.13026667	0.43253332	2.026	1.0219333	0.69	1.8922666	3.2331333	1.0767334	0.9604	1.3485334	0.29466668	1.6705333	1.5672667	0.75906664	0.98413336	1.917	0.9645333	1.2276	0.5408	0.93186665	1.5826666	0.42993334	1.2502667	1.0441333
MDP0000768504	AS	30.8	signalling.misc	4	AT4G15800	RALFL33 (RALF-LIKE 33)	biological process unknown	0	112	0.00134133305495413	A	4.5692	5.6910667	6.2664	2.3344	5.3408666	6.8792	6.5405335	6.864	2.6742	5.1210666	4.2854667	5.6490664	5.8390665	2.4912667	5.0746665	6.7893333	6.2816	5.9088	1.7158667	5.1486	6.42	3.3249333	3.5876	5.415933	3.2981334	4.335467	6.2528	6.3497334	4.7001333	6.3581333	3.5187333	4.8092666	3.7327332	4.7245336	5.6257334	4.5937333	5.0114665	3.3782
MDP0000770377	AS	29.5.11.4.2	protein.degradation.ubiquitin.E3.RING	1	AT2G39720	RHC2A (RING-H2 finger C2A); protein binding / zinc ion binding	cellular component organization and biogenesis	0	280	0.00365628879760221	A	1.2866666	0.998	1.4221333	0.73653334	0.8982667	0.40893334	2.7397332	1.3254	0.5484	0.39186665	1.1133333	0.7028	0.68766665	0.5484667	1.1298667	0.43253332	1.8737333	1.2224	0.306	0.12026667	2.0625334	1.1106666	0.89253336	0.8796	0.44573334	1.1212	1.3205333	-0.0868	-0.1156	1.6030667	1.1854666	0.7769333	0.8668	1.3384	1.5145333	-0.53386664	1.028	0.6348
MDP0000771647	AS	26.28	misc.GDSL-motif lipase	4	AT5G14450	GDSL-motif lipase/hydrolase family protein, pseudouridylate synthase TruB family protein	lipid metabolic process	0	542	0.000934904471576253	A	1.4769334	2.0644	1.5935333	0.5208	1.8136	2.0290666	1.8946667	0.23973334	0.4824	0.0033333334	1.486	2.3030667	2.1638668	0.5570667	2.0622666	2.0428	2.3823333	1.8761333	0.62166667	0.72206664	1.7772	1.1318667	0.74693334	1.2845334	0.64626664	0.6008	0.9206667	1.7124667	0.6584	1.9266666	1.2933333	1.6232	0.51066667	0.87773335	0.9149333	2.1228666	1.2197334	0.6982667
MDP0000778016	AS	35.1	not assigned.no ontology	4	AT5G51550	phosphate-responsive 1 family protein	biological process unknown	0	514	3.61547947631295e-21	A	3.4224	4.3004	1.7006667	0.49046665	1.8574667	2.7665334	4.5981336	1.4358667	0.3468	0.71706665	2.939	4.3630667	1.1912	0.53213334	2.1429334	4.1134	4.498	1.9344	0.3536	0.14013334	4.2808666	3.0593333	1.9673333	0.7673333	0.3924	2.5788	1.9917333	0.35946667	0.9177333	3.6796	3.0819333	0.55293334	0.6124	3.3077333	1.3422	0.9084	1.0877334	3.2696
MDP0000778798	AS	35.2	not assigned.unknown	2	AT3G48890	ATMP2 (ARABIDOPSIS THALIANA MEMBRANE-ASSOCIATED PROGESTERONE BINDING PROTEIN 3); heme binding / transition metal ion binding	electron transport	0	81.3	7.1485001407744e-09	A	3.4037333	3.286	2.3668666	1.1229334	1.9424	3.9471333	3.5697334	2.0396	1.1234666	1.9892	2.6904666	3.4174666	1.9012	1.6516	2.1553333	3.8632	4.1488	2.3390667	0.94886667	-0.15933333	3.5876	2.1724668	1.3090667	1.9418666	1.4204667	1.8608	1.6685333	1.4771333	1.6270666	3.3563333	2.7346666	1.7098666	1.1252667	2.0443332	1.2929333	1.4485333	1.6070666	2.0917332
MDP0000780674	AS	30.3	signalling.calcium	4	AT1G18210	calcium-binding protein, putative	biological process unknown	0	182	0.0005416062736047	A	4.381	2.369	1.7729334	4.0927334	2.24	3.1829333	2.4695334	2.2793334	4.0592	2.4906666	4.094267	2.1962667	1.8553333	3.9118667	2.2788	4.2292	1.8946667	1.8186667	4.1824	2.677	4.567333	3.3148	3.4558666	1.2686666	1.2381333	4.1625333	1.7446667	2.5145333	2.1838667	3.3032	4.1723332	1.2697333	1.3849334	4.4924	2.5717332	2.8326	2.7038667	4.6144
MDP0000780740	AS	35.2	not assigned.unknown	4	0	0	0	0	NA	4.43143603738154e-06	A	5.5301332	6.5665336	4.154	3.5224	4.4128	6.940533	6.1986666	6.1044	4.254	4.4018	5.0790668	6.6992	4.6028	4.532	4.574867	6.5029335	6.245867	4.3976	3.4576666	1.2309333	7.050667	4.1009336	3.0932	4.3627334	3.738	4.0048666	4.635	5.4540668	5.7381334	6.66	5.1093335	4.5842667	3.8196666	4.9353333	5.1299334	5.1592	4.974	4.0726666
MDP0000780769	AS	35.2	not assigned.unknown	2	B9MU60_POPTR	Predicted protein	0	Populus trichocarpa (Western balsam poplar) (Populus balsamifera subsp. trichocarpa)	61.6	3.65474113762182e-05	A	2.8786666	3.8353333	2.2909334	1.7996	2.8666	4.3421335	4.6377335	2.7706666	1.8382666	3.0238667	2.3286	4.0054665	3.1914	1.8630667	2.5110667	6.0258	4.054	2.8406668	1.3837334	2.9389334	4.777867	1.4046667	1.7658666	2.3272	1.0334667	2.0518668	2.3430667	2.7229333	2.2524667	3.3032	2.0099332	1.7937334	1.0274667	2.2775333	2.4827332	2.6606667	2.498	1.6928
MDP0000781028	AS	26.24	misc.GCN5-related N-acetyltransferase	1	AT2G39020	GCN5-related N-acetyltransferase (GNAT) family protein	metabolic process	0	290	7.91797140866015e-05	A	3.6752	2.3522666	2.4118667	2.9868	3.1784	4.0735335	2.5918667	2.7153332	2.0606	3.2181334	3.4993334	2.5843334	2.7398667	3.1373334	3.2990668	4.4192	3.2121334	2.9262	2.3784	0.64893335	4.371267	1.7881334	1.2122	2.7729332	1.6484	2.604	2.5446668	3.0726666	2.7554667	3.1406	1.8097334	2.5890667	1.6983334	3.4596667	2.9473333	4.073867	3.7404	3.0982666
MDP0000782388	AS	35.2	not assigned.unknown	2	AT5G51920	unknown protein	biological process unknown	0	89.7	4.91995769329886e-05	A	2.1888	2.4384665	0.55466664	2.1188	1.7974666	3.0109334	2.0809333	0.8060667	1.8550667	1.5712	1.9645333	2.4308	1.2998667	2.6648	1.5846666	3.5981333	2.1716666	1.3249333	2.1072	0.6734667	2.768	1.1106666	0.87053335	1.2184	1.4466667	1.9062667	1.0436	2.8436666	1.5088	1.7558666	1.0765333	1.0190667	1.5826666	2.0073333	1.1028	2.8472	1.6070666	2.6857333
MDP0000783562	AS	29.2.1.2.2.30	protein.synthesis.ribosomal protein.eukaryotic.60S subunit.L30	3	AT1G36240	60S ribosomal protein L30 (RPL30A)	translation	0	135	0.00613738593468107	A	3.9289334	4.2024665	1.8446667	2.9348667	2.1781332	1.0972	4.5856	3.8192	3.6496	3.1968	3.4593334	4.2015333	2.2009332	4.2394667	1.9557333	2.0613334	4.7930665	3.5744	2.4376	3.271	4.1721334	2.9205334	2.6638	3.3247333	2.9625332	2.8736668	3.1888	1.4538667	1.5616	2.7437334	3.1722667	3.2277334	2.9053333	3.0054667	3.3971334	2.2790666	1.8217334	2.8682
MDP0000784451	AS	1.1.1.1	PS.lightreaction.photosystem II.LHC-II	4	AT1G29930	CAB1 (CHLOROPHYLL A/B BINDING PROTEIN 1); chlorophyll binding	photosynthesis, light harvesting	0	459	0.0047537783915499	A	2.9254	4.1074667	2.7363334	2.2441332	3.6148	3.604	4.885267	4.5565333	2.0830667	3.1114666	2.6325333	4.4852	2.6178668	2.6724	3.4734	3.6553333	4.6222	4.0452	1.6794667	1.6345333	5.3154	2.6126666	2.8688	5.4508	3.46	1.2470666	4.4975333	3.5105333	3.8872	4.1758666	1.9256	5.2141333	2.9861333	1.4132	3.5476	3.3250666	3.8310666	2.5235333
MDP0000785794	AS	35.2	not assigned.unknown	1	AT3G20790	oxidoreductase family protein	electron transport	0	478	0.000207719133549075	A	1.6705333	1.9829333	1.0494666	0.42986667	0.14586666	0.0444	1.8094667	1.3893334	1.0658667	0.5124	1.4697334	2.0849333	1.1166667	0.38826665	0.43213335	0.25946668	1.7801334	1.1801333	0.5372667	0.100666665	2.5753334	1.3893334	1.2056	0.9910667	1.5681334	1.4398667	1.6833333	0.75906664	0.8997333	1.5526	1.3889333	0.9252	1.2953334	1.0741333	2.0352	1.3128667	1.205	2.95
MDP0000787176	AS	35.2	not assigned.unknown	4	AT1G60870	MEE9 (maternal effect embryo arrest 9)	embryonic development ending in seed dormancy	0	88.2	5.12120493285725e-13	A	3.1058667	2.9545333	1.0494666	1.4469334	0.5896	2.0068	0.7066	0.0084	1.0497333	0.29866666	2.5376	2.9341333	0.68766665	1.5190667	0.71533334	2.4664	0.7758667	0.32653335	0.8706	0.12026667	4.5053334	1.9128	0.84893334	0.63226664	0.5118667	1.8916	0.43346667	1.8126667	0.8484	2.7643332	2.1574667	0.5612	0.88413334	2.0073333	0.38093334	1.6766666	0.97866666	2.1882
MDP0000788964	AS	35.2	not assigned.unknown	4	AT2G28230	unknown protein	biological process unknown	0	184	0.00533298333386563	A	0.82986665	2.1038666	0.55466664	0.6674	1.4126667	2.0068	2.6464	2.0849333	0.7881333	1.6608	0.8193333	2.1717334	0.3	0.46773332	1.2266667	2.3382666	2.8952	2.0838666	0.73246664	0.16133334	2.2213333	1.1857333	1.3357333	2.4085333	1.3565333	0.7729333	1.8645333	0.35946667	1.4672	1.89	1.1456	2.2606666	1.3662666	0.6350667	1.6409333	1.1505333	1.5326667	0.69093335
MDP0000791274	AS	35.2	not assigned.unknown	1	0	0	0	0	NA	4.90302514445538e-16	A	3.7852	3.6077332	1.9518	0.09866667	0.6739333	4.8193336	4.763	1.3384	0.13466667	0.43853334	3.4889333	3.0922	0.7688	0.3966	0.69546664	4.3412	1.8737333	1.8301333	-0.17813334	-0.12453333	3.8105333	0.852	1.0345334	0.0352	-0.122933336	1.0138667	1.3389333	1.5222666	1.3968	3.3120666	2.0697334	0.0268	-0.1228	1.7716	0.7808	1.7025334	1.2197334	2.1188
MDP0000791803	AS	29.5.11	protein.degradation.ubiquitin	4	AT1G78880	balbiani ring 1-related / BR1-related, unknown protein	biological process unknown	0	211	7.45273053522445e-09	A	2.9863334	3.0809333	2.4929333	2.1005332	2.4410667	3.0109334	4.4398665	2.4321334	2.4253333	2.3934667	2.6424668	3.1308	2.5753334	2.4473333	2.2653334	4.0881333	4.473	3.5885334	2.3784	2.6586666	3.6229334	2.6126666	1.8321333	2.1072	0.8210667	2.4654667	2.3784	2.0306666	1.6638666	3.4069333	2.7584	2.2027333	0.8668	2.5385334	2.7466667	2.7226	2.1408	2.9318666
MDP0000791870	AS	27.3.25	RNA.regulation of transcription.MYB domain transcription factor family	4	AT3G13540	ATMYB5 (myb domain protein 5); DNA binding / transcription factor	regulation of transcription, DNA-dependent	0	242	0.00577944587130641	A	1.394	1.9004	1.2616	0.8052	0.24426667	0.434	1.2948	1.5963334	0.7801333	0.9177333	2.2935333	1.8946667	1.2998667	1.0582666	0.43213335	1.8253334	1.9738	1.8186667	0.34706667	4.439533	1.2132	1.6364666	1.2889333	1.5518667	0.70813334	1.72	1.9632	0.8576	0.8484	2.4104	1.3526666	1.6354	0.709	1.5166667	1.3422	0.6749333	0.6933333	1.3836
MDP0000792101	AS	30.2.99	signalling.receptor kinases.misc	1	AT5G01740	unknown protein	biological process unknown	0	171	2.8519756025444e-13	A	2.5574	3.3192	1.0845333	0.34453332	0.8982667	3.1642	2.5544	1.2613333	0.38266668	0.4872	2.5468	4.302533	1.5869334	0.4948	1.5846666	3.0056667	2.8104	1.2997333	0.36053333	-0.12453333	4.072533	1.9418666	0.9669333	1.0652666	0.36	1.3562666	1.5208	0.685	0.8484	2.6838667	2.4618	0.851	0.5298667	1.8801334	1.352	-0.008266667	1.1749333	2.4196
MDP0000793077	AS	13.1.3.4	amino acid metabolism.synthesis.aspartate family.methionine	2	AT5G17920	ATCIMS (COBALAMIN-INDEPENDENT METHIONINE SYNTHASE)	amino acid biosynthetic process	0	1335	0.00355949873187012	A	4.682667	6.288	3.4724	2.5722666	5.2921333	5.4049335	6.1410666	5.5973334	2.5138667	3.7865334	4.6401334	6.4126	4.5034666	3.6554666	5.3929334	5.5656667	6.4518666	5.7721334	2.9401333	6.1915336	5.692	4.2008667	3.6025333	5.7554665	5.472533	4.1728	5.1601334	3.9751334	4.4961333	6.0754	4.3523335	5.856933	5.6018	4.1657333	6.3034	4.605467	5.5671334	4.9133334
MDP0000796276	AS	35.2	not assigned.unknown	2	AT2G38140	PSRP4 (PLASTID-SPECIFIC RIBOSOMAL PROTEIN 4); structural constituent of ribosome	translation	0	80.1	0.000152205290997131	A	1.3229333	1.8261334	0.47746667	1.1950667	1.5652	1.3836	1.4094666	0.7377333	0.7276	0.742	1.1194667	1.8142667	0.26373333	1.4049333	1.7428	2.7958667	1.5337334	0.88	0.72573334	0.62413335	2.8478668	0.9245333	0.3824	1.5664	0.27226666	1.0209334	0.7316	1.3596	0.816	1.5838	1.0425333	1.4248	0.40426666	1.1577333	0.9868	1.4485333	1.0114666	1.3032
MDP0000797759	AS	27.4	RNA.RNA binding	1	AT2G21660	ATGRP7 (COLD, CIRCADIAN RHYTHM, AND RNA BINDING 2); RNA binding	circadian rhythm	0	148	2.478275488624e-05	A	4.283467	6.2204	3.2597334	2.1354666	3.1063333	4.1744	5.3848	5.2294664	2.5222666	3.5394666	3.6722	6.4126	3.3601334	2.6811333	3.4341333	5.7259336	5.5332	5.24	2.2542667	3.9304667	4.4375334	3.8876667	2.4433334	3.7984	3.4965334	3.9862666	4.7325335	3.4192	3.998	4.0570664	4.3618665	3.5205333	3.6712	4.150133	4.4722667	2.7650666	3.3861334	3.7622666
MDP0000800352	AS	1.1.1.2	PS.lightreaction.photosystem II.PSII polypeptide subunits	1	AT1G79040	PSBR (photosystem II subunit R)	response to light intensity	0	161	1.05425964155372e-14	A	3.7754667	3.7172	1.1902	2.3029332	0.8982667	2.3048	4.905733	2.1939332	1.1702	0.7926667	3.3696	3.4912	0.48906666	2.3162668	1.2266667	2.8268	3.9995334	1.5768	1.3994666	-0.32026666	5.2556	2.1281333	1.0744	1.0428	0.5332	2.1690667	1.8734666	0.3376	0.44533333	3.3344667	2.4334667	0.40853333	0.5408	2.8685334	0.92506665	-0.13733333	0.28266665	2.6039333
MDP0000803194	AS	35.2	not assigned.unknown	1	AT1G11700	unknown protein	biological process unknown	0	156	6.77652536962678e-08	A	4.1562667	4.9710665	3.7872667	1.8525333	2.3838665	4.9234	5.9473333	5.8762	2.0265334	2.9894667	4.328	4.9108	4.2306	2.0941334	2.4443333	4.4192	6.2181334	5.0552	1.1928	3.0834	5.1049333	3.208	2.8478668	3.2268	1.866	3.562	3.6828666	2.83	1.7446667	5.453467	3.1072667	3.4097333	1.8554667	4.1132	2.9576	3.0745332	1.8094667	2.7202666
MDP0000804580	AS	27.3.80	RNA.regulation of transcription.zf-HD	1	AT2G18350	ATHB24 (ARABIDOPSIS THALIANA HOMEOBOX PROTEIN 24); DNA binding / transcription factor	biological process unknown	0	190	2.32232490592798e-05	A	2.2002666	2.3247333	2.9904	2.7366667	1.9284	3.2429333	2.0809333	1.8573333	0.71306664	1.5528	2.1306667	2.4747334	2.5753334	2.8730667	2.3345332	4.2196	2.1064	1.9581333	0.8706	0.7962667	2.9094667	1.1724	1.3429333	1.5316	0.62626666	1.7273333	1.7802666	5.259267	1.7328	3.2229333	1.4221333	1.5952	0.90146667	1.9050666	1.7333333	5.2396665	1.7750666	3.8018668
MDP0000805014	AS	29.4	protein.postranslational modification	4	AT3G26020	protein phosphatase type 2A regulator	regulation of transcription, DNA-dependent	0	662	0.0069441649143392	A	1.6794667	2.1633334	0.32853332	1.4232666	1.1072	0.84933335	3.2756	0.88986665	1.5248667	-0.17586666	1.7273333	2.1438668	0.8865333	1.5190667	0.7762667	0.43253332	3.0809333	1.4264	1.1472	-0.3944	2.2675333	1.586	1.8834667	1.7768667	1.0913334	1.6478667	1.8734666	0.254	1.2746	1.7270666	1.6166	1.5208	1.1349334	1.7482667	1.7044	1.5263333	1.2646667	1.3661333
MDP0000805832	AS	35.2	not assigned.unknown	1	AT5G08050	unknown protein	biological process unknown	0	108	3.33166288255114e-07	A	1.7249334	2.4744666	1.3289334	1.5137334	1.7669333	3.6796	2.0809333	1.2090666	1.2617333	2.1307333	1.3117334	2.2717333	0.84706664	1.3868667	1.7997333	4.3528	2.1064	1.2746	1.2826667	-0.014266667	3.5313334	1.1522666	1.6342666	1.7329333	0.5750667	1.4564	1.1421334	2.5872	1.7841333	2.7242668	1.2997333	1.3941333	0.6692	1.4791334	1.0821333	2.4939334	1.4825333	1.6761333
MDP0000805894	AS	13.2.5.2	amino acid metabolism.degradation.serine-glycine-cysteine group.glycine	1	AT1G11860	aminomethyltransferase, putative	glycine catabolic process	0	750	0.00079512785367478	A	2.5948	3.6561334	1.8215333	1.7741333	2.5208666	2.1806667	4.1870666	3.1992	2.1798	2.4906666	2.3814	3.7174666	2.3348	1.5281334	2.8488667	3.2848	4.5416	3.3472	1.7549334	1.5904	3.6946	1.5811334	1.5042666	3.6188	1.4112	1.9702667	2.6995332	2.363	2.4540668	3.0424	1.5336666	3.3868666	1.3941333	2.2852	2.9152	2.067	2.498	2.0331333
MDP0000807958	AS	35.1	not assigned.no ontology	1	AT5G51550	phosphate-responsive 1 family protein	biological process unknown	0	518	1.40448862492442e-22	A	3.3340666	4.7444	3.1992	0.24373333	0.5476	3.8082666	5.9796	3.6522	0.028266666	0.208	2.7408	4.766333	2.7544	0.27066666	0.47213334	4.9081335	5.8628	4.1066666	0.13333334	0.91893333	4.1988	3.3148	2.4433334	1.1189333	0.27226666	3.0993333	3.1505334	0.012666667	0.78186667	3.3668	3.3352666	0.99013335	0.12106667	3.7536	2.0453334	0.08093333	0.6933333	3.5
MDP0000809801	AS	35.2	not assigned.unknown	1	0	0	0	0	NA	5.16669103045326e-05	A	2.9602666	2.6636667	0.78026664	0.5128	4.4313335	2.3461332	2.7912	1.3128	1.4349333	0.042133335	2.8182666	2.9861333	2.2196	1.1871333	3.7213333	1.2433333	3.1060667	2.545	0.932	-0.3944	2.8272	4.0530667	3.4891334	-0.046	-0.26973334	4.508	1.4838667	0.19386667	-0.1156	2.2188	4.5383334	0.09093333	-0.47533333	4.6281333	1.2816	-0.073466666	-0.15173334	3.8904667
MDP0000810697	AS	20.2.1	stress.abiotic.heat	3	AT5G59720	HSP18.2 (HEAT SHOCK PROTEIN 18.2)	response to heat	0	189	0.00741997932714224	A	1.5214666	2.6242666	0.2572	0.6982667	1.4462667	2.6118667	3.6113334	2.268	1.584	0.16333333	1.5197333	4.055	1.5575334	0.9312	1.0906667	4.8185334	5.420533	2.2804	0.98013335	1.2782667	1.8132	1.7298666	0.6414	0.8796	1.2668	0.9296	1.3490666	-0.19813333	0.76493335	0.99413335	1.6232	0.6437333	1.6336	1.5928	1.4750667	0.08093333	0.75986665	0.6757333
MDP0000813713	AS	29.5.3	protein.degradation.cysteine protease	2	AT5G47550	cysteine protease inhibitor, putative / cystatin, putative	biological process unknown	0	90.1	0.00111290285625062	A	2.9525332	2.2290666	-0.48933333	1.2761333	0.0029333334	-0.22226667	1.1045333	0.9677333	1.8550667	-0.47666666	2.5665333	2.5264	-0.4388	2.1297333	-0.17	0.14773333	1.3097334	0.6678	1.0673333	-0.28933334	3.5573332	2.2692	1.3288	0.72533333	1.4290667	1.7118666	1.4326	3.0840666	0.0276	1.8716667	2.7916	0.6437333	1.7361333	2.0759332	1.7922666	3.7220666	0.19266666	2.3224
MDP0000813922	AS	1.1.2.1	PS.lightreaction.photosystem I.LHC-I	4	AT5G28450	chlorophyll A-B binding protein, chloroplast, putative / LHCI type II CAB, putative	photosynthesis, light harvesting	0	86.7	4.70072975748014e-14	A	2.8977334	4.448	2.811	1.7741333	1.0449333	4.407467	4.9669333	3.0823333	1.5670667	1.7093333	2.426	4.2276	2.0271332	1.8630667	1.2453333	5.8837333	4.6419334	2.3626	1.5986667	1.3266	5.599933	2.0124	1.6904666	0.8152	0.17586666	2.0518668	2.227	0.5616	0.79946667	4.81	1.7898667	0.7844	0.036866665	2.1012	1.5145333	0.099866666	0.60933334	2.0998
MDP0000817278	AS	35.2	not assigned.unknown	1	AT2G42610	unknown protein	biological process unknown	0	243	0.00439421231713727	A	1.9225334	2.5081334	1.4534667	0.9092	2.3246667	4.3836	2.9869332	1.9844	1.0417334	0.615	1.3034667	2.3118668	2.0054667	0.94053334	2.0761333	2.8104	2.786	2.0356	0.7471333	1.14	2.5333333	0.95813334	0.97426665	0.47926667	0.5750667	1.2834667	1.3004	0.932	0.93413335	2.6126666	1.1118667	0.32813334	0.45666668	1.4270667	1.5413333	0.47573334	0.9317333	1.102
MDP0000819203	AS	29.4.1.57	protein.postranslational modification.kinase.receptor like cytoplasmatic kinase VII	2	AT1G24030	protein kinase family protein	protein amino acid phosphorylation	0	505	1.05949143714689e-06	A	1.4414667	1.5185333	1.9098667	0.7672	0.87813336	1.7448	0.8844	1.1962667	0.5269333	0.41533333	1.4697334	1.9344	1.7549334	2.0024	0.6753333	3.2086	1.2784	1.0822667	0.5832	2.1593332	1.9271333	2.2770667	1.7595333	1.0730667	1.437	1.1801333	0.8452	0.42426667	0.39253333	2.0792	1.4794667	0.85866666	0.9826667	0.61626667	0.82626665	0.9084	0.6767333	1.2952
MDP0000823528	AS	31.1	cell.organisation	1	AT4G27360	dynein light chain, putative	microtubule-based process	0	146	0.0016625904519225	A	3.4874666	2.0644	2.1401334	1.742	2.1254666	1.2196	2.6590667	2.4085333	1.8996	2.1434	3.5633333	2.1717334	1.9012	2.2292	2.0334	2.2034	2.2714667	1.7835333	1.4648	2.1985333	3.6490667	2.304	2.2946668	1.4160666	0.68846667	2.0849333	2.0416	0.8337333	1.5349333	2.1345334	2.5092666	2.2289333	1.5648	3.3965333	2.4219334	2.2194667	1.9324666	2.2130666
MDP0000827471	AS	35.2	not assigned.unknown	4	AT5G01230	FtsJ-like methyltransferase family protein	0	0	298	0.00405757938101444	A	2.2394667	2.7298667	2.1903334	1.5896	2.8068	2.8693333	4.359667	3.1869333	2.7952	2.1183333	1.6338667	2.3793333	2.3854666	2.0652	2.1429334	2.5994666	4.2241335	2.591	1.9230666	0.023466667	4.2085333	1.337	1.3945333	2.4930665	1.0136	2.0518668	2.5213332	2.1017334	2.1166666	3.7767334	1.3669333	2.4348	1.3217334	1.9425334	2.5191333	1.9794667	1.9992	1.4418666
MDP0000827881	AS	35.2	not assigned.unknown	1	0	0	0	0	NA	6.59798991214258e-05	A	3.9702666	5.764933	4.577133	1.7333333	3.4393334	6.6606665	6.19	4.033467	2.206	3.4218667	3.4889333	5.3449335	4.1827335	2.2396	3.6632667	5.744933	6.3304	4.8925333	1.7950667	2.2196	6.7228665	2.0552	1.4577334	2.4930665	1.2206666	2.2614667	4.0562	3.4632	4.2610664	6.2668	2.5402668	2.2962	1.3310666	2.6712666	4.0618668	3.1861334	5.9836	2.5948
MDP0000828243	AS	26.13	misc.acid and other phosphatases	4	AT5G63140	ATPAP29/PAP29 (purple acid phosphatase 29); acid phosphatase/ protein serine/threonine phosphatase	protein amino acid phosphorylation	0	506	0.00590064933369188	A	2.3234668	4.0417333	3.1250668	1.9717333	2.3838665	3.4701333	5.7975335	3.4027333	2.1969333	2.752	2.0349333	4.3402667	2.9593334	2.2489333	3.3848	5.0114665	6.169133	4.422	2.4114666	1.6345333	2.5436	1.822	1.4658667	4.4148	2.5862668	2.1512	2.3430667	2.8048	2.9625332	2.7643332	2.0265334	4.5978	3.2522666	2.6186	2.1429334	2.3506668	3.146	2.3224
MDP0000828443	AS	20.2.2	stress.abiotic.cold	4	AT5G55530	C2 domain-containing protein	biological process unknown	0	407	0.000364017414781516	A	1.8056	2.7	1.1208	1.0512	1.3752	0.7188	3.5697334	2.6733334	0.9602	0.08253333	1.4609333	2.3197334	0.68766665	1.3146	0.4916	0.7751333	2.9228	2.0948	0.62946665	-0.2276	2.4605334	2.0781333	1.8384	2.4422667	1.8170667	2.1250668	2.0582666	-0.1356	1.3218666	2.3996	2.0016668	1.9366666	1.5912	1.8556	1.7524	0.099866666	0.7756	1.5628
MDP0000834632	AS	29.2.1.1.1.2.18	protein.synthesis.ribosomal protein.prokaryotic.chloroplast.50S subunit.L18	2	AT1G48350	ribosomal protein L18 family protein	translation	0	229	4.43658932240397e-05	A	1.7509333	1.8384	-0.0054666665	1.6868	1.4126667	4.1246667	2.5178666	2.6624	1.2942	1.4810667	1.5264	1.8946667	1.2276	2.4912667	1.1298667	3.6429334	2.9772	2.3854666	0.932	1.3032	2.9394667	1.1589333	0.9204	1.9418666	1.3652	1.2470666	1.3858666	0.71	0.30986667	1.7936	1.2464666	1.5952	1.1452	1.3105333	1.2714	1.1505333	0.16293333	1.4830667
MDP0000836961	AS	35.2	not assigned.unknown	1	AT1G02070	unknown protein	regulation of transcription, DNA-dependent	0	57.8	0.00010624922141542	A	2.3526666	3.0494666	2.6976666	1.1073333	2.5321333	5.1037335	3.9173334	2.5122666	2.1882668	2.4525332	1.8576666	3.0212	2.5456	1.1564	2.2902668	4.3528	3.9185333	2.7807333	1.3676	2.1382666	3.9130666	1.4941334	1.2502667	2.6961334	0.9758667	1.6008	2.227	2.5722666	1.8848	3.658	1.3205333	2.5524	0.9472	1.7265333	2.3157334	2.4939334	2.1625333	1.2719333
MDP0000838851	AS	27.3.22	RNA.regulation of transcription.HB,Homeobox transcription factor family	2	AT1G52150	ATHB-15 (INCURVATA 4)	regulation of transcription, DNA-dependent	0	509	0.00471991531344601	A	1.8482667	2.0793333	0.78026664	1.0596	2.1130667	2.6526666	2.6317334	1.5408	1.5408666	1.6937333	1.5197333	2.004	0.6068	1.1871333	1.7712	2.116	2.1827333	1.3122667	0.98013335	-0.014266667	4.1548	0.9450667	0.90706664	2.564	1.0913334	1.0637333	1.7446667	0.63493335	1.8848	2.9096	1.1252	2.1797333	1.1252667	1.1712	2.1000667	1.3128667	1.7402667	0.904
MDP0000839889	AS	20.2	stress.abiotic	1	AT5G52060	ATBAG1 (ARABIDOPSIS THALIANA BCL-2-ASSOCIATED ATHANOGENE 1); protein binding	protein modification process	0	332	6.99771193005049e-08	A	2.4568	4.325333	1.8881333	0.56773335	1.9831333	2.2204	5.0963335	2.2469332	1.0341333	1.4616	2.3888	4.214	2.2852	0.66866666	1.2813333	2.3030667	4.9696	2.6038666	0.98013335	1.0685333	3.9130666	1.7298666	1.3677334	1.8821334	0.9758667	1.6886667	1.6397333	0.254	1.3066666	3.568	1.7829334	2.1065333	1.1814667	1.8633333	2.5005333	0.27373335	1.4573333	1.6685333
MDP0000848515	AS	17.2.3	hormone metabolism.auxin.induced-regulated-responsive-activated	2	AT3G12830	auxin-responsive family protein	response to auxin stimulus	0	137	0.000803506520046113	A	3.3509333	1.3462666	1.1902	3.5712	1.7237333	4.6778665	1.867	2.1058667	3.1130667	1.8216	3.2410667	1.7229333	1.8792	3.6780667	1.6324	4.3024	2.5413334	1.7270666	3.0986667	1.8102666	2.0388668	2.7498667	2.7093334	0.29693332	0.9185333	3.0993333	1.5588	2.9559333	1.0981333	1.1464	2.8604	0.09093333	0.9472	3.317	1.0506667	2.4605334	1.0114666	3.5678666
MDP0000850984	AS	31.1	cell.organisation	4	AT1G47200	WPP2 (WPP domain protein 2)	biological process unknown	0	104	2.04661005470086e-06	A	5.1206	3.0494666	4.0440664	4.6584	4.4022	4.5132	4.464	4.5318666	4.8504	3.9118667	4.800667	3.1425333	4.0228	4.1234665	4.6814666	6.0326667	5.196533	4.2846665	5.012	1.8498666	6.2528	4.402867	4.948933	3.0244	1.7025334	4.9537334	1.5302666	4.0189333	2.4540668	4.0688	5.3968	3.2277334	2.6370666	5.0728	1.5518667	3.7552	2.5976667	5.591
MDP0000852165	AS	20.1	stress.biotic	2	AT4G38660	thaumatin, putative	response to other organism	0	339	4.31135277612075e-06	A	2.1118667	3.6694667	0.6685333	2.0672667	1.1844	3.5884666	1.0822667	0.77313334	1.5175333	1.7422667	1.902	4.3516	0.08933333	2.8356667	1.5232	4.7928	1.3016666	1.0522667	1.3837334	1.0426667	5.1049333	2.0050666	0.61266667	0.82306665	0.6156	1.5014666	0.1452	2.7092667	0.9504	3.9958668	2.3344	0.85866666	0.6884	1.6366667	0.21853334	2.7934666	0.79106665	1.9986666
MDP0000854922	AS	35.2	not assigned.unknown	2	AT2G26110	unknown protein	biological process unknown	0	143	0.00623596129872569	A	3.4318666	2.7729332	4.8501334	3.4971333	4.121333	4.6469336	4.3061333	4.7092	2.5637333	3.8989334	3.3857334	2.8402667	4.328	2.9692	3.5944	6.0095334	4.804867	3.8429334	2.9594667	4.174667	3.0344	2.6934	3.4016666	2.8512	1.4928	3.372	3.0684	4.0728664	2.0823333	2.2452	2.8604	2.9176667	1.9232	3.5712	2.7110667	3.7110667	2.4138	3.8904667
MDP0000859597	AS	35.2	not assigned.unknown	2	AT5G08770	unknown protein	biological process unknown	0	57.8	2.05387370479378e-06	A	2.8977334	1.3092667	1.7263334	2.8814666	2.1781332	3.5294666	1.2868	1.0576	2.5889332	2.3550668	2.5098667	1.3676	0.5665333	3.5866666	2.2653334	3.2724	1.4673333	1.0822667	2.4114666	0.77253336	2.3536	2.0417333	1.3153334	1.4160666	0.6156	2.4742668	1.0914667	2.3	1.3968	1.2453333	2.1720667	1.3873333	0.784	2.7241333	1.1130667	1.8195333	1.1593333	2.9318666
MDP0000861535	AS	20.1	stress.biotic	2	AT4G38660	thaumatin, putative	response to other organism	0	294	0.00210330772387024	A	0.29653335	1.9370667	1.6756	0.216	0.73653334	1.4324	2.6464	1.3514667	0.13466667	0.34493333	0.2708	2.4048	1.8052666	0.29606667	1.1298667	3.8106666	2.8230667	1.9581333	0.14653334	0.24693333	1.9045334	0.22066666	0.4372	1.096	0.6984	0.20493333	1.4401333	0.19386667	1.1298667	1.3970667	0.2696	1.0190667	0.6692	0.4624	1.9652	0.0448	1.5574	0.1436
MDP0000861938	AS	34.12	transport.metal	4	AT5G20650	COPT5 (copper transporter 5); copper ion transporter	copper ion transport	0	141	6.30299399304139e-05	A	3.3076	3.4165332	2.1401334	2.1354666	1.3178667	3.8494666	3.9444	3.6626	3.2788	1.5006	2.8001332	3.5982666	2.2009332	2.7497334	2.1678667	3.0056667	4.1488	3.4192	2.2462666	0.91893333	3.3505332	2.5432	2.8917334	3.3349333	2.2561333	2.8314667	3.6554666	1.007	2.388	2.4981334	2.4684	3.1276667	2.3330667	3.1209333	3.7653334	0.17453334	2.2154	2.7838666
MDP0000869751	AS	35.2	not assigned.unknown	4	INVO_PONPY	Involucrin	0	Pongo pygmaeus (Bornean orangutan)	64.7	7.05441920718047e-09	A	4.1405334	3.2268	0.29346666	1.0998666	0.1052	1.5012	5.1489334	2.2572	1.9252	0.43853334	3.5633333	2.998	0.52786666	1.3452	0.27293333	1.3602667	4.1345334	3.4521334	2.0838666	1.7	3.5768	2.9772	1.4577334	0.1628	-0.26973334	3.2363334	3.0935333	0.8576	-0.1156	3.4284	3.006	0.34813333	0.016666668	4.150133	1.5724666	1.1236	0.8214667	3.6098666
MDP0000869939	AS	10.8.2	cell wall.pectin*esterases.acetyl esterase	1	AT2G46930	pectinacetylesterase, putative	transcription	0	315	0.000277205892707761	A	1.3569334	3.6454666	1.2616	0.059133332	1.4992	2.1604	5.0834	1.8128	0.4972	0.615	1.3117334	3.7174666	1.7805333	0.1444	1.3362666	3.0697334	5.1837335	2.292	0.59106666	-0.10653333	2.6649334	1.1252	0.51426667	1.9641334	1.0436	1.0777333	1.4496	0.8337333	1.7190666	2.6348	1.272	1.7937334	1.2069334	1.3182666	1.7824667	0.9902667	1.3384	1.5150666
MDP0000870821	AS	35.2	not assigned.unknown	1	AT5G11890	unknown protein	translation	0	176	0.00434419247008884	A	2.1219332	1.5849333	2.1217334	1.71	2.1653333	3.5	1.7346667	2.7264	1.368	2.1575334	2.2282667	1.6617334	2.352	1.7881334	2.4788	3.6096666	2.3038666	1.8401333	1.5909333	2.3126667	1.6325333	1.5811334	1.1417333	1.4741334	0.8210667	1.6794667	1.6588	2.2518666	1.4525334	1.2353333	1.7702	1.4792666	1.1985333	2.3956	1.5826666	2.6606667	1.9094666	2.1358666
MDP0000871412	AS	33.99	development.unspecified	1	AT5G20700	senescence-associated protein-related	biological process unknown	0	119	3.93475882454776e-05	A	2.3526666	2.0484667	0.89813334	0.25746667	0.348	5.3672	2.1732	1.1688	0.7733333	0.022933334	1.8673333	2.0357332	-0.034133334	0.66866666	0.0049333335	2.406	2.1376	1.7482667	0.69	0.62413335	3.5392666	1.744	2.2282667	0.28546667	0.13293333	1.9062667	1.3205333	0.19386667	0.48133335	2.5862668	2.1956666	-0.00053333334	0.1432	2.2852	1.2314667	0.6749333	0.26773334	1.5941334
MDP0000874713	AS	35.2	not assigned.unknown	3	AT1G71730	unknown protein	biological process unknown	0	115	0.00537653446469284	A	2.017	1.2585334	0.6685333	1.8525333	1.2608666	2.9585333	1.1871333	1.1962667	1.7974666	1.5190667	1.7365333	1.1674666	0.68766665	2.1297333	1.5681334	2.7556	1.1317333	0.96346664	1.9657333	0.64893335	1.0203333	1.278	0.7328	1.2388	1.192	1.6705333	0.8452	1.9406667	1.0981333	0.41586667	1.5053333	1.0470667	1	1.6689334	0.88273335	1.5263333	1.1749333	2.1633334
MDP0000874982	AS	17.7.1.3	hormone metabolism.jasmonate.synthesis-degradation.allene oxidase synthase	4	AT5G42650	AOS (ALLENE OXIDE SYNTHASE); hydro-lyase/ oxygen binding	electron transport	0	127	1.71519924625607e-05	A	4.9450665	3.7172	3.1862	5.317333	3.7842	5.8530664	4.095733	4.1090665	4.4385333	3.4102666	4.757467	3.7050667	2.8264	5.2412	3.9308	5.2144	3.8075333	3.9156	4.660267	2.5081334	3.9485333	5.342067	3.7086666	4.1576	2.6332	5.1810665	2.6321332	4.5108	3.5764	3.2822666	5.8970666	3.938	3.0544	5.5243335	2.6112	4.2845335	3.5145333	5.741667
MDP0000875642	AS	1.1.1.1	PS.lightreaction.photosystem II.LHC-II	4	AT1G29930	CAB1 (CHLOROPHYLL A/B BINDING PROTEIN 1); chlorophyll binding	photosynthesis, light harvesting	0	478	1.97628222581745e-15	A	1.9048	2.8447332	1.2268	0.4364	0.5896	3.3256	3.2494667	1.0881333	0.27706668	0.76773334	1.7458667	3.5022	0.7688	0.23933333	0.9348	4.614	3.0294666	1.0522667	0.19933334	0.9692	3.5968	1.7656	0.89966667	1.0652666	0.44573334	1.0708	1.5037333	1.3596	1.1462667	3.3774667	1.0162667	0.8052	0.2884	1.1508	0.82626665	0.8553333	0.8688	1.8936
MDP0000876477	AS	29.4	protein.postranslational modification	1	AT3G16560	protein phosphatase 2C-related / PP2C-related	biological process unknown	0	461	1.44169485421741e-05	A	2.6228666	2.9768	2.2581334	1.9634666	2.5879333	1.7224	3.3008	2.0165334	2.2148	2.4293334	2.7761333	2.4221334	2.4746666	1.0981333	2.1678667	2.406	3.0676	2.545	1.3606	1.3032	2.2098668	2.3274667	2.5325334	1.6774666	0.7372	2.916	2.0492	1.2637334	1.3362666	2.7437334	1.9696	1.9296666	1.1073333	2.3618667	2.4918666	2.0452	1.324	2.2628
MDP0000878476	AS	35.2	not assigned.unknown	1	AT3G55420	unknown protein	biological process unknown	0	250	5.98335024741527e-05	A	2.1802	1.0576	1.0137334	1.9717333	1.7669333	2.6900666	0.9564	0.8732	1.8468	1.1261333	1.9732	1.1792	0.08933333	2.2782667	1.9557333	3.0952	1.9738	0.19866666	1.9579333	0.55013335	1.7169334	0.9645333	0.7188	0.46013334	1.2481333	1.8358667	0.1976	1.9596	1.2084	1.2646667	1.4408	0.40853333	1.2692667	1.9741334	0.63773334	1.9794667	0.7268	2.3939333
MDP0000878773	AS	17.5.1	hormone metabolism.ethylene.synthesis-degradation	1	AT1G06620	2-oxoglutarate-dependent dioxygenase, putative	biological process unknown	0	317	5.5154439906265e-11	A	2.5574	3.7041333	0.8189333	1.5813333	0.52746665	4.9682665	2.1224	0.666	1.3764	0.061866667	2.0349333	2.9446	1.0018667	1.9008	0.6344	3.6992	1.6312	0.41133332	1.2008	1.482	4.2461333	1.1106666	0.55226666	0.21333334	-0.044533335	1.4308	0.12673333	1.007	0.14813334	3.2822666	1.4088	0.104	0.1432	1.4053333	0.57226664	0.49826667	0.524	2.0331333
MDP0000880208	AS	30.6	signalling.MAP kinases	4	AT4G01370	ATMPK4 (MAP KINASE 4); MAP kinase/ kinase	protein amino acid phosphorylation	0	206	0.00119441367959749	A	1.186	2.4384665	-0.0054666665	0.7596	1.204	0.6684	2.5789332	1.9725333	1.1946666	0.061866667	1.0436	2.4048	-0.4388	1	0.6544	0.7188	2.8104	2.6824	1.0357333	-0.15933333	2.5333333	1.5268	1.2056	2.0313334	0.8706667	0.87373334	1.3298	0.0836	0.74693334	2.0609334	1.4480667	2.1295333	0.97253335	0.6677333	1.6590667	0.1552	1.1309333	1.3289334
MDP0000880401	AS	35.2	not assigned.unknown	4	AT5G48485	DIR1 (DEFECTIVE IN INDUCED RESISTANCE 1); lipid binding	lipid transport	0	79	3.27376742482337e-12	A	2.3136	2.186	-0.5341333	1.6308	0.14586666	2.2012	0.47646666	-0.41913334	1.7718667	0.41533333	1.6830667	2.0914667	0.08933333	1.8145334	0.0476	3.1462667	0.56586665	-0.3904	2.2958667	0.14013334	4.9438667	1.8496	1.2433333	0.28546667	-0.35306665	1.9377333	-0.42306668	0.0476	-0.33933333	2.8902667	2.3256	-0.029066667	-0.2452	2.2358668	-0.10226667	-0.122	-0.4264	2.6312666
MDP0000880912	AS	29.4	protein.postranslational modification	2	AT2G34650	PID (PINOID); kinase	protein amino acid phosphorylation	0	563	7.1717025948127e-07	A	2.1614	2.1377332	1.9310666	2.0604	0.838	2.4037333	3.3008	1.5963334	1.7256	1.2125334	2.0154667	2.1628	1.9012	2.2782667	1.3888	3.0306666	3.2121334	1.8401333	1.8212	0.87006664	2.6857333	1.5672	1.3016	0.8390667	0.3924	2.0849333	0.9958	2.3781333	-0.031866666	1.4637333	1.868	0.7536	0.3516	2.4838	1.0726	2.4417334	0.36266667	2.1270666
MDP0000881647	AS	35.2	not assigned.unknown	2	AT5G50420	unknown protein	biological process unknown	0	666	0.00855888120188439	A	1.576	2.6536	2.0664	0.5128	2.0104666	1.4070667	3.2218666	1.756	0.9602	1.4404666	1.2792	2.7345333	1.8792	0.56666666	1.9825333	2.884	3.6096	2.2464666	0.822	0.12026667	3.1901333	1.0181333	1.0478667	2.2429333	1.4555334	1.0502666	1.9632	3.0088	1.6270666	1.7936	0.8712	2.1493332	1.4462667	1.1224	2.4918666	3.3384	1.7177334	1.4070667
MDP0000884053	AS	30.2.3	signalling.receptor kinases.leucine rich repeat III	1	AT5G67200	leucine-rich repeat transmembrane protein kinase, putative	protein amino acid phosphorylation	0	736	9.83118261780974e-09	A	1.9225334	3.5723333	1.6756	0.22246666	0.6739333	2.9585333	4.464	1.2738667	0.2156	1.082	1.2232	3.1665332	1.5278	0.41373333	0.53213334	2.6724	4.2241335	2.2697334	0.25213334	0.6734667	4.0216	1.5404	0.8430667	0.99806666	-0.023333333	0.7941333	1.3954667	-0.24386667	0.96666664	3.4611332	1.9396666	0.9612	0.016666668	1.4349333	1.9201334	-0.056266665	1.6430666	1.4248
MDP0000887913	AS	35.2	not assigned.unknown	4	0	0	0	0	NA	0.00100036426488443	A	5.4802666	6.4668	5.2961335	3.5132	4.8884	6.865733	6.2661333	6.149667	4.091467	5.7304	5.0290666	6.667333	6.0124	4.532	4.8955336	7.464	6.2558665	4.8165336	3.1259334	4.7940664	7.0197334	4.0095334	2.9308	4.7078667	3.9558	4.0749335	4.4975333	5.378667	5.3072	6.6043334	5.055733	4.7943335	3.9721334	5.0421333	5.1636	5.1016	4.6029334	4.1321335
MDP0000888529	AS	35.1	not assigned.no ontology	2	AT2G40410	Ca(2+)-dependent nuclease, putative	N-terminal protein myristoylation	0	479	0.000130411188859908	A	1.2423333	1.9297333	0.40266666	0.202	0.63226664	2.6900666	2.3174667	1.5068	0.6152	-0.016	0.89066666	1.9725333	0.26373333	0.5854667	0.57266665	0.4032	2.5541334	0.9468	0.20586666	-0.10653333	2.9857333	0.5644	0.9472	1.7479334	0.70813334	0.53866667	1.5927334	0.21333334	0.712	1.7365333	0.7890667	1.4792666	0.59173334	0.5179333	1.7824667	-0.17	0.4104	0.56773335
MDP0000889090	AS	35.2	not assigned.unknown	2	JI23_HORVU	23 kDa jasmonate-induced protein	0	Hordeum vulgare (Barley)	66.6	0.000123740208393621	A	3.3697333	2.9768	2.5633333	1.9472	2.907	3.2127333	3.1067333	2.3221333	2.4655333	2.7414668	3.0224	2.2619333	2.2365334	2.8577332	1.7997333	2.4508667	1.2571334	2.2112	1.1634667	4.334533	4.2370667	1.9048	1.6825334	1.4965333	0.76853335	0.50013334	2.1942666	1.2885333	0.74693334	3.1021333	1.7970667	1.7805333	1.0449333	0.9942667	1.8014	2.6260667	0.9472	1.2205334
MDP0000893879	AS	31.3	cell.cycle	2	AT3G63120	CYCP1;1 (cyclin p1;1); cyclin-dependent protein kinase	regulation of cell cycle	0	199	2.07690441392844e-07	A	4.7274666	4.1204	0.89813334	2.0604	1.9691334	0.6432	4.2544665	1.6085334	3.2884667	1.3810667	4.3372	4.068	0.6068	2.79	0.43213335	1.7506	3.7428668	1.463	2.0293334	4.2026668	4.2553334	3.5341334	2.4585333	1.8165333	2.0038	3.6474667	2.2548666	0.12	1.1462667	4.598	3.8308	2.1708	1.9930667	3.3965333	2.8094666	-0.08933333	1.5574	3.1068
MDP0000893990	AS	35.2	not assigned.unknown	4	AT5G48485	DIR1 (DEFECTIVE IN INDUCED RESISTANCE 1); lipid binding	lipid transport	0	79	2.04006863459979e-06	A	2.4294667	2.056	-0.15293333	1.8376	0.7972	2.0932	0.34013334	0.0084	1.764	0.46253332	1.8412	2.0357332	-0.0037333334	1.9829333	0.4124	2.6574667	0.30766666	-0.30173334	2.1577334	-0.07106667	4.6882668	1.8903333	1.1672	0.0484	0.10013333	1.9614667	0.41833332	-0.19813333	0.21253334	2.45	2.2706666	-0.3024	0.16586667	2.2122667	0.20053333	-0.21653333	0.25173333	2.6222
MDP0000895339	AS	30.3	signalling.calcium	4	AT1G35670	ATCDPK2 (CALCIUM-DEPENDENT PROTEIN KINASE 2); calcium- and calmodulin-dependent protein kinase/ kinase	protein amino acid phosphorylation	0	551	0.00163745704055429	A	2.2102	1.5986667	2.0290666	2.4604666	1.4992	2.7835333	1.4585333	1.1962667	1.8126667	1.9313333	2.4150667	1.7	1.831	1.9930667	1.4918667	2.2365334	1.3712	1.4513333	1.8212	0.64893335	1.0790666	1.6558666	1.7725333	0.554	1.2584	1.7954667	1.4326	1.7732667	1.2746	1.8614666	1.6692	0.6285333	1.1452	1.9569334	1.2521334	2.105	1.5697334	2.0837333
MDP0000895857	AS	35.2	not assigned.unknown	4	AT4G16380	metal ion binding	metal ion transport	0	65.1	0.00644633266699642	A	5.3293333	5.864	4.0291333	1.7668	3.1666667	4.1618667	6.4126	5.8032	2.8490667	2.6077332	5.2048	5.9896665	4.45	3.4916	5.3929334	5.151067	5.3079333	5.3688	3.762	4.951267	5.7794666	4.220667	4.0995336	3.6686666	3.4219334	4.6482	4.875467	3.0088	2.6012	5.1766667	4.5944	5.9877334	5.6934667	4.5282664	6.0417333	5.6611333	5.469267	3.8201334
MDP0000896590	AS	31.1	cell.organisation	3	AT3G60830	ATARP7 (ACTIN-RELATED PROTEIN 7); structural constituent of cytoskeleton	biological process unknown	0	111	0.00179165184346667	A	1.5484667	1.5496	0.40266666	1.4232666	1.2975334	3.5145333	1.476	1.7913333	2.9334667	1.4810667	1.478	1.5264666	1.2276	2.2292	1.1688	1.9847333	1.5087334	1.4142667	0.9005333	1.1161333	2.7489333	1.1318667	0.9868	1.8301333	0.8896667	1.1801333	1.3858666	1.2150667	0.6397333	1.8135333	1.1312	1.7037333	1.1252667	1.3384	1.7524	1.3128667	0.2984	1.2566
MDP0000899281	AS	17.7.1.4	hormone metabolism.jasmonate.synthesis-degradation.allene oxidase cyclase	4	AT1G13280	AOC4 (ALLENE OXIDE CYCLASE 4)	jasmonic acid biosynthetic process	0	270	1.20950176703085e-05	A	3.7346	3.4654667	1.8215333	4.407467	2.6886666	4.8981333	3.2614	1.3893334	2.8404	2.2653334	3.4049332	3.2313333	1.6454667	4.8008	2.9036	6.1972	3.2121334	1.704	2.6988	2.0525334	4.9262667	3.3249333	2.0225334	1.6358	1.7200667	3.8226666	1.2245333	2.9817333	2.1950667	3.3120666	3.4596667	1.3804	1.2692667	3.9906	1.0506667	3.2772	1.9763334	3.4221334
MDP0000901379	AS	35.2	not assigned.unknown	2	AT1G18180	unknown protein	lipid metabolic process	0	404	0.000494354332743941	A	1.0914667	1.5424	1.1208	0.49046665	1.9424	0.77073336	1.9752	1.4014666	0.8710667	0.64	1.1194667	1.7881334	1.4968667	0.81186664	1.5388	1.6288	2.426	1.2485334	0.5228	-0.21053334	1.9156	0.9708	0.9472	1.8301333	0.83133334	0.9637333	1.2816	0.3376	0.19533333	1.3785334	0.5848	1.5345334	0.9382667	0.822	1.2218	0.6993333	0.5417333	0.8516
MDP0000901798	AS	35.2	not assigned.unknown	2	0	0	0	0	NA	0.00044915439466625	A	3.5964	0.8964	2.3358667	4.614267	0.6532	4.2441335	1.3030666	1.2090666	3.0054667	2.5241334	3.1784	0.88	2.0054667	4.9948	1.2072667	2.8682	1.3873333	1.2224	2.8808	0.99413335	2.3342667	3.2592	1.1738666	1.7847333	0.6156	3.7025332	0.97573334	1.8312666	0.3752	1.2259333	3.4270666	1.7242666	0.6016	3.7889333	0.9777333	2.1418	0.50706667	3.0325334
MDP0000901915	AS	27.3.7	RNA.regulation of transcription.C2C2(Zn) CO-like, Constans-like zinc finger family	4	AT5G24930	zinc finger (B-box type) family protein	regulation of transcription	0	287	7.21880035294471e-09	A	1.7886667	3.6694667	1.2268	1.1457334	0.93993336	2.9926667	4.4398665	1.6085334	0.9835333	0.8928	1.6338667	3.7050667	1.3685334	1.2652	1.2266667	3.7886	4.900533	1.6094667	1.027	-0.24333334	2.8377333	2.2188666	1.3429333	2.1588666	0.7470667	1.7273333	2.3256	0.35946667	2.1950667	2.7759333	2.048	1.7172	0.6988	1.6008	1.5724666	-0.0248	2.0972667	1.8012
MDP0000902338	AS	35.2	not assigned.unknown	1	0	0	0	0	NA	5.25696746877732e-05	A	2.3526666	2.4654667	1.0137334	2.7606666	1.2417333	3.1829333	2.8396666	1.6085334	2.6572	1.3810667	2.6126666	2.5449333	-0.34146667	2.5284	1.2630666	2.7112668	2.8350666	1.3122667	2.9316666	-0.15933333	3.7316666	2.5653334	4.222133	1.1569333	0.96573335	2.3921332	1.4838667	0.75906664	1.1135334	2.1822	3.0666666	0.9612	0.46753332	2.7425334	1.2422	0.21453333	1.0877334	3.4042666
MDP0000902360	AS	20.2.99	stress.abiotic.unspecified	4	AT4G08685	SAH7	protein amino acid prenylation	0	205	7.90691680341749e-12	A	5.2796	6.5545335	4.0440664	0.5757333	2.4283333	4.770933	5.5264	3.9831333	1.5746666	2.0330667	4.863867	6.3953333	3.2523334	1.0882666	2.5217333	6.5365334	6.0740666	5.1614666	1.7244	0.69813335	6.3884	4.0435333	2.3021333	2.4010668	1.5604	3.6237333	4.5073333	2.8048	3.3926666	6.054	4.584533	2.1624	1.7933333	3.8862667	6.0322666	3.5912	6.5597334	4.3364
MDP0000903665	AS	35.2	not assigned.unknown	2	AT3G17950	unknown protein	biological process unknown	0	91.7	0.000140744258025747	A	3.7254	2.8733332	2.5209334	3.6022	2.8377333	4.3732	2.3378668	1.4472	3.3244	2.1703334	3.6885333	2.6653333	2.4316666	3.6409333	2.9326668	3.6760666	2.1604	1.5526667	3.364	3.1364	2.8802667	3.0344	2.4585333	1.5728	1.437	3.562	1.2816	3.1102	2.3313334	2.6126666	3.4192667	1.5758667	1.5293334	3.8085334	1.3325334	2.9010668	2.1408	4.1693335
MDP0000904458	AS	10.5.1.1	cell wall.cell wall proteins.AGPs.AGP	1	AT4G12730	FLA2 (FLA2)	protein amino acid dephosphorylation	0	454	1.6337871809362e-17	A	4.3716	6.6068	3.5930667	0.46746665	1.7816	6.9778666	5.883	5.242067	1.7256	1.3596	4.470267	7.044667	4.9472	0.7733333	2.8397334	6.7010665	6.902467	6.8149333	2.6406667	0.0044	6.5345335	5.1149335	4.1212	1.4088	-0.15106666	4.966	6.578533	2.8693333	3.6372	6.1874666	4.933	1.643	-0.18106666	5.3732	5.3584666	1.934	5.7388	5.2704
MDP0000904515	AS	35.2	not assigned.unknown	4	0	0	0	0	NA	4.53505845869503e-12	A	3.2490666	2.4654667	1.4842666	1.9717333	0.16633333	2.2642667	1.363	1.2229333	1.7974666	0.8928	2.7581334	2.599	3.0596	2.3162668	-0.12453333	3.1462667	2.6384	1.2485334	2.2310667	0.26906666	4.3147335	2.1801333	1.603	-0.35906667	0.5224	2.433	1.4238666	0.4688	0.2284	2.363	2.0621333	-0.19426666	0.29866666	2.7425334	0.94633335	-0.1536	0.37946665	2.9318666
MDP0000904673	AS	35.2	not assigned.unknown	1	AT1G02070	unknown protein	regulation of transcription, DNA-dependent	0	58.2	0.00744038979828065	A	2.4659333	3.4412	2.2070668	1.1697333	2.4989333	1.4789333	4.373067	2.4785333	2.6572	2.1829333	2.1306667	3.6420667	2.1638668	1.1178	2.2274	1.5858	4.2241335	2.8406668	1.5830667	2.5665333	3.4901333	1.475	1.382	2.6849334	1.808	1.8193333	2.4045334	1.4992	2.0268	3.2121334	1.3604667	2.6587334	1.6246667	1.928	2.3698	1.7261333	2.1194	0.8660667
MDP0000906581	AS	29.4.1.57	protein.postranslational modification.kinase.receptor like cytoplasmatic kinase VII	2	AT3G51550	protein kinase family protein	protein amino acid phosphorylation	0	293	0.000949357272483891	A	2.5023334	1.8261334	2.3214667	1.4924	2.1130667	0.6928	1.9453334	1.7689333	1.7406666	1.6937333	3.1585333	2.4821334	1.5575334	1.8145334	1.5846666	1.5446666	2.0850666	1.1801333	0.93946666	-0.0332	2.6165333	2.4054	1.8454666	1.8597333	1.9394667	1.4792	2.4214666	0.75906664	0.98413336	3.2013333	1.9470667	2.0709333	2.0389333	2.5222666	1.8469334	1.2338667	2.5321333	1.9370667
MDP0000908354	AS	35.2	not assigned.unknown	1	AT5G05310	unknown protein	biological process unknown	0	86.3	0.000866175119661287	A	4.381	4.157067	5.266667	4.000467	4.2613335	4.8096666	5.0593333	6.3272	5.7948	4.2564	4.084533	4.1414	4.7828	4.1106668	4.519067	6.3072	5.236133	4.9486	3.3169334	3.97	4.6218	2.9544	2.0914	4.6578665	2.11	3.6569333	3.6466668	4.802067	3.7645333	4.2192	3.2933333	4.756467	2.2189333	4.0094666	3.5315332	4.8226666	3.9222667	4.4127336
MDP0000912495	AS	35.2	not assigned.unknown	2	AT2G39870	unknown protein	biological process unknown	0	58.5	6.96490820168186e-05	A	0.66253334	1.7913333	2.1732	0.4364	0.73653334	3.0109334	2.5789332	2.3005333	0.2156	0.39186665	0.52573335	1.4134667	1.2642666	0.46773332	1.5068	2.9252667	1.6944667	1.4393333	0.5003333	0.082	2.3866668	0.46693334	0.9472	1.4672	0.50013334	0.60726666	1.6397333	1.1642667	0.8316	1.3785334	0.41493332	1.4582666	0.6418667	0.7001333	1.6498667	1.1236	1.324	0.6685333
MDP0000912745	AS	31.1	cell.organisation	1	AT3G53750	ACT3 (ACTIN 3); structural constituent of cytoskeleton	nucleosome assembly	0	733	0.00257402841317083	A	2.7744	4.3852	2.8605332	1.4990667	3.4056	4.8790665	5.3848	4.7961335	2.0913334	2.5624	2.6981332	4.3981333	3.1425333	1.8236	3.4734	4.096	5.4542665	4.3171334	1.9827334	0.20186667	3.2696	2.8392	1.9550667	3.6052	2.6086667	2.6542	3.5594666	3.4077334	3.324	3.9958668	2.6469333	3.8241334	2.8253334	2.6434667	3.9120667	3.8202667	4.3761334	2.5670667
MDP0000914083	AS	35.2	not assigned.unknown	4	INVO_PONPY	Involucrin	0	Pongo pygmaeus (Bornean orangutan)	64.7	9.00607175817092e-11	A	4.0316	2.9261334	1.1550666	0.9722667	0.06426667	1.6342666	5.0010667	2.0946	1.7892	0.6912	3.5170667	2.7028	1.3352	1.2345333	0.23213333	1.2192	3.9042666	3.156	1.8833333	1.3705333	3.305	3.0976	1.5042666	0.15	-0.08293334	3.1845334	3.3325334	1.2637334	0.39253333	2.8392	2.9949334	0.09093333	0.132	4.1132	2.1618	0.776	0.71	3.7050667
MDP0000915041	AS	35.2	not assigned.unknown	2	0	0	0	0	NA	0.000264560518326486	A	1.9534667	1.4781333	1.7006667	0.2712	1.8429333	1.8762667	1.5597334	0.93693334	1.0982667	0.4872	1.3705333	1.3546667	1.4016	0.66866666	1.6490667	0.7751333	1.2402	0.9310667	0.72573334	0.77253336	2.9394667	1.6364666	0.74693334	0.3072	0.5224	1.8525333	0.85613334	0.8576	0.17933333	2.0509334	1.2933333	1.3526666	0.81946665	1.1297333	2.1000667	1.5522	1.2502667	1.0662667
MDP0000916669	AS	35.1	not assigned.no ontology	1	AT5G24320	WD-40 repeat family protein	signal transduction	0	518	0.00818034392268166	A	0.838	1.1765333	0.2572	0.86266667	1.3752	0.59106666	2.0066667	1.9844	0.9000667	0.9177333	0.9137333	1.2153333	0.7277333	0.9604	1.0906667	1.0410666	1.8737333	3.334	1.0357333	-0.33493334	2.7082667	0.87133336	1.6546667	1.8008	1.138	0.8676	1.3106667	0.8337333	0.79946667	1.8806666	0.97106665	1.5062667	0.9910667	1.0305333	1.008	0.49826667	0.2984	1.2364
MDP0000918263	AS	35.2	not assigned.unknown	4	D7SLG1_VITVI	Whole genome shotgun sequence of line PN40024, scaffold_4.assembly12x	0	Vitis vinifera (Grape)	58.5	0.000145935702231782	A	3.5806668	3.2162666	3.4724	2.8904	3.5757334	3.2925334	3.4476	2.7924666	2.7359333	2.9344	3.4681334	3.2191334	3.7240667	3.4154	2.9504	4.2292	3.1181333	3.4411333	2.3616	1.6121334	4.341067	3.4627333	4.2914667	2.8216	2.6554666	3.7649333	3.5369334	3.1231334	2.9006	3.0916667	3.2766	2.5604668	2.6370666	3.4504666	3.3453333	3.7865334	2.7038667	3.2948
MDP0000918514	AS	35.2	not assigned.unknown	4	0	0	0	0	NA	6.97366184437224e-12	A	4.454533	5.1464	-0.0054666665	-0.06706667	-0.2584	3.4072666	4.9669333	0.28266665	0.43253332	-0.108	3.626	4.4565334	0.3	0.288	-0.10306667	2.5862668	3.8216	0.6678	0.25213334	-0.5818667	6.8440666	3.0515332	0.0476	0.23853333	-0.34546667	2.3590667	-0.05026667	-0.24386667	0.24493334	5.2032666	4.8853335	0.14306666	-0.1712	3.7536	1.1401334	-0.53386664	0.078	3.6186666
MDP0000921319	AS	26.21	misc.protease inhibitor/seed storage/lipid transfer protein (LTP) family protein	1	AT2G10940	protease inhibitor/seed storage/lipid transfer protein (LTP) family protein	lipid transport	0	149	1.30122925273979e-24	A	3.9970667	4.144	1.4221333	-0.4204	0.18506667	3.8494666	4.1753335	3.5269334	0.31866667	0.71706665	3.4221334	4.4210668	2.087	-0.33786666	0.8756	2.9514666	5.053867	3.4308	0.4584	1.482	4.6613336	3.3044	1.5968	-0.30706668	-0.34546667	2.7572	2.4636667	0.065866664	0.1324	3.1021333	3.7076	-0.27426666	-0.39853334	3.3541334	1.3712	-0.24653333	0.20653333	3.4588
MDP0000921751	AS	35.2	not assigned.unknown	2	AT2G44660	ALG6, ALG8 glycosyltransferase family protein	biological process unknown	0	63.9	0.000144693170659877	A	1.8141333	1.1257334	0.593	1.8762667	1.204	1.9432666	1.4673333	1.2358667	1.3845333	0.9658667	1.6662667	1.0005333	0.5665333	2.2196	1.4048667	2.4664	1.4590666	1.4393333	1.5349333	1.5904	1.1321334	0.9180667	0.2896	0.8796	0.60653335	1.704	0.9206667	1.612	0.78186667	0.6092	0.9448	0.76946664	0.6605333	1.8244	0.5453333	1.3128667	0.8843333	2.1882
MDP0000922840	AS	35.2	not assigned.unknown	1	AT2G46000	unknown protein	biological process unknown	0	187	0.00221649968885875	A	1.8753333	1.1642667	1.8215333	1.5217333	1.4462667	2.5010667	1.434	1.6899333	1.1150666	0.9658667	1.7188	1.1621333	2.2009332	1.3868667	1.6644	2.5994666	1.7044	1.6928	1.2597333	1.3032	1.9605334	0.86413336	0.574	1.0213333	0.49	1.1	1.4496	1.2150667	1.1298667	1.0048	0.9108	0.8958667	0.1432	1.756	1.6313334	0.7254	1.2646667	1.2794666
MDP0000923702	AS	34.12	transport.metal	4	AT5G44790	RAN1 (RESPONSIVE-TO-ANTAGONIST1); ATPase, coupled to transmembrane movement of ions, phosphorylative mechanism	transport	0	257	0.000319197263497203	A	0.3624	1.208	0.593	0.37986666	2.0893333	2.2856	1.7621334	1.6549333	0.5864	1.1034666	0.37813333	1.3158667	0.7688	0.73546666	1.4564	2.5292	1.8006667	2.2240667	0.28573334	-0.32026666	2.8908	0.3704	1.0478667	1.8366	0.5956	0.63413334	1.7357334	1.3117334	0.816	1.5418667	0.4936	1.7172	0.5298667	0.48133335	1.7725333	1.934	0.7425333	0.35026667
MDP0000923777	AS	35.2	not assigned.unknown	1	0	0	0	0	NA	2.16214567932669e-08	A	4.2651334	3.1470666	1.7006667	0.752	1.5825334	4.846667	2.2188	2.5950668	1.4506667	1.3596	3.7945333	2.9039333	1.8052666	1.0582666	1.6005334	3.3206666	2.7467334	1.7954667	0.69	0.7474667	4.841467	2.5006	1.7997333	0.6664	0.7470667	2.5088	1.9002	1.7124667	0.6921333	3.7314	3.2057333	0.7150667	0.55146664	2.4993334	1.7238667	1.8415333	1.0732666	2.6404
MDP0000925799	AS	29.4	protein.postranslational modification	4	AT1G54510	protein kinase family protein	protein amino acid phosphorylation	0	362	6.5658164327426e-05	A	2.5574	1.4242667	1.2268	2.3797333	1.1265334	1.5437334	0.692	0.26173332	2.5222666	0.942	2.1485333	1.3292	1.9632	2.2292	0.7762667	2.2202666	0.5926667	-0.22813334	2.6406667	0.35693333	2.768	1.4602667	2.7914	0.7090667	0.0376	1.9307333	0.6950667	2.2518666	0.1176	2.172	1.8313333	0.7150667	0.19826667	2.2596667	0.0432	2.4939334	0.34726667	2.4624
MDP0000926265	AS	30.2.99	signalling.receptor kinases.misc	2	AT5G01740	unknown protein	biological process unknown	0	172	3.77515590908088e-07	A	2.8392	4.2558665	3.8138666	0.6441333	1.2230667	1.3374667	4.0089335	1.7809334	1.1470667	0.5124	2.9473333	5.2990665	2.4316666	1.0684	1.0136	2.5436	3.974	1.5650667	0.5154667	0.42733333	4.9786	1.7881334	1.2433333	1.4965333	1.063	1.2470666	1.9814667	0.4912	1.6022	3.8289332	2.1720667	1.4582666	1.0987333	1.8244	1.5145333	0.6228	1.9652	2.0498667
MDP0000926393	AS	35.2	not assigned.unknown	4	AT5G42750	unknown protein	negative regulation of brassinosteroid biosynthetic process	0	99	0.00129674374218749	A	1.1588	1.9829333	2.0664	0.9177333	1.0449333	0.82386667	1.9046667	2.1706	1.0566666	1.6429334	1.0209334	2.2450666	2.0684667	1.1657333	0.95486665	0.46186668	2.1716666	1.7482667	0.5372667	0.33493334	3.7832	0.84573334	0.5969333	1.7926667	0.26193333	0.5882667	2.1181333	1.9596	1.1933334	2.5462666	0.89786667	1.8448	0.42526665	0.73426664	1.6216	2.2395334	1.1899333	0.65466666
MDP0000927262	AS	29.2.1.1.3.2.30	protein.synthesis.ribosomal protein.prokaryotic.unknown organellar.50S subunit.L30	1	AT5G55140	ribosomal protein L30 family protein	translation	0	144	6.77758014521702e-05	A	3.3428	2.056	2.1903334	2.5571334	2.8865333	2.5375333	2.3506668	2.4904	3.1674	2.2518666	2.8377333	2.1214	2.5304	3.1862667	2.8942666	3.5618668	3.0542667	2.4993334	2.304	2.5868666	3.4901333	2.2269332	1.9801333	2.3272	0.9185333	2.6964	2.2095332	2.9685333	1.8094667	2.1916666	2.5899334	2.2794666	1.4126667	3.0589333	2.2786667	3.2888	1.5937333	2.7130666
MDP0000928954	AS	35.2	not assigned.unknown	4	AT1G60870	MEE9 (maternal effect embryo arrest 9)	embryonic development ending in seed dormancy	0	88.2	1.44796318930919e-07	A	3.0597334	2.673	1.3289334	1.3826667	0.838	3.9701333	0.6533333	0.78973335	1.1306666	0.76773334	2.6325333	2.723	1.5869334	1.5281334	0.95486665	2.1675334	0.6630667	1.008	0.9088	0.4528	4.2085333	1.9418666	0.8430667	0.0352	0.99546665	1.8608	0.0036	1.6516	1.4525334	2.5862668	2.2546666	-0.1268	0.92946666	1.9922667	-0.30986667	0.6993333	1.3902667	2.1470666
MDP0000928958	AS	27.3.15	RNA.regulation of transcription.CCAAT box binding factor family, HAP3	1	AT4G14540	CCAAT-box binding transcription factor subunit B (NF-YB) (HAP3 ) (AHAP3) family	regulation of transcription, DNA-dependent	0	204	0.0028339940946819	A	2.2394667	2.0484667	3.2467334	2.0430667	3.1666667	2.7835333	1.6179334	2.7594666	1.6692	2.4178667	1.7365333	2.0986667	3.0344	1.7778667	2.9326668	4.079	2.1261334	2.8780668	1.2901334	1.2077334	4.0546665	1.8432	2.1558666	2.2358668	1.2381333	1.8916	2.7761333	2.6693332	1.5349333	2.5462666	1.7970667	1.9662	1.0537333	1.8633333	2.3341334	2.9292	1.3769333	1.9286667
MDP0000931940	AS	13.1.3.4	amino acid metabolism.synthesis.aspartate family.methionine	4	AT4G01850	MAT2/SAM-2 (S-adenosylmethionine synthetase 2)	S-adenosylmethionine biosynthetic process	0	743	3.91926102899659e-10	A	2.5213332	5.2144	1.1550666	0.079066664	1.0662667	4.9485335	5.5888	2.1058667	0.6821333	0.022933334	2.426	5.58	1.4326667	0.17453334	0.7363333	4.3412	6.513867	2.0124	0.42413333	1.4369333	3.7738667	2.2994	0.8784	2.0754666	1.2934667	2.0849333	2.3344	0.8088	2.1838667	4.5426664	2.4030666	2.0989332	1.5109333	2.2688	2.7381334	0.7254	3.6224	3.1639333
MDP0000932449	AS	26.21	misc.protease inhibitor/seed storage/lipid transfer protein (LTP) family protein	4	AT1G62510	protease inhibitor/seed storage/lipid transfer protein (LTP) family protein	lipid transport	0	145	0.00197922869292054	A	3.0410666	4.9979334	4.4770665	1.0681334	4.579867	3.752	4.8442	3.7811334	1.0899333	3.1318667	2.5948	5.216133	4.1242666	1.8333334	3.3668	5.204933	5.1489334	4.713333	0.7396	1.4586667	5.7896667	1.3110666	1.3888	4.6212	2.6332	0.87993336	3.6828666	3.1231334	2.8229334	4.9104	1.5538666	4.3368	3.0676	0.8634667	4.0230665	4.0531335	4.8712	1.8573333
MDP0000932976	AS	27.3.42	RNA.regulation of transcription.Bromodomain proteins	2	AT1G20670	DNA-binding bromodomain-containing protein	biological process unknown	0	416	0.00849377286389558	A	1.2685333	0.9536667	0.0892	1.6794667	1.0861334	1.7933333	1.4258667	1.9254667	1.3346666	0.98906666	1.3634666	1.1452	0.7277333	2.1575334	1.1504667	2.5292	1.6766666	1.9014666	1.5184	-0.5288	1.7045333	0.9180667	1.3288	1.7198	0.95626664	1.2394	1.2430667	1.7933333	1.5088	1.4941334	1.1118667	1.7881334	0.9382667	1.4658667	1.1130667	1.0972	1.324	1.434
MDP0000933677	AS	35.2	not assigned.unknown	1	AT3G22970	.	.	0	377	6.63318223968003e-09	A	2.053	2.369	1.8672	1.13	1.1265334	3.0800667	2.4812	2.1939332	0.9232	1.5006	1.9285333	2.5449333	2.4316666	1.3038666	0.43213335	4.383	2.8472667	1.6705333	0.87806666	0.7962667	3.7228	1.6982666	1.1922667	0.74146664	0.5750667	1.4722667	2.1853333	1.9232	2.0716667	3.3965333	1.4349333	0.5788	0.89253336	1.9204	1.829	2.0452	1.8773333	1.5476
MDP0000936232	AS	27.3.24	RNA.regulation of transcription.MADS box transcription factor family	2	AT1G24260	SEP3 (SEPALLATA3); transcription factor	regulation of transcription, DNA-dependent	0	188	1.02582692684343e-05	A	1.6992	2.8942666	1.2616	0.31586668	1.0037333	1.2652667	2.7793334	1.9139333	0.79506665	0.3224	1.0736	2.4388666	0.7688	0.48573333	0.8553333	1.3369334	2.6254666	1.5650667	0.29906666	0.47706667	3.2863333	0.6604	0.14546667	0.74146664	0.45666668	1.028	1.3106667	0.71	0.48133335	2.0792	0.78186667	0.83646667	0.42526665	0.59213334	1.7142	0.82946664	0.37946665	0.61546665
MDP0000937996	AS	17.6.3	hormone metabolism.gibberelin.induced-regulated-responsive-activated	1	AT1G75750	GASA1 (GAST1 PROTEIN HOMOLOG 1)	regulation of transcription, DNA-dependent	0	109	6.35705463756701e-05	A	2.3622668	0.8504	2.3358667	2.9609334	1.4805334	2.9266	2.3634667	2.1058667	3.0362666	0.98906666	1.3208	0.7144	2.5304	2.1675334	1.7854667	0.60646665	2.0533333	1.8077333	1.9077333	0.5746667	5.431	1.2314667	3.6376	0.5796	0.29466668	1.7954667	1.8215333	0.17453334	0.53346664	3.0330667	0.8390667	0.544	0.0068	1.7350667	2.8717334	0.54653335	0.4912	1.8670666
MDP0000940491	AS	35.2	not assigned.unknown	2	0	0	0	0	NA	0.000285182416199973	A	2.6857333	2.1192	0.32853332	1.2937334	0.22453333	1.4789333	3.3786666	1.1152	1.7892	1.79	3.0490668	2.1214	0.37466666	1.2545333	0.53213334	0.43253332	3.7318666	1.2357334	1.7474	-0.014266667	2.0625334	1.1589333	1.5402666	1.0365334	0.54333335	1.3046	1.7265333	-1.0256	0.1636	2.5653334	2.4684	2.2202666	0.9472	2.6712666	2.5098667	2.3156667	0.5417333	2.5138667
MDP0000940855	AS	35.2	not assigned.unknown	4	AT5G23760	heavy-metal-associated domain-containing protein	metal ion transport	0	81.3	0.000277993050340489	A	3.4318666	1.9680667	0.47746667	0.41533333	-0.10373333	2.0519333	3.6482666	1.4358667	2.9565334	1.4009334	2.5665333	2.0525334	0.19266666	0.9102	0.8756	0.23146667	1.9137334	0.9468	1.4648	0.40306666	6.0461335	1.9973333	1.3288	0.20066667	0.17586666	2.4149334	1.7446667	-0.348	0.73	4.0346665	2.8918667	1.5208	0.6988	2.9863334	3.2178667	0.08093333	0.9317333	1.9192
MDP0000948507	AS	35.1	not assigned.no ontology	1	AT4G16380	metal ion binding	metal ion transport	0	89.7	4.43015275588724e-19	A	5.095333	6.086	4.6365333	0.4088	2.1130667	4.907467	5.9052	5.7465334	0.62946665	2.0904	4.9942	6.4432	5.4540668	1.1464	2.7521334	6.7085333	6.2181334	5.8904	0.72573334	2.6412	5.7896667	3.8239334	2.952	1.4464	1.0721333	4.0849333	4.831333	1.5222666	1.6772	5.694	4.238	1.4658667	1.3402667	4.463333	4.891267	1.7492	3.2395334	3.6777334
MDP0000950554	AS	31.1	cell.organisation	1	AT1G23220	dynein light chain type 1 family protein	microtubule-based process	0	114	2.59798125112233e-05	A	2.2002666	1.7981334	2.1401334	1.8457333	1.3752	2.5010667	3.0823333	1.1152	1.7558666	1.7422667	1.9554666	1.8584	2.1461334	2.2196	0.79613334	3.4758666	3.5422666	0.72293335	2.0749333	1.9122666	1.6570667	0.8852	0.46053332	1.3994666	1.0230666	1.9062667	0.6702	2.268	1.3657334	1.1950667	1.1922667	1.2558666	0.88413334	2.3272	0.62506664	1.773	1.1164666	2.5586667
MDP0000950691	AS	35.2	not assigned.unknown	2	0	0	0	0	NA	0.00086637067189655	A	2.2679334	1.2712	2.0664	1.9313333	0.3676	3.5884666	1.2292	0.42986667	1.6357334	1.3182666	2.9082	2.5656	2.906	2.421	1.1504667	4.8376	1.7428	1.0522667	1.5434667	0.64893335	2.8173332	1.8496	1.8454666	0.1628	0.718	1.7118666	1.0334667	1.5915333	1.0981333	4.3607335	1.9554666	0.38893333	0.6124	1.9922667	1.1304	0.40653333	0.7756	2.304
MDP0000951202	AS	29.4	protein.postranslational modification	2	AT4G40010	SNRK2-7/SNRK2.7/SRK2F (SNF1-RELATED PROTEIN KINASE 2-7, SNF1-RELATED PROTEIN KINASE 2.7); kinase	protein amino acid phosphorylation	0	226	3.55100984810731e-06	A	3.3157334	4.3852	1.7729334	1.4232666	1.8429333	1.1952	4.956	2.7377334	1.426	0.9658667	3.3696	3.8776	0.37466666	1.3769333	1.1298667	0.7188	4.4086	2.1741333	1.0042666	0.16133334	3.0449333	2.3118668	1.7158	3.4250667	2.4204	2.1342	2.1416	0.8088	1.3362666	3.9630666	2.8078666	3.3978667	2.1764	2.1094	2.1000667	1.2868	1.3902667	1.9553334
MDP0000951568	AS	35.2	not assigned.unknown	4	AT4G34265	unknown protein	biological process unknown	0	58.2	3.92679897660507e-05	A	2.6133332	1.8838667	2.3668666	2.3029332	2.5208666	4.0604	1.7444	2.1401334	1.9165334	2.0753334	2.1772666	1.8878666	1.8792	2.7667334	2.5782	3.7778666	2.4951334	1.9014666	1.7396	1.5045333	2.9589334	1.3304	1.0134667	0.8714667	1.4555334	1.9874	0.94386667	2.4225333	1.6022	1.917	1.4929334	0.91013336	1.1814667	2.0686667	0.9352	2.4605334	1.6189333	2.304
Md_miR159e_r	S	#N/A	#N/A	1	0	0	0	0	NA	2.28843591673116e-12	A	3.684	4.19106666666667	3.06653333333333	0.894933333333333	0.919	3.56013333333333	3.48786666666667	3.55346666666667	1.44266666666667	2.39346666666667	3.23426666666667	3.2672	1.75493333333333	0.1372	1.42213333333333	2.0428	1.9244	3.30986666666667	0.711466666666666	0.574666666666667	4.1988	3.02066666666667	2.2498	1.37373333333333	1.063	2.7142	3.124	2.46933333333333	1.32186666666667	3.84853333333333	3.4452	1.3472	0.929466666666667	3.22466666666667	2.5808	1.67666666666667	1.79786666666667	2.61226666666667
MDP0000022950_r	S	35.2	not assigned.unknown	4	AT2G39570	ACT domain-containing protein	metabolic process	0	525	0.00490443676875267	A	4.776933	5.1716	3.38	4.282067	2.907	3.62	2.8642666	3.0701334	4.0281334	3.518	5.0198665	4.9825335	4.271867	3.4472666	3.3186667	3.7778666	2.8104	3.2356	4.0890665	5.6290665	3.9864	5.450267	5.190533	3.0352	4.6857333	5.0604	4.821133	2.3925333	3.324	5.148	4.9644666	2.9797332	3.9848	4.7245336	4.0866666	1.8894666	3.166	4.9252
MDP0000023799_r	S	27.3.80	RNA.regulation of transcription.zf-HD	3	AT5G60480	ATHB26 (ARABIDOPSIS THALIANA HOMEOBOX PROTEIN 26); DNA binding / transcription factor	regulation of transcription	0	114	0.0008645723840829	A	4.6145334	4.4636	3.6667333	2.3878667	3.2790666	3.5294666	2.7793334	2.4085333	3.1488	3.2636666	4.6216	4.584133	3.0344	4.0526667	2.8582	4.9842668	2.786	3.4192	3.2537334	4.039067	6.5029335	3.3849332	2.7646	3.4489334	3.3345332	2.1604	2.8804667	4.1912	3.3480666	5.5866666	3.9261334	2.6308668	3.1386666	2.6261334	2.5442667	4.2256	3.4480667	3.5925333
MDP0000029382_r	S	11.2.4	lipid metabolism.FA desaturation.omega 6 desaturase	1	AT4G30950	FAD6 (FATTY ACID DESATURASE 6); omega-6 fatty acid desaturase	lipid metabolic process	0	669	2.98893200885725e-06	A	2.3805332	3.9401333	5.1353335	2.2441332	2.4773333	4.7482667	4.6494665	3.3438666	1.584	3.2849333	3.2410667	3.5144	3.6614666	-0.039466668	2.8213334	4.0197334	3.7184	3.2973332	1.9077333	0.9692	1.3208	3.9236	3.4891334	2.9638667	1.8269334	4.046467	3.3222666	2.1017334	2.0268	4.0248	3.2849333	2.8885334	1.6246667	3.3454666	2.0545332	3.1722667	3.9472666	3.4813333
MDP0000043189_r	S	34.1	transport.p- and v-ATPases	1	AT3G27870	haloacid dehalogenase-like hydrolase family protein	transport	0	1826	1.8374074868163e-14	A	4.8433332	5.3516665	5.352	2.8982666	3.7454	4.986533	4.684933	4.2932	2.4908	3.1968	4.888533	4.9108	6.198467	2.7072	4.3641334	6.0095334	4.2798667	5.4346666	2.1072	0.16133334	4.777867	5.6734667	5.5926	3.9698668	2.9173334	5.464267	5.181733	3.9290667	3.2584667	5.960933	4.555733	3.6255333	2.3850667	4.733667	4.0015335	3.9958668	2.2886667	4.8390665
MDP0000052249_r	S	35.2	not assigned.unknown	1	0	0	0	0	NA	0.00581563579529635	A	6.2282	4.9979334	5.496	3.1357334	4.5315332	3.0291333	2.1529334	4.4167333	3.2522666	3.4681334	3.9681334	3.8505332	3.2769334	3.3125334	2.0078666	3.2214668	1.0966667	3.7056668	2.2226667	1.9122666	5.0364	4.863867	3.0932	0.8886667	0.8516	5.3964	3.6365333	0.51306665	1.7716	4.81	4.8370667	1.1189333	0.709	4.4105334	2.3341334	0.6749333	4.1401334	5.155733
MDP0000053169_r	S	27.1.19	RNA.processing.ribonucleases	4	AT3G20390	endoribonuclease L-PSP family protein	biological process unknown	0	209	0.00393084145219572	A	4.2651334	3.0809333	2.811	2.8730667	3.269	2.6118667	2.3062668	3.0505333	3.4664	3.1740668	3.3696	2.9341333	3.2523334	3.3050666	2.5565333	3.6649334	3.5177333	3.4192	2.2462666	2.3713334	3.7398667	3.012	3.1729333	2.1822667	3.049	3.372	2.352	2.5577333	1.9084	2.9354668	3.6649334	1.3312	2.7802668	3.9326668	2.2786667	2.4215333	2.0202668	3.1542666
MDP0000055896_r	S	35.2	not assigned.unknown	1	AT3G53850	unknown protein	biological process unknown	0	166	2.03813733835598e-06	A	4.795133	5.4141335	4.6365333	4.076	3.7258	5.983	4.373067	4.4672	4.0021334	3.4003334	4.7065334	5.1422668	4.4404	4.191467	3.4049332	5.5457335	4.652933	3.9296	3.8832667	2.1170666	2.8998666	4.519067	3.9278667	3.6686666	3.4724667	4.7688665	3.8560667	4.6094666	4.4524	4.852667	4.933	3.8111334	3.3817334	4.8332	3.5476	4.2845335	3.8869333	4.2861333
MDP0000060983_r	S	31.4	cell.vesicle transport	4	AT2G33120	SAR1 (SYNAPTOBREVIN-RELATED PROTEIN 1)	transport	0	324	0.00458260813274877	A	4.5442667	4.7672668	3.1497333	2.9156666	3.3737333	0.40893334	3.0544	3.7463334	3.5256667	3.4218667	4.0754666	4.9936	3.0478666	3.8112	3.0876667	2.9372	3.4926667	4.0684	2.9850667	2.9962	5.0713334	3.6626	4.0220666	3.7535334	3.46	4.2673335	4.3325334	3.0613334	3.2478666	4.2192	4.4641333	3.1710668	3.6465333	4.4281335	4.807	3.2888	4.2884	4.1794667
MDP0000062070_r	S	16.99	secondary metabolism.unspecified	1	AT5G04620	ATBIOF; 8-amino-7-oxononanoate synthase/ transaminase	biosynthetic process	0	629	0.00346467859141783	A	2.9944	3.6454666	4.5114665	2.5722666	3.9492667	5.5918665	4.1341333	3.2688	2.7608	4.1026	2.6724	2.7028	4.5150666	2.6724	3.6906667	4.4733334	3.7049334	3.0497334	1.9156	0.55013335	4.0998	2.2345333	2.8557334	3.1257334	2.0622	2.8576	2.8092666	3.9617333	2.8014	4.4961333	3.024	3.4966667	2.2913334	3.0589333	3.7653334	4.0346665	2.982	2.7276666
MDP0000065895_r	S	26.9	misc.glutathione S transferases	2	AT2G30860	ATGSTF9 (Arabidopsis thaliana Glutathione S-transferase (class phi) 9)	proteolysis	0	320	0.00387951602639598	A	3.4681334	3.5474	4.4022665	2.9527333	3.7352667	4.930267	3.1966667	4.8710666	3.7573333	3.7865334	3.3062668	4.0054665	3.407	1.1871333	3.1507332	3.6760666	3.4390666	3.8653333	2.95	0.87006664	2.1842666	4.0435333	3.4016666	3.1365333	3.8872	3.9229333	5.2061334	3.3145332	2.9217334	4.1996	4.1828	3.3452	3.744	4.1832	3.336	3.2001333	3.014	4.0726666
MDP0000071829_r	S	3.5	minor CHO metabolism.others	4	AT2G21250	mannose 6-phosphate reductase (NADPH-dependent), putative	response to auxin stimulus	0	489	7.10045863070899e-07	A	4.9677334	4.8604	3.5442	4.4464	3.2477334	3.752	3.4060667	3.8322	3.1578667	4.0528	5.0376	4.3516	2.5906	3.6554666	2.2152	4.2386	3.1586	3.0742667	3.0027332	3.6670666	3.4192	4.7982	4.3562665	2.6657333	4.0888667	5.2302666	4.5183334	2.9949334	2.2873333	5.1766667	5.235133	2.1856666	3.7706	4.907933	3.3453333	3.3384	2.1932666	5.155733
MDP0000073873_r	S	29.5.5	protein.degradation.serine protease	1	AT5G42240	SCPL42 (serine carboxypeptidase-like 42); serine carboxypeptidase	proteolysis	0	743	1.52430687648923e-11	A	3.8357334	4.0152	2.6734667	0.82986665	2.1392	4.3026667	4.464	1.2738667	0.916	1.6068	3.9505334	4.855467	2.7544	2.1209333	2.13	4.9081335	5.0420666	3.8897333	1.6414666	0.8941333	5.3508	3.3249333	2.1764	1.9478667	1.2934667	2.5088	2.9351332	1.3350667	1.9192	4.0688	3.2933333	2.3481333	2.0389333	3.6733334	3.8824	2.5948	5.6264	3.6867332
MDP0000077529_r	S	26.7	misc.oxidases - copper, flavone etc	4	AT5G61510	NADP-dependent oxidoreductase, putative	metabolic process	0	469	0.00383952077521678	A	3.7172	3.4288	4.3291335	3.1602666	3.4716	3.8082666	3.3266666	3.5141332	3.1042666	3.3246667	3.6358666	3.5022	2.8554666	2.2489333	2.1165333	2.0030668	3.5682666	2.522	2.8173332	2.4295332	3.0536	3.0025334	3.4407334	3.9316	3.0257332	3.1237333	3.6158667	3.7802668	3.6016667	3.9505334	3.372	4.0104	3.0544	3.4504666	3.9621334	3.7220666	2.8936	3.4321334
MDP0000091544_r	S	31.1	cell.organisation	2	AT5G54670	ATK3 (ARABIDOPSIS THALIANA KINESIN 3); microtubule motor	microtubule-based movement	0	951	0.00203296258360793	A	3.9884	3.5963333	2.6474667	3.9078667	3.8105333	3.0109334	3.3148	2.3342667	3.8205333	3.4592	4.084533	3.5022	3.3	4.1033335	2.8856666	4.1987333	3.2654667	2.9013333	2.6912668	2.9772	4.9603333	3.6261334	3.3941333	3.2478666	3.3842666	3.2538667	3.0408	2.7229333	2.9625332	4.0889335	3.4356	2.6694667	2.1764	3.0785334	3.1724668	2.8888	1.9763334	3.6677334
MDP0000093920_r	S	27.1.19	RNA.processing.ribonucleases	4	AT3G20390	endoribonuclease L-PSP family protein	biological process unknown	0	209	0.00546942328808215	A	4.2651334	3.1950667	4.895467	3.1521332	3.0837333	3.9342666	2.3378668	2.4662	3.7356668	3.3564	3.5359333	3.0212	4.2071333	3.6472	2.378	3.2602668	3.7681334	2.0484	2.5122666	2.9585333	4.109667	2.9861333	3.0338666	2.2190666	3.1474667	3.3252666	2.3256	2.3	1.8848	3.3668	3.5270667	1.4462667	2.7029333	3.8767333	2.2596	2.2006667	2.1194	3.1639333
MDP0000094767_r	S	10.2.2	cell wall.cellulose synthesis.COBRA	1	AT5G60920	COB (COBRA)	electron transport	0	749	4.26836606572084e-06	A	5.3484	5.531133	6.6811333	4.407467	4.0913334	5.1688	2.9389334	4.5196	4.2029333	3.7026668	5.784333	5.0868	5.6174664	2.6470666	3.8284667	5.1934667	3.7184	4.7254667	4.2500668	2.4102666	3.6946	7.0272	5.3696	2.7822666	4.2492666	6.1796665	5.6336665	3.7697334	3.1578667	6.1874666	6.0370665	3.3122666	4.745867	6.056	4.687333	4.664067	6.2926	6.771867
MDP0000095486_r	S	35.1	not assigned.no ontology	1	AT1G06890	transporter-related	response to salt stress	0	524	1.58401600311261e-05	A	3.8102	5.6910667	3.9408	2.7088	3.4502666	5.4306664	4.7076	3.7463334	2.5068667	3.3346	4.5949335	5.0992	3.6721334	0.15986666	3.2729332	4.4477334	4.2241335	3.8544	3.1334	0.26906666	2.3764	4.3734665	2.8981333	3.2478666	3.2258	3.7952	3.4713333	3.4877334	3.2478666	5.444267	4.7502666	3.7317333	3.4057333	3.4317334	3.702	3.1115334	4.2772	4.499067
MDP0000096208_r	S	13.1.3.1	amino acid metabolism.synthesis.aspartate family.asparagine	1	AT3G47340	ASN1 (DARK INDUCIBLE 6)	asparagine biosynthetic process	0	996	0.00198016695512962	A	6.1002665	2.5341334	3.6801333	2.7177334	2.6101334	1.7009333	1.2226666	2.1401334	2.9468	3.1740668	7.279267	3.7306666	4.9945335	2.6565332	4.0749335	2.8104	1.7898667	4.9166665	3.7413332	0.33493334	3.2696	6.664933	4.7612	2.6199334	1.9861333	5.9998665	4.831333	3.4304	2.9625332	4.3518667	6.6972	2.6587334	2.6046667	6.9462667	2.4748	2.2972	4.4932	6.5054665
MDP0000097759_r	S	27.3.30	RNA.regulation of transcription.Trihelix, Triple-Helix transcription factor family	1	AT3G11100	transcription factor	regulation of transcription, DNA-dependent	0	183	7.00321696018961e-09	A	4.005533	4.080333	3.8501334	2.3344	3.2289333	5.4141335	3.6638668	4.2085333	2.8089333	3.5089333	3.6546	3.8911333	4.470333	2.9604	2.7425334	4.9486	2.8832667	4.6753335	1.8584	3.7328	4.4946666	3.6626	3.6947334	2.0754666	2.5149333	3.0268	3.7025332	3.44	2.0149333	4.112	3.5018666	2.6889334	2.25	3.4991333	3.3624	3.7989333	3.2841334	3.5284
MDP0000104111_r	S	31.1	cell.organisation	1	AT4G20890	TUB9 (tubulin beta-9 chain); structural molecule	microtubule-based process	0	306	0.000423813538142452	A	5.7516	5.1004667	6.0373335	5.167333	3.8382666	5.4448	4.9176664	4.0689335	4.3936	4.6070666	6.8546667	4.855467	5.5164666	2.2782667	4.8738	4.2098665	5.6148	4.5696	4.9578667	3.8114667	3.1328	5.906133	5.4466667	3.5686667	4.498667	5.0512667	4.7842665	4.4309335	2.8014	6.1544	6.0902667	4.322933	4.970267	5.43	3.9929333	1.5263333	5.3992	6.445133
MDP0000106455_r	S	29.7	protein.glycosylation	2	AT1G05170	galactosyltransferase family protein	protein amino acid glycosylation	0	492	4.45146533384092e-11	A	4.39	5.1004667	2.5918667	2.8553333	3.3172667	4.656133	3.4733334	3.0598	2.7608	3.208	4.5858665	4.4852	2.7398667	2.8068	2.5449333	4.383	3.7049334	2.7540667	2.3446667	2.8999333	3.2424	4.6145334	3.8458667	3.3661335	3.8596	3.4681334	2.9877334	3.7376666	2.8124666	4.2733335	4.9525332	3.0169334	2.9053333	4.0668	3.5076	3.7220666	2.6594667	4.7928667
MDP0000119162_r	S	33.99	development.unspecified	4	AT3G12090	TET6 (TETRASPANIN6)	aging	0	369	0.000751597826034693	A	2.7465334	2.0484667	3.4724	1.6569333	1.7974666	0.97426665	2.5178666	1.9948	2.1882668	2.1038666	3.0782	2.3714666	2.4316666	1.3341334	1.1504667	1.9504	1.9435333	2.3510666	2.4684	2.5464	3.874	3.6548	3.5246665	2.2758	2.0137334	2.1018667	2.5805333	3.0384667	1.3968	4.5328	1.9396666	2.2522666	1.9736	2.0524	3.2026668	3.15	2.6704667	2.9834
MDP0000119183_r	S	27.1	RNA.processing	1	AT5G13830	FtsJ-like methyltransferase family protein	transport	0	223	0.00640085979846423	A	3.2762666	3.0389333	2.3060668	1.3013333	2.2645333	3.0952	3.9304	3.1276	1.7892	2.6389334	2.6424668	2.723	2.3026667	2.5284	2.2529333	4.4285336	3.5969334	2.6362	2.1987333	1.4150667	3.4585333	2.0633333	1.5722	2.9151332	1.9045334	2.3189332	2.2778666	2.6140666	2.276	3.9111333	2.8918667	2.8392	1.6336	2.4370666	0.62506664	2.6436667	2.0529332	1.9286667
MDP0000119402_r	S	35.1	not assigned.no ontology	4	AT4G35250	vestitone reductase-related	regulation of nitrogen utilization	0	649	0.00155658894940736	A	1.8312	2.9657333	5.208133	1.9934666	3.0526667	3.8364	3.2218666	4.3289332	1.9487333	3.1650667	2.3286	3.0212	3.8689334	0.06893333	3.1507332	3.1831334	3.4258666	3.7404	1.1237333	-0.28933334	0.86293334	2.2770667	2.2829332	2.0156667	1.5514667	1.4564	2.8804667	2.3162668	0.96666664	3.4798667	2.6316	2.6802666	1.7837334	2.68	2.2242	1.8195333	1.7874666	1.4662666
MDP0000119447_r	S	33.99	development.unspecified	4	AT3G12090	TET6 (TETRASPANIN6)	aging	0	327	0.00159248982282925	A	2.3234668	2.0150666	5.3283334	1.2849333	1.8574667	0.7188	2.4812	2.2793334	1.9487333	1.9606	2.6424668	2.3793333	3.9118667	0.80186665	1.2072667	0.6912	1.8006667	2.6716	2.2782667	-0.14173333	4.0636	3.4912	3.4147334	2.2429333	1.7290666	1.9377333	2.3784	2.5438	1.3968	4.461467	1.9125333	2.3038666	1.7361333	1.8170667	3.0336	2.4417334	2.5321333	2.4031334
MDP0000119568_r	S	35.1	not assigned.no ontology	4	AT2G20190	CLIP-associating protein (CLASP) -related	mitosis	0	673	1.85712009126934e-06	A	4.2568	4.2304	3.5686667	2.5201333	3.8485334	2.1176667	2.9869332	2.5010667	3.0276666	2.9344	4.4796	4.2902665	4.7497334	3.3050666	2.5782	2.3382666	2.9228	4.3171334	2.1241333	2.6050668	3.9676	4.7018666	3.7585332	2.2104	2.4925334	3.9684668	4.228	2.6140666	2.5108	4.9928	4.0546	2.3832	2.3330667	3.7889333	3.7117333	3.2772	3.3747334	4.2395334
MDP0000119630_r	S	13.1.3.1	amino acid metabolism.synthesis.aspartate family.asparagine	2	AT3G47340	ASN1 (DARK INDUCIBLE 6)	asparagine biosynthetic process	0	982	7.29253596454623e-11	A	3.4128	3.2268	5.6653333	1.138	0.6532	3.7944	3.7609334	1.8810667	0.698	0.76773334	4.9037333	4.3630667	4.0228	1.324	1.4739333	4.5844665	3.9452	6.8621335	1.6414666	0.8210667	2.1417334	5.5877333	3.8612666	1.0213333	0.37093332	4.3846664	4.549733	1.3350667	1.3657334	5.2032666	5.3353333	0.81333333	0.6692	5.8048	0.8940667	0.8553333	2.1625333	6.340133
MDP0000119727_r	S	35.1	not assigned.no ontology	4	ADPPT_RAT	L-aminoadipate-semialdehyde dehydrogenase-phosphopantetheinyl transferase	0	Rattus norvegicus (Rat)	102	7.92111284264588e-09	A	2.6675334	3.3848	1.8446667	0.49813333	1.3555334	0.6432	3.4596	1.6198666	1.1556	1.5890666	2.5098667	3.1425333	1.831	0.83066666	1.1504667	2.116	3.5549333	2.3510666	1.1065333	0.29053333	1.9271333	1.9827334	1.4785334	1.7705333	0.83133334	1.9541334	1.6588	1.9777334	1.2906667	3.4798667	3.1561334	1.6902666	1.3764	2.0759332	1.1802666	2.2194667	1.4169333	1.9286667
MDP0000119931_r	S	34.99	transport.misc	1	AT3G13050	transporter-related	transport	0	605	2.59610413610109e-08	A	3.7852	4.1910667	3.7744668	2.9778666	2.3016	5.3142667	5.870333	4.1340666	2.0518668	2.922	4.5236	4.6796665	3.8578668	1.6997334	3.584	3.7310667	5.9488	5.316867	2.304	2.2751334	2.9493334	3.579	3.8458667	5.1396	3.8728666	3.9229333	4.4975333	4.301	3.335	4.7782664	4.4101334	4.9698	3.5132666	4.0844665	4.0866666	3.2128	2.3368	4.5168667
MDP0000120325_r	S	28.2	DNA.repair	1	AT5G04560	DME (DEMETER)	DNA repair	0	528	0.000140624074061744	A	2.4014	2.6536	1.7006667	1.3582	2.4158666	4.3732	2.2292	2.3342667	0.9086	1.2761333	2.5765333	2.5909333	2.4316666	2.8730667	1.9825333	1.4070667	2.5666	2.7540667	0.94886667	1.2782667	3.1226	2.4486	2.998	2.2358668	2.1766667	2.0344	3.0073333	0.88226664	1.9812	2.6348	2.4545333	1.9437333	1.6336	2.2122667	2.8180666	2.1228666	1.7874666	2.1882
MDP0000120367_r	S	29.5.11.4.2	protein.degradation.ubiquitin.E3.RING	4	AT5G06490	zinc finger (C3HC4-type RING finger) family protein	biological process unknown	0	98.6	1.60449166425218e-12	A	4.8530664	4.8993335	3.2342668	1.0681334	2.6206	6.264867	4.8008	4.1481333	1.4506667	1.5528	3.8646667	3.7050667	3.0706666	3.6942666	2.2653334	4.7436	3.1181333	2.6590667	2.0918667	2.0942667	5.997733	3.4268	2.5888	1.2988	0.6984	3.8944666	3.2956	2.2033334	0.93413335	4.4961333	4.0226665	0.9252	0.6692	3.0684667	3.2925334	2.9010668	2.2505333	2.9937334
MDP0000120368_r	S	29.5.11.4.2	protein.degradation.ubiquitin.E3.RING	4	AT5G06490	zinc finger (C3HC4-type RING finger) family protein	biological process unknown	0	98.6	6.71530838096235e-13	A	4.8112	4.793	3.2861333	0.62906665	2.5990667	6.0398	4.7076	4.318267	1.4112	1.3810667	3.8475332	3.6199334	3.2523334	3.5444667	2.366	5.1753335	3.2654667	2.9593334	1.9994667	1.1161333	5.8396	3.3409333	2.6436	1.5041333	0.6156	3.915	3.4817333	2.0497334	0.73	4.2926	4.0133333	1.0613333	0.80186665	3.0954666	3.4988	3.0884666	2.0633333	3.1721334
MDP0000120387_r	S	31.2	cell.division	4	AT2G38670	PECT1 (PHOSPHORYLETHANOLAMINE CYTIDYLYLTRANSFERASE 1); ethanolamine-phosphate cytidylyltransferase	phosphatidylethanolamine biosynthetic process	0	607	0.000778075948952242	A	4.332267	4.4636	3.6801333	4.123067	3.7654667	4.3836	3.9576	4.1711335	3.8602667	3.5722666	4.656067	4.9825335	3.7474666	4.3134665	4.267733	4.1492	4.1488	4.3386664	4.4565334	3.2042665	2.5225334	5.0448666	4.2377334	3.9316	3.5477333	5.0424	4.0024	3.9504666	3.8991334	4.5328	4.8928	4.0955334	3.5959334	4.3172	3.5476	4.0531335	3.8210666	4.9133334
MDP0000120573_r	S	35.1	not assigned.no ontology	4	AT1G13160	SDA1 family protein	biological process unknown	0	180	0.00608219532677861	A	3.9028	3.5214667	3.2597334	3.3538666	3.0746667	3.6937332	4.6108	3.1058667	3.5604	3.7026668	3.4502666	3.4593334	3.4205334	4.650533	3.0111334	4.2916	3.2787333	3.752	3.7701333	3.9992666	4.0998	2.9368	3.4079332	3.7430665	3.0982	3.5881333	3.7598	3.8216	3.589	3.6092	3.5712	3.3777332	3.092	3.6993334	3.3792667	4.1537333	3.2501333	3.8493333
MDP0000121380_r	S	35.2	not assigned.unknown	4	AT3G61870	unknown protein	biological process unknown	0	280	2.18169514683286e-26	A	4.9756	5.5453334	4.2918	0.96573335	1.2975334	4.3026667	5.6996	2.607	1.1946666	2.1829333	4.3462667	5.216133	3.3472	0.8904	2.7334666	5.973	4.7712665	3.1666667	0.78466666	0.87006664	5.0952	3.7678666	3.1658666	1.1489333	0.14366667	3.7384	3.8184	1.1642667	0.2284	5.7504	4.7816	1.4393333	-0.18106666	4.2877336	2.0545332	1.2605333	1.1899333	4.1321335
MDP0000121493_r	S	35.2	not assigned.unknown	1	AT2G42040	unknown protein	biological process unknown	0	87	0.000158653602954411	A	0.94313335	3.3077333	1.3598666	0.14066666	0.12613334	0.6928	3.0689332	1.562	0.62946665	1.0113333	0.6210667	3.335	0.48906666	0.06893333	0.452	0.74693334	3.2001333	1.8898667	0.5832	0.8458667	3.7738667	1.836	1.0134667	1.2921333	0.68846667	1.6008	1.9917333	-0.348	0.30986667	2.9456	2.1872	1.5693333	1.3037333	1.6456	2.0352	-0.33706668	1.9205333	2.2549334
MDP0000121635_r	S	26.1	misc.misc2	4	AT3G14690	CYP72A15 (cytochrome P450, family 72, subfamily A, polypeptide 15); oxygen binding	electron transport	0	270	2.57899909871722e-16	A	4.3716	5.9185333	4.3418665	1.7492	2.1528	3.9471333	5.303867	2.2469332	1.5010667	2.1962667	5.288133	5.455333	2.4746666	1.1965333	2.6190667	5.5457335	4.1488	2.4871333	1.7396	0.94413334	1.5034667	5.3108	3.2528	1.4672	1.082	4.2465334	2.5048	1.8684	1.0981333	4.381467	5.1275334	1.4732	1.1160667	4.5105333	0.9576	1.0177333	0.7425333	5.6516
MDP0000121657_r	S	35.2	not assigned.unknown	2	AT5G11890	unknown protein	translation	0	184	1.93390152975142e-06	A	4.5054665	4.780667	2.7496	3.627	2.7841334	4.542267	3.2218666	2.6733334	3.6414	2.3934667	4.648667	5.4821334	4.3528	3.1512	3.1091332	4.5309334	3.8075333	3.0250666	3.8229334	1.5904	2.6352	5.2195334	3.6947334	2.2358668	2.3616	4.4566665	3.2956	3.2921333	2.9424	3.7645333	5.2538	2.8590667	2.7910666	4.618933	3.9120667	3.4666667	4.7882667	5.3351336
MDP0000121729_r	S	35.2	not assigned.unknown	2	AT5G13500	unknown protein	biological process unknown	0	411	0.00182403020121319	A	3.9550667	4.448	3.8632	2.8104	3.7054	5.0038667	4.0582	2.7814667	2.8737333	4.4634666	4.157067	4.265333	4.762	3.888	4.653	6.4632	4.687667	4.8165336	3.58	2.8468666	4.144533	3.5879333	2.7720666	3.9195333	2.3216	3.0177333	2.8606668	4.4648	3.3705332	4.7376666	4.1828	3.7317333	3.1158667	3.6554666	3.7117333	4.9184	4.1285334	3.7050667
MDP0000122127_r	S	34.13	transport.peptides and oligopeptides	4	AT4G24120	YSL1 (YELLOW STRIPE LIKE 1); oligopeptide transporter	oligopeptide transport	0	451	8.95453249514018e-05	A	3.0597334	2.6075332	3.4476	2.7366667	3.0946667	3.604	2.8396666	3.2937334	2.4655333	2.3934667	3.2342668	2.8402667	3.8689334	2.3593333	3.2889333	3.6320667	3.8353333	4.4968	2.994	0.99413335	4.0374665	4.240667	4.0062666	2.2923334	2.0906668	3.0352	3.8858666	3.233	3.1916	3.0221334	3.1277332	2.5345333	1.8146666	3.4504666	2.9833333	4.1313334	3.7963333	3.0325334
MDP0000122321_r	S	27.3.11	RNA.regulation of transcription.C2H2 zinc finger family	1	AT3G45260	zinc finger (C2H2 type) family protein	regulation of transcription	0	286	8.49804011751668e-06	A	3.8278666	3.1254666	3.0911334	2.0018666	3.6342666	1.8365333	2.9739332	3.9422667	1.6509334	2.9097333	3.9018667	3.2772	2.698	2.0941334	3.1614666	2.0030668	2.6122668	3.0032	0.9088	2.1985333	3.9676	3.1566668	2.9864	2.4841332	2.0997334	2.8497334	3.3968	1.7329333	1.6394	3.5788	2.8756666	2.4509332	2.1482666	3.0876667	3.0001333	2.4605334	2.3368	2.8218668
MDP0000122345_r	S	35.1	not assigned.no ontology	1	AT2G17570	undecaprenyl pyrophosphate synthetase family protein / UPP synthetase family protein	metabolic process	0	343	0.00337163308827524	A	3.2228	3.5214667	2.9245334	1.9232	3.0222666	3.8082666	3.3266666	1.4358667	2.2942667	2.8274667	3.3948	2.8933334	2.9717333	1.8236	2.9802	2.8268	3.0156667	1.2613333	1.9736	3.7328	2.9942667	2.5339334	2.5194666	2.6849334	2.0622	2.8998666	2.7590666	3.2212	2.6121333	4.0889335	3.1642	2.5890667	2.3222666	2.6261334	3.1832	4.1102667	2.8304	2.6596
MDP0000122350_r	S	35.1.2	not assigned.no ontology.agenet domain-containing protein	4	AT1G09320	agenet domain-containing protein	biological process unknown	0	142	8.82911897590772e-05	A	3.9797332	3.5474	2.1037333	1.5896	1.7237333	1.9432666	1.8477334	2.938	2.4253333	2.0480666	4.020467	3.5737333	2.5161333	0.3966	1.7428	2.4977334	2.908	1.9581333	1.0427333	3.7632	2.2996	2.5432	1.5402666	1.0652666	0.78973335	2.2188	2.3	1.1642667	1.7966666	3.9204	2.9864	1.2276	0.88413334	2.9101334	2.2596	0.9084	1.7522666	2.5421333
MDP0000122465_r	S	33.99	development.unspecified	1	AT5G07590	WD-40 repeat protein family	biological process unknown	0	811	8.372540935407e-11	A	2.3805332	2.9444	2.4506667	1.1457334	1.8284667	4.3172665	1.6179334	1.3254	0.99226665	1.6429334	1.8314667	2.4478667	2.4604666	1.7593334	2.0078666	3.7535334	1.518	1.2073333	0.60653335	0.100666665	4.6797333	2.0484667	2.0022666	1.2921333	1.2381333	1.6408	1.3858666	1.191	1.1135334	2.8605332	2.2864666	1.2138	0.9826667	1.2810667	1.362	1.3404	1.6922667	2.4864
MDP0000122721_r	S	28.1	DNA.synthesis/chromatin structure	3	AT5G04130	DNA topoisomerase, ATP-hydrolyzing, putative / DNA topoisomerase II, putative / DNA gyrase, putative	DNA metabolic process	0	392	1.52260017251918e-06	A	4.39	4.4348	3.6801333	3.2082667	3.8766668	3.8082666	4.751333	2.1939332	3.1130667	3.5722666	4.2938666	4.0290666	2.8808	4.2171335	2.9914	4.8104	4.3301334	2.7807333	3.108	2.6050668	4.5396	3.97	3.8005333	4.4944	3.8596	5.032467	3.0837333	4.0076666	3.7050667	5.3036	4.856933	3.8717334	4.0978	4.6364	3.6051333	4.253667	3.2841334	4.3816667
MDP0000122821_r	S	35.2	not assigned.unknown	1	0	0	0	0	NA	8.76847580397377e-12	A	4.7614665	4.168667	2.6734667	1.5467334	2.1130667	3.8494666	2.9739332	2.3005333	2.6242666	2.7931333	4.3372	3.7436	3.6849334	2.6986666	2.1553333	4.1768665	2.026	1.9462667	1.5830667	3.6188	5.5022	2.8802	2.7720666	1.3856	0.25133333	3.7178667	2.1596	2.5872	1.4252	4.2824	3.6649334	1.7242666	0.40426666	2.4214666	3.193	2.5633333	2.8424666	3.5372667
MDP0000123133_r	S	26.22	misc.short chain dehydrogenase/reductase (SDR)	1	AT3G61220	short-chain dehydrogenase/reductase (SDR) family protein	metabolic process	0	256	2.03888946675207e-12	A	5.3776	4.780667	3.2221334	3.1357334	3.5277333	2.4624	2.9505334	4.2413335	2.4576666	3.3246667	5.3662667	4.6094666	3.3108	1.8145334	3.4251332	3.4212	4.0128	4.4341335	1.9230666	2.677	5.114267	5.558533	3.9415333	3.5932	1.6308	4.5198665	4.4297333	2.2192667	1.4114	3.8690667	4.6098	1.4856	0.59173334	4.0668	1.8743334	0.0448	0.8214667	5.9484
MDP0000123229_r	S	35.2	not assigned.unknown	2	AT5G26620	unknown protein	biological process unknown	0	59.3	8.59107598947045e-05	A	3.5139334	1.4112	0.97726667	3.0870667	1.6596	3.8494666	2.3750668	0.6832	3.6722667	2.3822668	3.1136668	1.67	0.8865333	3.5444667	1.9286667	3.7778666	3.1181333	1.3997333	3.6997333	2.5276	7.357	2.9609334	2.2645333	1.0292	1.6845334	2.9525332	1.8557333	3.0501332	2.4430666	3.3774667	3.4082668	0.544	1.8041333	3.4799333	2.2689333	3.2128	1.6546667	3.5372667
MDP0000123927_r	S	31.3	cell.cycle	1	AT5G67260	CYCD3;2 (CYCLIN D3;2); cyclin-dependent protein kinase	regulation of cell proliferation	0	355	0.00644291258283722	A	4.0630665	4.7444	4.7629333	3.1441333	4.0913334	4.6015334	4.4142	4.935867	3.9477334	4.698867	4.5150666	5.0604	4.7938	2.5966666	4.692867	4.802067	5.0977335	5.1846666	3.3389332	1.14	3.8105333	4.0336666	3.8753333	4.6578665	3.9138668	3.876	4.2816	4.5108	3.6938667	5.9002666	4.0917335	5.1193333	4.1386666	3.9998	4.0866666	4.9752	4.974	3.8493333
MDP0000124008_r	S	35.2	not assigned.unknown	1	0	0	0	0	NA	2.90735079589078e-12	A	4.984	4.3608	4.862867	1.9148	3.6238666	4.501333	3.0281334	4.4672	2.2766	2.1962667	4.3758	5.3286667	5.878	2.0466666	2.9504	4.8376	3.2256	4.0684	1.9917333	0.26906666	3.9949334	5.6734667	4.6507335	1.5248	1.3205333	5.7973332	5.1936	1.191	1.0822667	5.5742664	4.0384	1.4393333	1.3849334	4.7050667	3.4345334	0.23426667	1.8985333	4.448
MDP0000124019_r	S	27.3.6	RNA.regulation of transcription.bHLH,Basic Helix-Loop-Helix family	1	AT5G48560	basic helix-loop-helix (bHLH) family protein	regulation of transcription	0	221	1.11769829505666e-14	A	4.6145334	4.780667	4.1902666	1.9076	3.2396	4.1866665	4.3061333	2.8124	1.9850667	3.0346668	4.793	4.6094666	3.9986668	2.5886667	3.098	4.0412	3.9601333	3.5885334	1.7633333	0.6	5.2310667	3.8876667	3.5945334	2.2429333	1.8464	3.1074667	3.0494666	2.1192	1.7190666	5.9002666	3.9838667	2.9390666	1.9835334	3.7981334	3.4988	3.7330666	3.7032	3.9570668
MDP0000124500_r	S	29.4.1.57	protein.postranslational modification.kinase.receptor like cytoplasmatic kinase VII	1	AT3G55950	protein kinase family protein	protein amino acid phosphorylation	0	744	0.000162630855921583	A	3.2400668	3.7645333	3.8375332	3.1912	4.4866667	3.752	4.4398665	3.794	2.5977333	4.0048	2.939	2.9137332	4.5274	2.4725332	3.7979333	5.1753335	3.5064666	3.2854667	1.7244	2.1382666	3.9864	2.1354666	2.9864	1.1845334	0.77826667	2.1342	2.5135334	1.9948666	1.4525334	3.4069333	3.1826668	1.9509333	2.0664	3.1821334	3.0336	3.2888	2.1625333	3.3782
MDP0000124535_r	S	35.2	not assigned.unknown	4	AT1G65032	unknown protein	transcription	0	80.1	0.00186653567421516	A	4.7002	4.1312	4.057	2.4352667	2.8966668	2.8693333	4.8599334	4.4808	3.9477334	3.6746	4.3909335	4.214	3.6849334	2.8068	3.1836	4.096	4.9109335	4.0824	2.5613334	3.5697334	5.701733	2.9126666	2.8839333	2.926	4.2005334	3.5364	3.8858666	3.3369334	3.9445333	5.0032	3.974	2.8784	4.0197334	4.150133	4.3918667	3.0257332	2.9933333	2.8308
MDP0000124555_r	S	27.3.25	RNA.regulation of transcription.MYB domain transcription factor family	1	AT5G14750	WER (WEREWOLF 1); DNA binding / transcription factor	regulation of transcription, DNA-dependent	0	171	0.00305635404914152	A	5.622	5.516733	2.724	3.0288668	4.390333	5.3966	5.0963335	3.4681334	4.0514665	4.0254664	5.326267	5.9771333	3.9788	5.039533	5.236133	5.3753333	5.9266667	4.881	3.2004	4.5694	6.9778666	3.3148	3.6176	5.242533	4.4329333	4.4196	4.4297333	5.4936666	4.9028	5.222	5.099	3.7992666	3.9970667	4.1132	3.9012666	4.9663334	3.146	4.0238
MDP0000124585_r	S	26.2	misc.UDP glucosyl and glucoronyl transferases	1	AT1G22380	transcription factor/ transferase, transferring glycosyl groups	metabolic process	0	485	0.000600087696141641	A	1.0494666	1.7036	2.2416	0.37986666	1.7669333	0.89926666	2.6464	1.7117333	0.97573334	1.7261333	1.6417333	2.1214	2.2524667	1.1261333	2.0334	1.6078666	3.2001333	2.4167333	0.8706	1.9529333	2.9296	2.1354666	2.5571334	2.2018666	1.0436	3.0818	2.6902666	1.9232	0.6214667	2.8392	2.2476	2.7990668	1.1349334	2.8048	3.0701334	0.3392	1.1593333	2.1358666
MDP0000124634_r	S	35.2	not assigned.unknown	1	AT2G03440	nodulin-related	biological process unknown	0	64.7	6.14154322756107e-06	A	6.3218665	6.718	5.6653333	5.059467	5.0184665	6.6353335	6.355067	5.5028667	4.6182666	5.844267	6.0634665	7.193	4.8895335	4.0036	4.671867	6.9485335	7.089667	4.7254667	5.2637334	5.8734665	6.9672666	5.915867	5.4672	6.3608	5.589	6.023733	5.2502666	6.6382	6.6948667	6.639867	6.329	5.5596	5.79	6.0692	4.0618668	5.8046665	5.1842666	6.357
MDP0000124654_r	S	34.99	transport.misc	1	AT4G25640	MATE efflux family protein	multidrug transport	0	538	0.00326345751678118	A	4.4866	6.4385333	4.3152	2.8104	2.4886668	2.2429333	5.5364	3.4457333	2.7816	3.7242668	3.6176	5.260667	3.407	2.7332666	3.0876667	2.4508667	5.467867	4.422	4.5442667	2.4295332	1.6927333	3.1478667	3.8005333	3.3247333	2.5572	3.4109333	3.0763333	0.5364	3.7863333	5.3542666	5.386	4.238	3.4169333	5.3613334	4.2916	3.3504	5.0713334	5.5346665
MDP0000124655_r	S	29.4	protein.postranslational modification	4	AT3G19420	phosphoric monoester hydrolase	biological process unknown	0	622	5.48163044460713e-06	A	2.3622668	3.0698667	1.9518	0.5908	0.73653334	1.7701334	1.2153333	1.5848	0.9602	0.71706665	2.5288	2.8402667	1.3352	3.1107333	1.4739333	2.6974	0.9504	2.1188	2.0749333	3.1024	3.9566667	1.3110666	0.4132	0.6749333	0.5542667	1.0708	0.8096667	1.2885333	1.1462667	3.9303334	3.3454	1.0684	0.59173334	1.3032	1.5826666	1.5263333	2.1824	2.5235333
MDP0000124687_r	S	27.3.20	RNA.regulation of transcription.G2-like transcription factor family, GARP	1	AT4G37180	myb family transcription factor	regulation of transcription	0	123	0.00010701001723782	A	3.684	4.8856	4.0837336	1.5635333	2.7438667	4.8374667	3.517	2.938	2.4002666	2.4409332	3.9358666	3.9818666	3.8324	1.1564	2.913	3.4876666	2.7590666	3.4521334	3.0832	0.5016	2.9094667	4.1009336	3.1214666	2.1754668	1.3828	2.6879334	3.4713333	3.3033333	3.6372	5.5633335	4.3825336	3.0958	2.55	3.4596667	4.106467	4.121333	4.8093333	4.008
MDP0000124752_r	S	20.1	stress.biotic	1	AT4G38660	thaumatin, putative	response to other organism	0	295	0.000561396763143503	A	3.6652668	4.4348	2.8993332	1.4536	2.5990667	1.612	6.0602	1.8128	1.0254667	1.8525333	3.7435334	4.3516	3.5792	3.2006667	3.584	3.0832	5.7408	4.363	2.5122666	1.3919333	2.3224	4.0095334	3.8229334	2.4010668	2.5037334	4.2181334	3.8560667	1.9406667	1.0338666	3.2505333	3.7961333	2.2368	4.1537333	5.7381334	3.1346667	2.2194667	3.0482666	4.6336
MDP0000125007_r	S	35.2	not assigned.unknown	4	AT5G47740	unknown protein	biological process unknown	0	181	4.54343585591908e-05	A	2.1512	2.5241334	1.9098667	0.89493334	2.1929333	4.256933	1.6428666	1.4358667	0.5864	1.5712	1.3552	1.5746666	1.6164	1.2442666	2.378	4.3528	1.6581334	1.2224	0.49373335	1.6570667	2.8377333	1.4941334	1.0744	0.3404	-0.1888	1.4636	0.9206667	0.98106664	0.8656	2.1822	1.2258667	0.45546666	-0.0638	1.102	0.47413334	1.934	0.97866666	0.7461333
MDP0000125058_r	S	34.1	transport.p- and v-ATPases	4	AT2G24220	ATPUP5 (Arabidopsis thaliana purine permease 5); purine transporter	biological process unknown	0	377	3.98648640563694e-07	A	5.440467	6.032	6.4538665	4.52	5.3612	4.611467	5.58	5.9002666	4.6857333	5.6328	5.437733	6.2702665	6.025067	2.2292	5.4129333	6.1881332	5.6033335	5.9347334	3.5201333	1.8498666	5.857333	4.6912	5.5196667	5.299733	4.1308	5.3465333	5.6940665	5.528	4.043	6.1425333	5.448	5.4594665	4.3508	4.998	4.9496	4.947467	4.8368	5.2177334
MDP0000125107_r	S	35.2	not assigned.unknown	4	AT3G12060	unknown protein	biological process unknown	0	61.2	0.00215557620798236	A	3.4037333	4.8993335	3.9788	3.4342	2.3246667	4.3952665	5.395	2.5237334	2.0265334	3.8778667	4.5769334	4.315067	3.8324	1.4801333	3.9882667	3.4512	4.7338667	3.9554	3.4970667	2.7568	1.4640666	5.1525335	3.682	2.7076	3.9289334	4.4798665	2.9169333	3.1482	2.6898668	3.4611332	4.856933	3.4709334	4.7961335	4.687333	2.7289333	2.4939334	3.9356	5.3688
MDP0000125282_r	S	27.3.50	RNA.regulation of transcription.General Transcription	1	AT2G22840	AtGRF1 (GROWTH-REGULATING FACTOR 1)	polysaccharide biosynthetic process	0	321	1.06157435066489e-11	A	2.6675334	2.4654667	2.5074666	0.28586668	1.4992	3.5294666	1.7167333	1.8458667	0.2908	0.34493333	2.6126666	2.3281333	1.3352	0.51306665	1.4048667	4.0684	0.9504	2.2697334	0.12093333	-0.14173333	3.9416	2.1724668	2.0610666	1.3994666	1.4204667	0.8072	1.7628666	1.1642667	0.5513333	3.4798667	2.3026667	1.1878	1.0630667	0.8074667	1.1304	1.0177333	0.9156	1.5229334
MDP0000125336_r	S	26.21	misc.protease inhibitor/seed storage/lipid transfer protein (LTP) family protein	2	AT1G55260	protease inhibitor/seed storage/lipid transfer protein (LTP) family protein	lipid transport	0	154	1.07851842930549e-14	A	5.939067	4.2024665	3.7264	0.86266667	1.9691334	3.8082666	2.1429334	3.4027333	1.9584	1.9145334	5.342933	3.7678666	4.4404	1.8145334	2.5882	3.2602668	2.6011333	4.211467	1.8833333	0.18093333	4.6218	4.9769335	3.8532	0.9289333	0.9088	4.1504	4.2816	0.27413332	0.057066668	4.4404	5.5718665	1.3312	0.8753333	5.283467	3.7476	1.2605333	2.3190668	5.9561334
MDP0000125407_r	S	13.1.3.1	amino acid metabolism.synthesis.aspartate family.asparagine	4	AT3G47340	ASN1 (DARK INDUCIBLE 6)	asparagine biosynthetic process	0	264	1.19504744211817e-07	A	5.244	2.7825334	3.5686667	0.92546666	0.7578667	1.3836	1.5413333	1.7334666	1.1702	1.3596	5.8126	3.5144	2.984	0.23066667	1.0906667	2.5132	2.1261334	5.316867	1.6794667	0.62413335	3.704	5.2538	4.0684667	1.1112	1.2761333	4.5198665	5.036667	0.012666667	1.1462667	4.0782666	5.386	1.2417333	1.6884667	5.7266665	1.9374666	-0.29173332	1.9992	5.507467
MDP0000125430_r	S	35.2	not assigned.unknown	4	AT1G13380	unknown protein	biological process unknown	0	168	1.48731800752348e-14	A	6.0705333	6.032	5.556	2.8104	3.4166667	4.5132	5.9473333	5.3143334	2.9065332	4.0528	5.784333	6.079467	4.901067	1.6044	4.4557333	6.6092	6.1044	5.6857333	1.9230666	1.9724	4.3936	5.1149335	4.253667	3.6188	2.4092667	5.4966	6.1084666	4.802067	3.0520666	6.4393334	6.0481334	3.4709334	2.8922668	6.056	3.4988	3.5912	3.5712	5.759333
MDP0000125504_r	S	35.2	not assigned.unknown	4	AT5G12950	unknown protein	protein amino acid phosphorylation	0	1111	0.00823183617839258	A	3.5964	4.7672668	3.2982666	4.076	4.762133	4.542267	3.1302667	2.9134667	3.3852	3.5284	4.9133334	4.8696	4.3882666	3.0224	4.325	4.727267	2.5782666	3.4308	3.7079334	4.0254664	2.3653333	5.1881332	4.7158666	3.2822666	3.2614	5.1600666	3.124	4.1293335	3.1916	4.7902665	4.2184	3.8373334	2.9861333	3.6376	4.3616	4.4477334	3.2267334	5.0242
MDP0000125626_r	S	35.2	not assigned.unknown	1	AT5G17620	unknown protein	biological process unknown	0	555	0.000219138042212937	A	3.7676	4.0661335	4.154	3.5132	4.033	4.256933	3.9173334	4.1481333	3.4748	3.5284	3.5720668	4.1904	4.3985333	4.3278666	4.0170665	4.7614665	4.3818665	4.1772	3.5201333	3.0676	4.707267	3.7869334	4.0834665	4.670533	3.5864666	3.9502666	4.1661334	4.266	3.6816	4.3319335	4.0726666	4.2255335	3.3009334	3.69	4.210533	4.3553333	3.8092	3.7344
MDP0000125631_r	S	1.1.1.2	PS.lightreaction.photosystem II.PSII polypeptide subunits	3	AT1G44575	NPQ4 (NONPHOTOCHEMICAL QUENCHING)	photosynthesis, light harvesting	0	281	5.31517948190056e-20	A	4.8530664	5.516733	3.0264	0.202	0.40786666	4.256933	6.0282	1.4835334	0.5344	0.5124	4.8086667	5.8174667	1.0793333	-0.186	0.27293333	3.5507333	6.0972	1.3384	0.32653335	0.062133335	2.1201334	4.8816	2.2094667	1.2388	1.2381333	2.8149333	2.3173332	-0.52933335	-0.23733333	4.6690664	4.9828	1.1114666	0.7277333	4.8798666	1.3221333	-0.08933333	-0.4008	4.3258667
MDP0000125821_r	S	35.2	not assigned.unknown	4	AT1G11380	unknown protein	biological process unknown	0	236	0.00383538478233512	A	4.912667	3.8477333	3.8632	5.4793334	2.8774667	2.6321332	3.7744668	3.5884666	5.5442667	4.7082667	5.0290666	3.8378668	2.6321332	3.6248	2.8397334	4.2591333	3.6912	2.8177333	4.633	3.0834	3.8924	5.4612	4.9348	2.6384	5.032467	5.1600666	3.8669333	2.9817333	1.9434667	4.971133	5.3654	2.8093333	5.2037334	4.9722667	3.0336	2.9584668	1.8217334	5.2493334
MDP0000126068_r	S	35.2	not assigned.unknown	4	0	0	0	0	NA	2.44047786214453e-06	A	4.6573334	3.2053332	4.8288	3.1198	3.5757334	4.0356	3.4878666	3.7463334	3.0870667	3.4998667	4.319733	4.1414	5.1629333	3.4701333	3.0571334	5.6782	2.9628	3.1666667	1.8032	2.0733333	6.403333	3.1902666	3.9550667	1.8233334	2.2166667	3.132	3.1610668	4.2013335	2.6121333	3.9111333	2.9431334	1.6232	1.6610667	3.6176	4.0230665	3.1722667	1.8773333	3.9674666
MDP0000126361_r	S	35.2	not assigned.unknown	4	AT2G01150	RHA2B (RING-H2 FINGER PROTEIN 2B); protein binding / zinc ion binding	electron transport	0	64.7	2.37992445513462e-06	A	3.9884	3.4654667	2.5209334	1.6794667	0.42786667	3.5735333	3.4878666	1.4244	1.7084	0.8928	2.6233332	1.9018667	1.5278	2.4554	0.06826667	3.0952	2.786	0.91546667	2.2958667	0.33493334	4.0462666	2.1429334	1.2617333	0.46013334	0.77826667	3.6937332	1.6498667	1.007	1.2596	2.2188	2.7346666	0.33826667	1.1349334	3.4596667	0.69946665	0.74986666	1.5448	1.9553334
MDP0000126481_r	S	35.2	not assigned.unknown	4	AT4G20170	unknown protein	biological process unknown	0	609	1.07248387707665e-05	A	5.3293333	4.8993335	4.2026668	0.81373334	4.7065334	4.0482	3.8144	2.7153332	1.1150666	1.7422667	5.1316	4.8844	4.7938	3.2329333	2.9417334	3.5848	3.8486667	3.5885334	1.6928	0.91893333	5.1809335	4.3185334	2.1117334	1.5184	1.3652	3.0088	2.8804667	1.2150667	2.1950667	4.6188	5.2254667	2.5166667	3.5010667	4.7245336	5.306	3.6036	6.0864	4.7831335
MDP0000126601_r	S	17.6.3	hormone metabolism.gibberelin.induced-regulated-responsive-activated	4	AT5G14920	gibberellin-regulated family protein	response to gibberellin stimulus	0	97.4	4.27075295631486e-18	A	4.3484	4.243533	3.1497333	0.1328	0.32733333	5.185	3.8274	0.38626668	-0.025866667	0.5124	4.0662665	4.4314	2.5456	0.1832	0.0049333335	4.0508	5.3542666	1.3862667	0.1732	0.31333333	6.028867	3.2957335	1.2433333	-0.142	0.0586	0.81346667	0.58026665	-0.21346667	-0.5292	4.7376666	3.6999333	-0.099866666	-0.033866666	1.7265333	0.8940667	-0.23253334	-0.16346666	4.5345335
MDP0000126616_r	S	35.2	not assigned.unknown	2	A5BD53_VITVI	Putative uncharacterized protein	0	Vitis vinifera (Grape)	152	0.000390084130680137	A	3.5230668	4.3985333	4.3152	2.7526	3.6148	2.9926667	4.359667	3.7597334	1.6924666	3.5512	3.9681334	4.1414	3.8689334	1.3769333	3.8624	4.2292	3.7428668	4.0155334	1.8449334	1.8312	2.2098668	3.4826667	3.4407334	4.473067	3.2368667	3.8486667	3.5793333	3.233	3.0749333	4.2637334	3.9933333	3.5092	2.5048	3.0498667	2.5005333	2.4773333	2.5321333	3.3698666
MDP0000126706_r	S	35.2	not assigned.unknown	2	AT2G38640	unknown protein	biological process unknown	0	206	2.11021517117427e-07	A	6.3710666	7.3241334	7.7242665	5.1482	5.594267	7.7242665	7.4244	6.6636667	5.5442667	6.4891334	7.539067	6.9098	7.7242665	3.9485333	7.0412664	7.4392	7.6694665	7.4454665	6.0681334	2.6961334	5.467867	7.3308	7.4318	5.0084	4.3955336	7.860533	6.5629334	6.4946666	4.5545335	7.7949333	7.1816	5.9361334	5.9541335	6.6664	5.9958	4.937333	6.6158	6.577067
MDP0000127082_r	S	29.1.30	protein.aa activation.pseudouridylate synthase	4	AT3G52260	pseudouridine synthase family protein	pseudouridine synthesis	0	388	7.19599750865256e-06	A	3.5705333	4.243533	3.6548	2.8904	3.8006666	5.056733	3.8651333	3.5534666	3.4748	3.8268	3.5633333	4.0054665	3.9888666	3.144	3.6044	4.5397334	3.5828	3.8184	3.0773335	2.4668	3.978	3.3589334	3.5377333	3.8725333	2.9625332	3.3538666	3.5018666	4.399133	3.3926666	4.852667	3.4854667	3.4230666	2.0854	2.5633333	3.1528666	4.0346665	2.8729334	3.0696
MDP0000127117_r	S	26.2	misc.UDP glucosyl and glucoronyl transferases	1	AT4G38040	exostosin family protein	biological process unknown	0	150	1.27416293795148e-16	A	5.440467	5.8185334	2.2581334	2.8278666	3.2181334	4.76	4.885267	1.1688	2.6073334	2.7716	4.6028	6.0276666	2.4010668	2.6565332	2.9417334	6.6606665	4.0266666	2.6253333	2.6182	2.4878	6.1408	5.2912	3.7086666	2.6961334	3.6348667	4.4290667	2.8708	3.2088	2.5108	5.9153333	5.302533	2.5798666	3.6832	4.9353333	3.2026668	3.6994667	3.9588	5.2177334
MDP0000127426_r	S	35.1.5	not assigned.no ontology.pentatricopeptide (PPR) repeat-containing protein	4	AT1G34160	pentatricopeptide (PPR) repeat-containing protein	biological process unknown	0	582	1.04542012022253e-06	A	3.5230668	3.3396666	3.1862	2.3256	2.8464668	4.5730667	4.515333	2.7264	2.0432	2.7716	3.0315332	2.9545333	2.7544	2.2586	3.2889333	4.4477334	3.3869333	3.1438668	2.1987333	2.7756	2.798	2.5509334	2.5452	2.2429333	1.7389333	3.3076	2.1181333	3.0501332	2.1626	2.8116	3.4356	2.1624	1.9736	3.4991333	1.3890667	2.9972	1.9205333	3.2410667
MDP0000127585_r	S	34.9	transport.metabolite transporters at the mitochondrial membrane	4	AT3G05290	mitochondrial substrate carrier family protein	transport	0	452	0.00172004417034152	A	3.1333334	3.0809333	1.1208	2.7001333	0.7578667	3.8364	2.0916	1.562	2.5727334	1.9741334	3.1321332	3.1982667	1.0408	3.4472666	1.3362666	1.6887333	2.7467334	1.9344	2.5446668	2.2751334	2.9296	2.5339334	3.2805333	2.4085333	3.2734666	3.2984	3.0408	0.5616	2.3433332	2.4412	2.9431334	2.0918667	2.8684	2.5633333	3.1438668	0.6228	1.9205333	3.2948
MDP0000127586_r	S	29.4	protein.postranslational modification	4	AT3G06030	ANP3 (Arabidopsis NPK1-related protein kinase 3); kinase	protein amino acid phosphorylation	0	617	0.000527901112582153	A	2.3526666	2.2998667	1.9310666	0.4448	1.4290667	2.9926667	2.1333334	0.9532	0.4684	1.234	1.4362	1.7454667	1.674	1.5094	1.3550667	4.4094	2.216	2.258	0.75493336	4.752333	5.4216	0.9845333	1.382	1.2845334	0.49	1.2617333	1.2524667	1.5478667	2.0389333	3.8690667	2.4254668	1.1946666	0.9645333	1.6366667	1.5826666	1.773	1.52	1.5941334
MDP0000127732_r	S	29.4	protein.postranslational modification	4	AT2G30360	CIPK11 (SNF1-RELATED PROTEIN KINASE 3.22, SOS3-INTERACTING PROTEIN 4); kinase	protein amino acid phosphorylation	0	597	1.72385690358292e-05	A	5.6675334	7.3045335	6.4666	4.1781335	4.804	6.2293334	6.934933	6.0642667	3.4405334	5.3172	5.288133	6.667333	5.4756	3.4001334	4.97	6.7488	6.3196	5.7826667	3.4576666	3.3058667	5.4496665	4.5461335	4.6507335	4.776933	3.7893333	4.7018666	4.8508	4.301	3.7283332	6.944667	5.869	5.8686666	4.970267	5.5328	5.3806667	4.185867	6.1741333	5.4768
MDP0000127922_r	S	30.2.11	signalling.receptor kinases.leucine rich repeat XI	1	AT1G63430	leucine-rich repeat transmembrane protein kinase, putative	protein amino acid phosphorylation	0	838	3.43101097467666e-07	A	2.9074667	2.9261334	2.2416	1.8688	2.4283333	1.7009333	2.0066667	2.028	1.5089333	2.3822668	2.939	2.6845334	3.0952	2.4473333	2.0622666	2.406	2.5666	2.4167333	1.4726666	0.5256	2.4802666	3.0904	2.8213334	2.5108	1.7200667	2.8918667	2.227	1.8870667	1.7582667	3.2328	3.4270666	2.4010668	1.6168	2.9018667	2.4126666	2.4417334	2.1824	3.2864666
MDP0000128265_r	S	26.2	misc.UDP glucosyl and glucoronyl transferases	4	AT3G16520	UDP-glucoronosyl/UDP-glucosyl transferase family protein	metabolic process	0	521	2.69429217868586e-05	A	5.846133	5.728	5.4226665	4.6489334	4.6002665	4.3732	5.374133	4.318267	4.3936	4.7949333	5.8126	5.9641333	4.957733	4.3134665	4.7441335	6.634733	5.6628666	5.4466667	4.5345335	2.5464	5.551133	4.957733	4.8304	3.3661335	2.3818667	5.3250666	3.2484	4.0728664	3.335	5.5633335	6.3937335	4.6804667	4.84	5.418267	5.1532	5.0433335	6.0977335	5.814533
MDP0000128538_r	S	26.13	misc.acid and other phosphatases	1	AT1G14700	ATPAP3/PAP3 (purple acid phosphatase 3)	nicotinate nucleotide salvage	0	412	1.37369069715611e-12	A	1.8753333	3.6933334	2.3516	1.71	1.6596	6.1186666	4.515333	1.8810667	1.5248667	0.8928	1.1582667	3.4488	2.0271332	2.4554	1.1504667	5.6676	3.0417333	1.6335334	1.4797333	0.87006664	5.692	3.508	2.1293333	1.1909333	1.3205333	2.6702666	1.476	0.78346664	0.3412	2.8021333	3.7878666	0.68333334	0.5616	3.2516	1.2714	0.6491333	0.45866665	3.1826668
MDP0000128541_r	S	13.1.6.5.1	amino acid metabolism.synthesis.aromatic aa.tryptophan.anthranilate synthase	2	AT1G25220	.	.	0	380	2.48962520037448e-05	A	4.3086667	4.4764	0.2572	2.1354666	1.5168	2.6118667	3.6788	2.3970666	2.5637333	2.5134666	3.7525334	4.6916	0.7688	2.3857334	1.8465333	1.2910666	3.9042666	2.6038666	2.0233333	1.8922666	4.5856667	3.9236	2.6313334	2.5816	3.0376666	4.1112	3.6466668	1.1370667	2.0149333	3.3234668	4.0917335	2.5078	2.7029333	4.0563335	2.3341334	1.0972	1.7750666	3.7724
MDP0000128581_r	S	27.3.7	RNA.regulation of transcription.C2C2(Zn) CO-like, Constans-like zinc finger family	4	AT5G24930	zinc finger (B-box type) family protein	regulation of transcription	0	287	3.17074303661785e-07	A	4.8023334	5.7038	3.7744668	2.4352667	1.6754667	6.510267	4.751333	3.1869333	3.0276666	2.752	5.986933	6.5259333	4.2306	0.20653333	3.8466666	5.0500665	6.7334666	3.2854667	4.121333	2.1382666	3.3914666	6.799733	4.282933	4.311333	2.7528	5.4516	4.9368	3.5238667	3.8991334	6.880533	5.6525335	3.7437334	2.5842	5.9394665	2.6018667	1.1505333	5.1524	5.3882
MDP0000128626_r	S	35.2	not assigned.unknown	4	AT3G52990	pyruvate kinase, putative	glycolysis	0	180	1.40355175110801e-13	A	4.9304	5.9663334	2.2748	2.1354666	3.3256	5.611467	4.1626	1.4589334	2.0432	2.1038666	4.148667	4.743467	1.8553333	1.3038666	1.6950667	5.4310665	2.8472667	1.0822667	1.5104	4.674667	5.8992	3.3148	3.1930666	2.2104	2.0814667	3.2792	2.0154667	1.9948666	1.4525334	5.3872	5.2254667	2.2606666	1.8645333	3.4317334	2.8717334	1.5014666	1.8557333	4.605933
MDP0000128678_r	S	26.2	misc.UDP glucosyl and glucoronyl transferases	4	AT2G36970	UDP-glucoronosyl/UDP-glucosyl transferase family protein	metabolic process	0	183	6.49970505180681e-12	A	4.1893334	4.579533	4.4770665	3.1036	3.129	2.8180666	4.4142	4.5196	2.8314667	3.7544	4.6984	5.021867	5.0249333	1.324	3.9986668	4.0592	5.3542666	5.8588667	2.2704666	0.16133334	4.7977333	4.2306	4.3078	2.8817334	1.1288	3.7864	4.887133	2.5145333	1.2084	5.0364	3.8908	3.8373334	2.3222666	3.8302667	4.6666	4.0346665	4.3004	3.9102666
MDP0000128853_r	S	35.2	not assigned.unknown	3	AT1G50870	F-box family protein	biological process unknown	0	52.4	0.000114745783777961	A	3.4496	5.5815334	4.246267	2.0834668	2.5434666	4.5730667	5.0116	3.8596	2.4746666	3.1018	4.0563335	4.9328666	3.3472	0.70746666	2.7109334	4.2916	4.677467	3.7724	2.5446668	4.2684	1.7294667	3.97	3.4334	3.1482	2.7889333	4.5198665	4.1884	3.8013334	3.4818666	4.8757334	4.4641333	3.1933334	2.7258	3.6176	3.3877332	2.7528667	3.3634667	4.295067
MDP0000129006_r	S	29.2.3.1	protein.synthesis.initiation.deoxyhypusine synthase	4	AT5G05920	DHS (DHS)	hypusine biosynthetic process from peptidyl-lysine	0	508	0.00669309439025152	A	2.1417334	2.4481332	2.4253333	2.1950667	2.6996667	4.439533	2.8396666	2.028	1.7328666	2.0753334	2.2199333	2.6845334	2.9176667	2.4032	2.7619333	2.8104	2.908	2.2358668	2.3616	0.7962667	2.1201334	2.5089333	2.6436	3.0022	2.3426666	2.5336	2.2705333	4.1167336	2.3196666	3.3774667	2.6937332	2.9701333	2.2600667	2.3786	2.4566	4.185867	2.3272	1.416
MDP0000129063_r	S	17.2.3	hormone metabolism.auxin.induced-regulated-responsive-activated	2	AT5G65470	unknown protein	biological process unknown	0	688	4.98775845625525e-08	A	5.4802666	4.1312	2.7835333	2.4773333	2.4773333	3.6352	2.5544	2.1058667	2.5808	2.0330667	5.5564	4.526933	3.0478666	3.7340667	2.8488667	3.4212	2.9228	2.6716	1.9917333	2.8117332	3.9864	5.0178666	3.5733333	1.2921333	1.8838667	4.4108	2.597	2.6278667	1.7582667	2.5361333	5.5718665	1.5826666	1.9340667	4.7512	3.008	2.8605332	1.6922667	5.3964
MDP0000129131_r	S	35.2	not assigned.unknown	4	AT1G64405	unknown protein	biological process unknown	0	54.7	3.74229835705111e-18	A	6.5017333	6.1888	5.9733334	1.5217333	2.3838665	5.011667	6.2957335	5.7845335	1.8919333	2.7608	6.3897333	6.093867	5.1748	1.5476	3.1836	4.653	5.2801332	5.6351333	1.0512	0.31333333	6.207733	4.7194667	4.8304	1.8821334	1.6308	4.7128	4.3426666	2.6558666	2.3433332	6.71	6.3937335	2.4424	3.1868668	6.0314	3.2644668	1.3128667	4.3227334	5.2704
MDP0000129203_r	S	27.3.35	RNA.regulation of transcription.bZIP transcription factor family	4	AT2G40620	bZIP transcription factor family protein	regulation of transcription, DNA-dependent	0	295	7.56307492173124e-06	A	3.938	4.4224	3.8632	3.2342668	3.4056	4.907467	3.8144	2.7054667	3.4916	3.7242668	3.9197333	4.9108	4.0354667	2.782	3.7752	3.2214668	4.0128	2.7177334	3.5716	4.1889334	3.8185334	4.6588	3.1869333	3.0748	3.5213332	3.2792	3.442	3.1589334	3.1345334	5.5347333	3.9838667	4.1476665	3.1158667	3.7636666	3.7117333	3.5792	4.4612	4.3154
MDP0000129333_r	S	31.3	cell.cycle	4	AT4G34160	CYCD3;1 (CYCLIN D3;1); cyclin-dependent protein kinase regulator	regulation of cell cycle	0	325	0.000409395113356505	A	5.1544	6.0614667	5.6777334	4.2144666	5.6738667	5.7265334	5.1238666	6.3272	5.063733	6.0459332	4.826267	5.168267	6.0948	3.1304	5.193333	5.7259336	3.6639333	6.1868	3.6762667	2.7153332	5.8906665	5.430267	4.9552	3.8966	3.2981334	5.0424	6.0681334	5.6206665	4.5088	6.228667	5.1388	6.1472	5.289467	5.8543334	6.1247334	5.4310665	5.3049335	4.3816667
MDP0000129347_r	S	30.3	signalling.calcium	4	AT3G29310	calmodulin-binding protein-related	biological process unknown	0	130	2.26096557427621e-06	A	3.8102	3.7172	1.5935333	1.7333333	2.372	1.3128	3.7074666	1.5848	2.1230667	2.7414668	3.582	4.1284666	2.5161333	2.8577332	2.13	2.6278667	4.1625333	2.9798	1.9657333	1.5255333	4.777867	2.9690666	2.4283333	3.2714667	3.0709333	2.5414	2.6474667	1.8870667	2.6788666	4.6472	3.9562	3.0837333	2.9290667	3.0876667	2.5717332	2.7528667	2.2886667	3.5588
MDP0000129394_r	S	20.2.1	stress.abiotic.heat	1	AT3G17830	DNAJ heat shock family protein	protein folding	0	462	0.00221927288922496	A	5.4802666	3.25	3.0392	3.5454667	3.9696667	3.1469333	1.9553334	3.7079334	4.5244665	3.2941334	4.941867	3.1869333	2.8554666	3.2982666	3.0776668	3.4758666	2.1376	2.545	2.9156	1.482	5.156	4.789467	4.1596	2.2270668	1.924	4.2948	3.1705334	2.7768667	2.0926666	3.4069333	4.7986665	2.6802666	1.8252667	4.4548	3.2644668	3.0884666	2.3474	3.3036
MDP0000129423_r	S	35.2	not assigned.unknown	4	AT3G53400	.	.	0	243	6.77387519110578e-11	A	4.8198667	5.7408	4.0440664	2.8462667	3.3256	5.231467	5.3481336	3.9422667	2.6242666	3.4406667	5.5402665	4.944733	3.5344	1.7090666	3.4624	5.0752	4.5819335	2.8289332	2.4114666	3.4230666	3.3423333	4.5363336	3.624	3.2374	3.2368667	4.0749335	3.7025332	3.5486	3.1345334	5.2701335	5.5618668	3.3341334	3.2256	4.3824	3.794	3.3614666	4.0488667	5.3351336
MDP0000129581_r	S	17.2.3	hormone metabolism.auxin.induced-regulated-responsive-activated	2	AT5G15740	unknown protein	biological process unknown	0	662	2.01409125807165e-10	A	2.6133332	2.4289334	0.9374667	1.3657334	1.2230667	1.9219333	1.5	1.7117333	1.4349333	1.4810667	3.4993334	3.1202667	3.0226667	2.0752666	2.1429334	2.3382666	2.1716666	2.3854666	1.4150667	0.20186667	2.2780666	2.7565334	2.3742666	1.3801334	0.95626664	2.0609334	1.9725333	1.2637334	1.548	3.2121334	2.8604	1.4462667	1.1160667	2.3874667	2.6018667	0.8821333	1.2502667	3.3404
MDP0000129874_r	S	35.2	not assigned.unknown	4	AT4G27435	unknown protein	biological process unknown	0	261	5.70538305530748e-07	A	5.622	5.0604	4.3783336	2.9348667	2.7744	2.3674667	2.9389334	4.0689335	3.5518668	3.2849333	5.1876	4.814533	4.2188	1.9564	3.4341333	4.1693335	3.6769333	4.5946	3.3481333	2.4295332	3.874	5.545067	4.8896	3.4912667	2.1474667	5.1188	5.0890665	3.6502666	2.911	4.9578667	5.2158666	3.008	2.2600667	4.8332	4.1726665	3.7552	4.3227334	5.591
MDP0000129926_r	S	30.5	signalling.G-proteins	4	AT1G01200	AtRABA3 (Arabidopsis Rab GTPase homolog A3); GTP binding	small GTPase mediated signal transduction	0	131	9.97602212405804e-24	A	7.050667	7.0392	1.6490667	3.0594	2.0761333	4.5634	6.5272665	0.8572	2.8314667	2.0625334	6.1044	6.1522	0.7688	3.4308	2.2035334	3.6553333	5.520867	1.3862667	2.8724666	0.99413335	5.123	5.8494	1.7281333	0.39253333	1.0913334	4.901	1.5208	1.6933334	0.96666664	7.1029334	6.7988667	0.214	1.2426667	6.2033334	0.9868	1.4757333	0.9949333	6.4932
MDP0000130143_r	S	29.4	protein.postranslational modification	4	AT3G54030	protein kinase family protein	protein amino acid phosphorylation	0	258	4.3254638791223e-05	A	5.2092	5.531133	4.4996	3.3538666	4.521867	6.3366	4.905733	3.5764	3.2268	3.1421332	5.479067	6.093867	6.430267	5.673333	5.271867	6.4864	5.996	6.3690667	5.019467	4.6395335	5.8992	5.209	5.190533	3.0837333	3.2258	5.032467	4.9944	3.94	3.4141333	6.4588	5.5896	2.8590667	4.5665336	5.7838	3.9012666	3.2772	3.502	5.144933
MDP0000130825_r	S	27.3.22	RNA.regulation of transcription.HB,Homeobox transcription factor family	1	AT4G36870	BLH2 (BEL1-LIKE HOMEODOMAIN 2); DNA binding	regulation of transcription, DNA-dependent	0	441	0.0049804437026475	A	3.4318666	3.4412	2.1566	1.4146667	2.252	0.118533336	4.4008	2.8568	1.7482667	1.9313333	2.7827334	3.2772	2.1069334	0.95053333	2.3546	0.98933333	4.1345334	2.8289332	1.6710666	0.7474667	3.3149333	2.5339334	1.7933333	2.5366	1.6641333	2.5566666	2.6157334	1.8870667	2.3196666	3.7869334	2.8918667	2.6694667	1.8041333	3.2970667	2.8548667	0.42993334	2.2391334	2.1093333
MDP0000130913_r	S	1.2.2	PS.photorespiration.glycolate oxydase	1	AT3G14130	.	.	0	551	0.00411420055128262	A	3.8684666	3.6813333	3.5566666	3.251	3.2289333	5.535733	3.5697334	3.4130666	3.3422	3.0688	4.4796	4.055	3.7597334	2.0752666	3.6148	4.0684	4.3944	3.0136	3.4496	3.8278666	1.4906666	3.579	3.5176	2.1214666	3.049	3.4205334	2.8529334	3.0384667	2.1166666	3.7102666	3.7172	2.3038666	2.5276666	3.9326668	2.6756	1.934	2.2269332	3.8302667
MDP0000131144_r	S	26.22	misc.short chain dehydrogenase/reductase (SDR)	4	AT2G47140	short-chain dehydrogenase/reductase (SDR) family protein	metabolic process	0	235	1.31896738424926e-28	A	5.1544	5.490267	1.4842666	0.73653334	0.0852	4.6669335	6.0492	0.64746666	0.38266668	0.5378	5.0614667	6.5075336	2.2196	0.9902667	0.37293333	7.1544	7.0048666	0.5928	0.5082667	0.100666665	5.5618668	3.2504	1.1417333	0.022133334	0.3276	3.9862666	0.58026665	0.5364	1.1933334	5.726	4.4196	0.1664	0.6418667	4.5908666	0.31773335	0.8553333	1.102	4.7058
MDP0000131249_r	S	13.1.1.2.1	amino acid metabolism.synthesis.central amino acid metabolism.aspartate.aspartate aminotransferase	1	AT5G11520	ASP3 (ASPARTATE AMINOTRANSFERASE 3)	amino acid metabolic process	0	513	3.04532336009698e-05	A	3.8606668	4.3985333	5.4557333	3.7224667	5.237467	6.4037333	4.1089334	4.7092	3.2356	4.6889334	3.9763334	4.6553335	5.8390665	3.2006667	4.644	6.069733	4.0266666	4.5832	2.4780667	2.5276	5.114267	3.6714666	3.9550667	4.3627334	3.5213332	4.3846664	3.7598	5.4277334	3.4713333	4.8416	3.3555334	4.0342665	2.9176	3.8302667	3.6830666	4.4108	2.8188	3.3950667
MDP0000131485_r	S	27.3.67	RNA.regulation of transcription.putative transcription regulator	3	AT2G45850	DNA-binding family protein	biological process unknown	0	172	1.2727112471832e-05	A	2.9863334	2.9872	1.5409334	2.7177334	2.0104666	1.0498	3.1302667	0.34413335	2.4494667	2.4654667	3.2164	2.5449333	0.68766665	1.8441334	1.3727334	2.1853333	2.2036	0.6126	1.7800666	1.3032	4.072533	2.3594666	2.4922667	2.6297333	2.1202667	2.4077334	1.5927334	1.7529334	1.4114	3.4509332	3.1173334	2.5253334	2.5157332	2.8401334	1.3032	1.6249334	1.2958666	2.5504
MDP0000131486_r	S	35.1	not assigned.no ontology	4	AT4G01870	tolB protein-related	biological process unknown	0	881	0.00122751836176355	A	3.2150667	3.6813333	2.4506667	1.6944	1.9691334	2.4422	2.6317334	1.8336	1.2698667	2.6276667	3.3606668	3.8776	3.5344	-0.15213333	3.2018666	3.6208	2.7084	3.8544	2.1494668	0.20186667	1.57	3.7678666	3.5656	3.2938666	2.8230667	2.4149334	2.9608	2.736	2.1281333	3.7767334	3.31	1.6164666	0.5816	2.2688	2.1526666	1.6249334	3.9588	3.5588
MDP0000131537_r	S	1.1.40	PS.lightreaction.cyclic electron flow-chlororespiration	4	AT1G64770	unknown protein	carbohydrate metabolic process	0	435	0.000588669481771497	A	3.9884	4.4764	3.7872667	2.8104	3.269	3.0466	4.6108	3.5269334	3.2181334	3.2941334	3.7435334	4.7298665	3.5209334	3.4768	3.0202	2.8392	5.1489334	3.8184	1.9827334	2.1593332	5.730533	4.270933	4.1850667	4.7210665	4.934067	3.3439333	5.0693336	2.9949334	3.1916	3.546	3.0744	2.0782666	1.9340667	2.7584	2.5098667	1.2605333	1.0877334	2.8576667
MDP0000131723_r	S	17.3.1.2.5	hormone metabolism.brassinosteroid.synthesis-degradation.sterols.HYD1	1	AT1G20050	HYD1 (Hydra 1)	sterol metabolic process	0	234	2.3611883490778e-06	A	4.479067	4.4108	3.2467334	3.1198	2.6206	1.3374667	3.1699333	3.6387334	3.8524	3.2849333	4.881	4.944733	4.539067	3.3230667	3.6712	4.3315334	4.7338667	4.881	2.7777333	2.8640666	3.8018668	4.677067	4.4565334	4.0244665	3.6714666	4.315067	4.924667	3.1708	2.6121333	5.3982	4.9938	4.0224667	3.4057333	4.5198665	4.9328	4.8133335	4.4612	4.873667
MDP0000132424_r	S	1.1.1.2	PS.lightreaction.photosystem II.PSII polypeptide subunits	4	AT4G05180	PSBQ/PSBQ-2 (photosystem II subunit Q-2); calcium ion binding	photosynthesis	0	197	1.18294515230286e-06	A	6.7288666	5.3381333	3.4198666	3.9482667	3.4056	2.5375333	3.7200668	3.6522	4.8757334	3.5829334	6.3776665	5.021867	2.4010668	2.5886667	2.9036	3.8414667	3.8353333	2.8893332	3.2086	0.47706667	3.8466666	6.230533	5.190533	4.5157332	4.4329333	5.8676	5.120867	3.0384667	3.0520666	5.7911334	6.0481334	3.6826	2.0664	6.3904	1.9294667	1.8415333	1.7978667	5.852667
MDP0000132436_r	S	35.2	not assigned.unknown	4	AT1G51400	.	.	0	75.5	1.08274805276882e-12	A	5.8762665	5.3652	3.4066668	5.4206667	2.0104666	6.0614667	4.1626	2.3869333	5.5442667	3.0001333	5.8417335	5.6641335	3.9118667	4.191467	2.3992667	6.3972	6.0205336	3.2156668	5.1281333	1.9724	6.1552	5.0298667	5.4238667	2.3930666	2.6441333	4.901	4.5073333	2.1536	2.3998666	6.030667	5.7517333	3.0264	2.6585333	6.245867	2.6112	2.82	2.2708	5.759333
MDP0000132549_r	S	35.2	not assigned.unknown	2	AT4G15800	RALFL33 (RALF-LIKE 33)	biological process unknown	0	67	0.000740546292417515	A	5.9098	3.2614667	2.2242668	4.633	3.1889334	4.3952665	3.8805332	2.4662	5.5442667	3.1318667	5.6554	3.1552	2.3348	3.5732667	3.6148	4.5578666	3.9452	2.8406668	3.9672666	3.8578668	4.760267	5.133333	4.3696666	1.8366	4.1308	5.1188	3.124	3.1589334	2.6676667	3.4069333	5.6828	1.67	4.5944667	5.5853333	3.2472	2.9972	3.3861334	5.7858667
MDP0000132802_r	S	1.1.1.2	PS.lightreaction.photosystem II.PSII polypeptide subunits	4	AT4G28660	photosystem II reaction centre W (PsbW) family protein	photosynthesis	0	203	7.11362070544376e-20	A	3.9550667	4.0535336	3.0016	0.6441333	1.0037333	1.6783333	3.8274	3.6009333	1.3430667	1.79	3.8042667	4.068	3.156	1.5005333	2.2529333	2.9514666	4.6978	3.9027333	0.5154667	1.1849333	4.4276	3.7192	3.5592666	1.8517333	1.2934667	3.9502666	3.7893333	0.71	0.26053333	3.4798667	3.5545332	1.6030667	0.709	3.5989332	3.0244	0.6228	0.44266668	3.4321334
MDP0000132919_r	S	27.3.11	RNA.regulation of transcription.C2H2 zinc finger family	4	AT2G29660	zinc finger (C2H2 type) family protein	regulation of transcription	0	343	3.07217425335633e-06	A	3.5139334	4.8354	5.4049335	1.9076	1.3941333	3.9976666	5.870333	5.7584667	2.9468	4.0152	3.1874666	3.6666667	3.0478666	0.6497333	2.3222666	1.4306667	3.6238666	3.6801333	1.6554667	0.24693333	1.8370667	4.9128	3.0932	1.8165333	1.6397333	3.9312	5.260267	2.3474667	2.6012	3.9204	3.9358	2.6979334	1.0181333	3.4138	2.4476666	0.74986666	3.0376	3.8792
MDP0000132990_r	S	35.2	not assigned.unknown	4	AT4G33985	unknown protein	biological process unknown	0	134	7.45798917648572e-09	A	5.5732	4.5309334	5.303867	1.3582	2.9257333	5.3873334	4.32	3.2937334	2.7436	2.9894667	5.5564	4.472533	3.3842666	0.45906666	2.1678667	3.6429334	4.3944	1.7722	1.5260667	0.31333333	4.2269335	3.7093334	2.8621333	1.1641333	1.33	2.8918667	2.5888	1.4307333	2.8898666	5.848533	4.7986665	2.0372	2.2913334	4.8544664	3.3705332	1.6010667	4.921867	3.6098666
MDP0000133570_r	S	35.1	not assigned.no ontology	4	AT5G57100	transporter-related	electron transport	0	505	0.000513855710802091	A	3.8844	6.3878665	3.2982666	3.1830666	3.4056	5.1299334	6.1525335	3.4027333	2.3119333	3.2941334	4.5858665	5.3736	2.2365334	1.72	3.5757334	3.8414667	5.9013333	3.9296	3.2938666	2.2932668	1.6325333	4.3734665	3.2374666	3.644	3.3345332	3.8856	2.9969332	3.0726666	3.2692	5.0266666	5.6828	3.9864	3.6325333	4.618933	1.6854666	3.5912	5.1524	4.7058
MDP0000133625_r	S	13.1.2.2	amino acid metabolism.synthesis.glutamate family.proline	1	AT5G14800	P5CR (PYRROLINE-5- CARBOXYLATE (P5C) REDUCTASE)	electron transport	0	304	0.00764632864162736	A	2.8786666	3.1357334	4.4132	2.692	3.939	5.5689335	3.0281334	2.8784	2.6321332	3.8778667	2.6036	2.7345333	3.7707334	1.4338666	3.5558667	5.100867	3.0156667	3.0610666	1.7549334	2.6586666	4.3316665	2.5509334	3.4079332	3.694	2.5966666	2.6342666	3.2392666	4.0189333	2.0926666	3.9742668	2.8444	2.9176667	2.1657333	2.6042666	2.6848	3.6434667	2.3801334	2.2046666
MDP0000133880_r	S	35.2	not assigned.unknown	1	AT4G33740	unknown protein	biological process unknown	0	88.2	0.000655640472498491	A	2.1219332	2.2453334	3.38	2.3256	2.9457333	2.5010667	1.5172666	2.6948	1.6213334	2.4409332	2.0814667	2.0525334	3.1674	1.2442666	2.96	3.2358	1.7044	2.6146	1.7950667	1.1849333	1.2278666	3.4551334	2.9308	2.6571333	2.1378667	2.5874	2.8708	2.2033334	1.1462667	2.2188	2.3026667	2.4348	1.9736	2.1182	2.3046668	2.3850667	2.2154	3.2948
MDP0000134018_r	S	35.1	not assigned.no ontology	4	AT5G22130	PNT1 (PEANUT 1); mannosyltransferase/ transferase, transferring glycosyl groups	biological process unknown	0	205	0.00896928220763238	A	2.4568	2.8942666	2.6976666	1.4058	1.9284	2.0068	2.7793334	2.938	1.8211334	1.8681333	0.8814667	1.4252	0.6484	-0.28146666	0.314	0.25946668	1.7333333	2.2464666	0.8544667	-0.45066667	0.4596	2.1801333	1.7801334	1.9717333	1.8564	1.5237334	2.1509333	0.8576	1.9084	1.0229334	1.0765333	1.5693333	1.3402667	0.62306666	0.9576	-0.18573333	1.3902667	1.5317333
MDP0000134621_r	S	29.5.9	protein.degradation.AAA type	1	AT5G40010	AATP1 (AAA-ATPASE 1); ATP binding / ATPase	protein amino acid phosphorylation	0	526	2.81019503960351e-08	A	3.6652668	3.0918667	2.7108	1.8457333	1.6441333	3.604	2.9505334	1.8810667	1.8628	1.9606	3.1136668	3.0105333	2.1461334	2.1675334	1.9956	5.100867	3.2121334	2.1188	2.3616	0.5746667	4.3147335	2.7498667	2.0536	1.8165333	1.5604	2.2782667	1.8919333	2.1017334	2.4430666	3.6481333	3.2766	1.3312	1.2426667	2.8048	1.7922666	2.2598	2.7441332	2.6039333
MDP0000134685_r	S	1.2.5	PS.photorespiration.serine hydroxymethyltransferase	2	AT4G37930	SHM1 (SERINE HYDROXYMETHYLTRANSFERASE 1); glycine hydroxymethyltransferase	glycine metabolic process	0	92.4	4.38419198832953e-07	A	3.032	4.2894	3.8014	2.1354666	1.1072	5.211467	3.0006666	2.0633333	1.3517333	2.3309333	4.532133	4.4314	2.9593334	-0.096933335	2.2902668	4.1987333	3.2256	1.9809333	2.2226667	0.87006664	1.0203333	5.649667	3.467	2.0241334	1.6484	4.4290667	2.4802666	1.5915333	0.98413336	3.7645333	4.4013333	2.0782666	1.0898666	4.5544	1.426	0.8553333	1.5076	5.1136
MDP0000134791_r	S	16.8.2	secondary metabolism.flavonoids.chalcones	1	AT5G05270	chalcone-flavanone isomerase family protein	flavonoid biosynthetic process	0	276	1.30811008976952e-07	A	3.7676	3.9130666	2.2416	1.7333333	2.3016	2.7284	1.7070667	1.8810667	1.8550667	2.1703334	3.2164	3.9594667	1.7805333	2.6048	2.0893333	3.8414667	2.35	1.8517333	1.3916	1.0426667	6.737867	1.2458667	1.8764	1.763	0.78973335	1.7357334	1.6301334	1.1114666	1.2256	4.863867	3.024	1.9296666	1.0987333	1.2502667	1.9201334	2.5462666	1.6313334	3.0136
MDP0000135168_r	S	26.13	misc.acid and other phosphatases	2	AT2G39920	acid phosphatase class B family protein	biological process unknown	0	172	8.21794883259431e-08	A	4.3556	4.2777333	2.7721334	4.0396	2.1929333	3.8626666	2.6052	2.4432	3.7500668	3.3141334	4.757467	4.0172	3.5682666	3.9869332	2.7521334	4.123133	2.5541334	2.8289332	3.2867334	1.8717333	3.5313334	4.0435333	3.4606667	1.9926667	3.084	3.7025332	3.3044	2.9291334	2.4540668	4.7902665	4.335067	1.7172	3.1868668	3.3541334	3.4234667	3.0616	2.9933333	4.4217334
MDP0000135220_r	S	1.1.2.1	PS.lightreaction.photosystem I.LHC-I	4	AT1G61520	LHCA3 (Photosystem I light harvesting complex gene 3)	photosynthesis, light harvesting	0	270	0.0017845185410267	A	6.8818665	5.9365335	5.4849334	5.1848	5.5346665	4.0735335	4.452	5.8762	5.657067	4.964667	6.696133	5.6794667	4.45	5.0691333	5.3832	5.0114665	3.3078666	5.0438	4.235	4.9996	5.377267	6.7893333	6.2636	4.7210665	4.9469333	5.8676	5.8916	4.4985332	4.4217334	4.2088	5.9236	4.9294667	4.4968	5.7636	4.0015335	5.6038666	4.0955334	5.9669333
MDP0000135287_r	S	35.2	not assigned.unknown	1	0	0	0	0	NA	2.39292424326281e-10	A	3.6924667	4.080333	4.0154	0.30813333	2.3016	3.7654667	4.8302665	4.6986	2.0679333	2.1307333	3.0686667	3.7174666	4.376867	1.691	2.378	4.4733334	4.665467	3.8429334	0.8146	0.16133334	5.0542	1.9739333	2.3093333	1.327	0.8796	2.4077334	4.035267	2.4073334	0.6753333	4.8757334	3.0581334	1.2138	0.5408	2.6624668	2.5275333	1.3128667	0.8214667	1.7744
MDP0000135301_r	S	35.1	not assigned.no ontology	1	AT3G44020	thylakoid lumenal P17.1 protein	protein folding	0	152	1.13413488745081e-11	A	5.0442667	5.5453334	5.0834	1.4838667	2.5208666	4.1376	6.404667	1.5068	1.6001333	2.5241334	4.1384	4.8844	3.5570667	1.4239334	2.6726665	4.7436	5.5417333	1.008	0.8305333	0.40306666	5.123	3.012	2.4433334	1.7053334	0.5332	2.4573333	1.4401333	1.6933334	0.8828	4.6472	4.700267	2.3226666	1.1896	3.5893333	1.4553334	0.59606665	0.79106665	4.0726666
MDP0000135392_r	S	31.3	cell.cycle	4	AT4G34160	CYCD3;1 (CYCLIN D3;1); cyclin-dependent protein kinase regulator	regulation of cell cycle	0	325	0.000608571058603152	A	5.1364	6.1432667	5.873067	4.2299333	5.6476	5.9541335	5.0834	6.2452	5.1858	6.0988	4.888533	5.3736	6.2930665	3.0784	5.086467	5.8909335	3.7544	6.1676	3.7473333	3.0834	6.055	5.4998665	5.046467	4.004667	3.2614	5.1600666	6.3352	5.6418667	4.531133	6.4484	5.1881332	6.2313333	5.503667	5.9394665	6.1247334	5.4889336	5.387067	4.3922
MDP0000135675_r	S	35.2	not assigned.unknown	4	AT1G51400	.	.	0	81.3	1.08777580345292e-12	A	6.0398	4.63	2.9772	5.2278666	2.1392	5.649667	3.9958668	3.0212	5.299333	3.1213334	6.1206665	5.021867	3.3842666	4.0825334	2.5976667	6.4086666	6.043	3.3942666	4.844	2.9585333	5.8396	4.731467	5.2152	1.7053334	2.8230667	4.89	4.136667	2.6693332	2.1281333	5.6628666	5.5718665	2.6197333	2.7453334	6.2033334	2.3910666	3.0257332	1.8673333	5.5828
MDP0000135898_r	S	35.2	not assigned.unknown	4	AT4G09890	unknown protein	biological process unknown	0	83.2	1.48258905690643e-07	A	4.0946665	3.9538667	2.5209334	2.5722666	2.6206	1.7224	2.2292	2.7490666	3.8358	3.0809333	3.8475332	4.3630667	3.6721334	3.2178667	2.9226	3.1344	4.3301334	3.8429334	3.0773335	2.1593332	5.616667	3.3589334	3.8981333	2.0910666	1.808	3.876	3.4817333	2.2358668	1.6772	3.9505334	4.0384	2.8685334	1.4462667	3.9063334	4.8813334	2.2972	2.3368	4.4217334
MDP0000135918_r	S	35.2	not assigned.unknown	4	0	0	0	0	NA	0.000652098043404376	A	4.9450665	5.046933	3.2597334	3.1357334	3.8485334	2.4825332	5.4055333	3.458	3.9228666	3.8559334	4.3462667	4.8014665	2.7698667	3.8336	3.5558667	4.3528	4.4476	4.454533	3.1495333	3.8278666	5.7601333	3.3687334	3.4262	4.8756	3.3842666	3.6384666	3.9708	4.355067	3.9882667	4.3936	4.6917334	3.998	3.9848	4.150133	3.7389333	3.9422667	3.0045333	3.6777334
MDP0000135922_r	S	26.13	misc.acid and other phosphatases	1	AT5G57140	ATPAP28/PAP28 (purple acid phosphatase 28); acid phosphatase/ protein serine/threonine phosphatase	biological process unknown	0	539	0.000688608226609629	A	4.536	3.2162666	3.9408	5.2493334	4.121333	4.3836	3.9958668	3.6522	4.2297335	3.8559334	4.4604	3.4810667	3.846	5.6202664	3.9786668	4.096	3.9864	4.0024	3.8918667	2.1985333	4.0636	4.7538667	3.4973333	3.6188	3.0376666	4.7791333	3.4926667	3.6758666	2.8124666	4.1996	4.6182666	4.0104	2.8130667	4.656067	2.9576	3.3845334	3.3634667	3.9379334
MDP0000135937_r	S	35.1	not assigned.no ontology	1	AT1G21880	peptidoglycan-binding LysM domain-containing protein	cell wall catabolic process	0	526	2.55145533570608e-07	A	6.3710666	4.2894	2.0664	3.481	1.3362666	2.8006666	3.2756	1.4472	3.0276666	2.2249334	6.0948	4.4096	1.6454667	3.3230667	1.0706667	3.334	3.5177333	1.288	3.1578667	0.42733333	3.8833334	4.8938665	3.4891334	1.3606666	2.9881334	4.838	1.8557333	1.191	1.1135334	4.0782666	6.207733	1.3873333	3.3939333	6.3602	1.8377334	0.42993334	1.4303334	6.1709332
MDP0000135981_r	S	35.1	not assigned.no ontology	2	AT2G36290	hydrolase, alpha/beta fold family protein	biological process unknown	0	436	0.000260250237082072	A	5.1636	3.5214667	2.1401334	2.6333334	2.3948	6.624067	3.1966667	4.8221335	3.877	2.5134666	5.2974668	3.3736	1.831	2.4289334	2.1165333	5.1753335	3.4784	3.2036667	3.7786667	2.4485333	1.9605334	2.8225334	2.0787334	1.0428	1.7389333	2.5566666	1.8215333	1.2637334	0.8484	3.8690667	5.1468	2.2704	3.2776	4.990667	4.5245333	0.9902667	2.3685334	3.5477333
MDP0000136032_r	S	29.4.1.57	protein.postranslational modification.kinase.receptor like cytoplasmatic kinase VII	4	AT5G42440	protein kinase family protein	protein amino acid phosphorylation	0	400	0.000235621631328356	A	3.1705334	2.7825334	2.2748	2.0672667	1.5968	1.8365333	3.4476	1.7117333	2.0265334	2.574	1.9373333	1.9870666	1.9432666	1.5094	1.4221333	2.6724	1.7428	1.9809333	1.1150666	0.6	4.8236	2.2692	2.6166	1.9344	2.2561333	2.8065333	1.8215333	0.73426664	2.1732	3.4181333	2.2546666	1.1408	1.1985333	1.6614667	1.7044	0.40653333	3.0906	2.4361334
MDP0000136194_r	S	35.2	not assigned.unknown	4	0	0	0	0	NA	2.57180922266252e-11	A	6.59	4.35	1.2952	0.9582667	0.32733333	3.0466	1.8002666	0.028266666	0.8316	0.1432	5.9217334	4.6444	0.0264	0.73546666	0.55226666	3.0697334	1.8560667	0.6126	1.2093333	4.1596	4.4659333	5.3716	1.3558	-0.1144	0.17586666	3.8486667	0.7316	-0.27293333	1.0663333	4.427467	6.207733	0.17813334	0.08933333	5.137133	1.0821333	-0.073466666	3.5812	5.9272
MDP0000136323_r	S	29.4	protein.postranslational modification	4	AT5G55560	protein kinase family protein	protein amino acid phosphorylation	0	455	0.000792592570424509	A	4.119867	3.9538667	2.9904	2.6041334	2.9354668	2.2429333	4.7076	2.2254667	2.6926668	3.208	4.679867	4.1025333	4.45	3.2802668	4.692867	4.123133	5.8628	5.8904	3.9916	4.9696	3.5482666	4.336	2.8688	3.5357332	3.0709333	3.289	3.4612	3.4509332	2.5556	5.334	4.1612	4.6928	4.5364666	4.345	2.5442667	3.4772	3.7032	4.4028
MDP0000136498_r	S	27.3.6	RNA.regulation of transcription.bHLH,Basic Helix-Loop-Helix family	1	AT1G32640	ATMYC2 (JASMONATE INSENSITIVE 1); DNA binding / transcription factor	regulation of transcription	0	596	3.21352109834134e-12	A	4.3985333	4.793	3.31	2.0672667	3.1174	4.3421335	2.7056668	2.9134667	1.6437334	2.5490668	3.6976	3.3857334	3.8324	2.6470666	2.1678667	3.5507333	3.0156667	3.2156668	1.5514667	1.9922667	5.3031335	3.74	3.4891334	1.8165333	1.3030666	3.1572	2.8444	1.3350667	1.6270666	4.852667	3.8908	2.1214666	1.5388	3.2163334	3.1724668	2.9010668	3.6117334	3.7824
MDP0000136517_r	S	29.4.1.57	protein.postranslational modification.kinase.receptor like cytoplasmatic kinase VII	1	AT4G02630	protein kinase family protein	protein amino acid phosphorylation	0	620	6.13432024994796e-06	A	3.7676	4.7052	4.3291335	3.6537333	3.1784	4.8876	4.5981336	3.3084	1.9330667	3.6546	3.5449333	4.080867	4.2428	2.8816667	3.752	4.0312	3.8900666	4.9486	2.6648	1.8717333	2.1521332	4.7106667	4.045133	4.050133	2.8805332	4.6925335	3.5478666	3.0726666	3.7978666	3.7102666	4.2786665	4.3809333	2.9053333	4.372667	2.7656667	3.0745332	3.6920667	4.266667
MDP0000136642_r	S	35.2	not assigned.unknown	2	AT3G17950	unknown protein	biological process unknown	0	124	0.000472637585526656	A	5.4232	4.2894	2.1732	3.9078667	2.4410667	3.9204	3.2494667	1.3128	4.4638667	3.1318667	5.214267	3.9244666	2.4604666	4.0893335	3.5072	3.7310667	2.5290666	1.9344	3.9498668	1.2782667	4.594267	4.1912	3.6886666	1.9857334	2.9050667	3.7025332	1.8472	3.4632	2.736	4.4961333	5.2445335	1.9662	4.9393334	5.1029334	2.7916	2.2395334	3.3206	5.4285336
MDP0000136727_r	S	27.3.26	RNA.regulation of transcription.MYB-related transcription factor family	1	AT1G70000	DNA-binding family protein	response to salt stress	0	217	0.00143012364878788	A	4.3013334	4.1074667	6.0462666	4.422933	3.5558	6.4878	3.7609334	4.7961335	4.8594666	3.7242668	4.2330666	4.0416	5.6748667	3.6248	4.6814666	5.8757334	4.498	4.5345335	5.038067	2.1796668	1.6927333	4.957733	5.239333	3.2822666	2.4092667	4.4456	3.8669333	3.0840666	2.0389333	4.122267	4.9644666	3.4709334	2.4198666	4.3172	2.0752	2.2194667	3.4592	4.856
MDP0000136801_r	S	29.2.2.3.3	protein.synthesis.ribosome biogenesis.Pre-rRNA processing and modifications.methylotransferases	1	AT5G50110	methyltransferase-related	cell cycle	0	248	0.000158581843243681	A	1.9048	1.9004	1.4842666	0.65146667	0.7972	0.27533334	2.0605333	2.1822667	1.1150666	0.5886667	2.0248	2.354	1.3685334	2.3346667	0.8354667	0.98933333	3.3078666	2.405	0.9884	-0.07106667	2.3969333	1.6012	2.4283333	1.4672	1.5604	1.4722667	2.5554667	0.3376	1.0338666	1.8517333	2.3647332	1.8513334	1.7549334	2.0841334	2.1969333	0.54653335	1.2502667	1.5941334
MDP0000137271_r	S	1.1.2.2	PS.lightreaction.photosystem I.PSI polypeptide subunits	2	AT5G64040	PSAN (photosystem I reaction center subunit PSI-N); calmodulin binding	photosynthesis	0	184	0.00780262184415741	A	3.7172	3.2268	3.1374667	2.1354666	3.1488	1.8153334	0.93686664	3.6387334	2.8162	2.3430667	3.2782	3.1665332	3.3601334	2.7072	3.5072	2.5566666	1.3329333	2.8066	1.8212	2.8117332	2.9772	4.270933	4.4081335	2.6961334	3.2368667	2.9426668	4.5704	2.4073334	1.3821334	2.3449333	3.1826668	2.8784	2.1864	3.1290667	3.6626666	2.4417334	1.6430666	3.0044668
MDP0000137305_r	S	27.3.9	RNA.regulation of transcription.C2C2(Zn) GATA transcription factor family	2	AT3G54810	BME3/BME3-ZF (BLUE MICROPLYLAR END3); transcription factor	regulation of transcription, DNA-dependent	0	146	7.82187674252179e-07	A	5.9295335	5.6074667	0.593	2.7177334	0.6108	3.7370667	1.8384	-0.1324	3.3156	1.5006	6.1806	5.0992	-0.23626667	2.0752666	0.8756	3.7886	2.0850666	0.74126667	4.2500668	0.8941333	3.5968	6.1202	3.3175333	0.90286666	3.204	4.1112	2.5213332	-0.0544	1.6394	5.7911334	6.2493334	1.2768	3.0676	5.791333	2.4476666	-0.21653333	4.8712	5.9992666
MDP0000137561_r	S	27.3.3	RNA.regulation of transcription.AP2/EREBP, APETALA2/Ethylene-responsive element binding protein family	1	AT4G36920	AP2 (APETALA 2); transcription factor	regulation of transcription, DNA-dependent	0	327	6.68882243560877e-06	A	4.2926664	3.7521334	3.5930667	2.8462667	1.4805334	3.0638666	1.9142667	2.9018	3.2268	3.8668	4.9942	3.7306666	3.7240667	2.9054666	2.0078666	2.3382666	1.7610667	2.6146	2.5782666	0.29053333	3.1425333	4.8249335	4.2377334	0.9196	1.7732	4.7018666	3.2197332	0.932	1.8094667	4.4505334	4.3523335	1.1814	1.6168	4.463333	2.5717332	1.1236	1.9652	4.2861333
MDP0000138061_r	S	35.2	not assigned.unknown	1	AT5G48870	.	.	0	69.7	0.000107218262138781	A	1.6042666	2.2133334	1.3289334	0.6753333	0.8174667	3.5294666	1.434	1.4726666	1.0821333	0.942	2.0154667	2.6182	1.9632	0.51306665	0.8553333	3.7996	1.6674	1.2073333	0.7769333	0.24693333	4.3223333	0.97786665	1.5109333	1.2254666	1.192	0.6469333	1.476	1.1114666	1.7048666	3.8190668	1.2997333	1.2558666	0.92946666	0.8562	1.5724666	1.0708	1.7750666	0.75986665
MDP0000138090_r	S	34.16	transport.ABC transporters and multidrug resistance systems	1	AT3G62700	ATMRP10 (Arabidopsis thaliana multidrug resistance-associated protein 10)	transport	0	2020	5.79558361820029e-10	A	3.4771333	3.1578667	3.1734667	1.3409333	2.8464668	3.2277334	3.2356	2.356	1.8628	2.1575334	3.2065334	3.0701334	4.0354667	2.4289334	2.366	4.1313334	3.0417333	2.3946	1.6234666	0.55013335	4.2648	2.8304	2.7838666	2.0754666	2.2166667	2.5710666	2.3870666	0.8576	3.1916	4.2426	2.4254668	1.4190667	1.8836	2.7241333	2.8888667	2.0228	3.3533332	3.1542666
MDP0000138215_r	S	31.1	cell.organisation	2	AT1G06530	myosin heavy chain-related	protein metabolic process	0	114	0.00364029082179658	A	5.0442667	4.0289335	4.5661335	5.7419333	3.3364	5.5763335	4.3329334	3.7079334	4.8848	4.4634666	4.793	3.9244666	3.9118667	6.0401335	3.8284667	5.263867	3.9864	3.8429334	4.8697333	2.7932	3.7476	5.8961334	3.5656	4.322533	3.2368667	5.4516	3.6158667	4.030267	3.1226	3.8289332	5.6938	4.4044	3.9970667	5.3732	2.1618	3.5792	3.3747334	4.935867
MDP0000138538_r	S	28.2	DNA.repair	4	AT1G01490	heavy-metal-associated domain-containing protein	metal ion transport	0	87	0.000171032882450804	A	4.6237335	4.1910667	1.0494666	1.8688	0.3676	3.3256	2.8396666	1.7117333	1.8306	1.6068	3.6976	3.2313333	1.2998667	2.2869334	0.79613334	1.1441333	2.3038666	1.4264	1.0746666	1.3032	5.156	3.1566668	2.6888	1.1489333	1.4748	3.4109333	1.928	-0.0544	2.6012	4.2192	2.9089334	1.0470667	1.2426667	2.9101334	2.0248	0.6228	3.5261333	3.0136
MDP0000138549_r	S	17.5.1	hormone metabolism.ethylene.synthesis-degradation	4	AT1G49390	oxidoreductase, 2OG-Fe(II) oxygenase family protein	flavonoid biosynthetic process	0	331	1.24107681141634e-16	A	4.5442667	5.2445335	3.2117333	1.3171333	1.7377334	2.7284	4.9176664	3.4804666	2.5554667	3.0581334	4.3909335	4.743467	4.8058667	2.1675334	3.3097334	4.4982667	5.6266665	5.6078	3.0909333	0.69813335	4.371267	4.8535333	3.4606667	2.1352668	1.2117333	4.4685335	3.6365333	2.5145333	2.1626	4.8297334	4.5202	2.2202666	1.4286667	4.335467	3.8913333	2.7384	4.073467	4.3258667
MDP0000138691_r	S	26.13	misc.acid and other phosphatases	1	AT4G29530	2,3-diketo-5-methylthio-1-phosphopentane phosphatase family	metabolic process	0	112	7.76808391055146e-13	A	3.7951334	3.584	3.0016	2.092	2.0761333	3.0800667	3.598	2.6508	2.1401334	2.3184667	3.3237333	3.6199334	2.5456	2.8356667	2.4102666	3.6096666	3.8486667	2.4519334	1.6317333	0.94413334	4.0216	3.0515332	2.752	2.5816	2.0518668	2.8149333	2.6060667	2.268	1.6022	4.0248	3.4270666	2.1214666	2.0577333	2.7241333	1.8377334	2.2395334	2.0305333	2.5862668
MDP0000138795_r	S	26.2	misc.UDP glucosyl and glucoronyl transferases	1	AT3G55830	EPC1 (ECTOPICALLY PARTING CELLS); transferase, transferring glycosyl groups	biological process unknown	0	479	0.00216668481589624	A	4.454533	5.2144	5.1644	3.5542667	4.3110666	3.7082667	5.8195333	5.046867	3.3244	3.7768	4.2401333	5.3449335	4.376867	4.4852	4.1135335	4.3734665	5.053867	4.970267	3.6589334	4.3200665	5.7441335	5.0642667	5.1810665	5.3944	4.3398666	5.7548	4.6986666	4.6209335	3.8298666	5.5633335	4.9828	4.322933	4.0852	4.2776	3.5564666	4.625867	4.6690664	4.4898667
MDP0000139203_r	S	17.5.1	hormone metabolism.ethylene.synthesis-degradation	4	AT1G06620	2-oxoglutarate-dependent dioxygenase, putative	biological process unknown	0	384	2.19238390143956e-10	A	3.7754667	4.144	2.9245334	0.7133333	1.9964	2.3048	1.7070667	2.5010667	1.4836	1.0581334	3.8214	4.2902665	3.3716	2.0285332	2.1429334	3.2724	2.8832667	2.4750667	2.1072	0.16133334	2.8998666	4.6044	3.6537333	2.6384	2.5753334	4.200267	2.9002666	0.4688	0.6753333	4.2426	3.6925333	1.8792	1.4286667	3.3454666	2.1000667	0.47573334	1.6922667	3.9016
MDP0000139221_r	S	35.2	not assigned.unknown	1	AT4G02830	unknown protein	biological process unknown	0	58.5	0.00797216268800924	A	4.4630666	4.3004	3.7872667	4.123067	4.3386664	3.0291333	4.0837336	3.9958668	3.7356668	4.2036	4.148667	3.5512	5.37	4.7068	4.97	3.8842666	3.2256	4.982267	3.7535334	2.7932	4.806667	4.5647335	4.9348	3.644	3.5213332	2.7808	4.3226666	2.6010666	2.5685334	4.9830666	4.0628	4.312	3.4521334	4.4828	3.5158668	3.6544	4.8230667	4.470267
MDP0000139291_r	S	29.4	protein.postranslational modification	4	AT5G26751	ATSK11 (Arabidopsis thaliana SHAGGY-related kinase 11); protein kinase	protein amino acid phosphorylation	0	93.6	4.07510523670567e-05	A	3.3777332	5.2144	3.6178	3.2766666	2.9571333	3.8364	4.464	3.6387334	2.5068667	3.0809333	4.3565335	4.9936	4.0902667	1.2652	4.1248665	4.9652	4.7592	3.9917333	4.057667	1.4369333	1.7658666	5.6153336	4.222133	4.9558	3.7893333	5.1416	4.106867	4.2222667	3.6708667	4.6281333	4.8853335	4.1609335	3.1505334	4.5105333	2.2963333	2.9010668	3.502	5.4170666
MDP0000139304_r	S	30.2.11	signalling.receptor kinases.leucine rich repeat XI	2	AT1G72300	leucine-rich repeat transmembrane protein kinase, putative	protein amino acid phosphorylation	0	1072	0.000657071325378229	A	2.1016667	2.2210667	2.0290666	1.7826667	2.7220666	2.3674667	2.8642666	1.1836	1.3346666	1.6773334	2.0910666	1.9018667	2.6848667	2.1297333	2.6082666	2.8526	2.2499332	1.8898667	1.2349334	2.3126667	2.5969334	2.0988	2.5818667	1.5184	0.96573335	2.343	1.8044	1.7732667	1.8483334	2.7643332	1.8604	1.4248	1.3128	2.0686667	1.9652	1.8195333	1.4303334	2.0917332
MDP0000139525_r	S	28.2	DNA.repair	1	AT5G44680	methyladenine glycosylase family protein	DNA repair	0	293	0.000495570647465876	A	4.0392	4.618067	4.3905334	3.5542667	4.7342	4.1618667	3.6113334	4.2542667	2.7674668	3.561	3.6976	3.8636	4.0678	2.7250667	3.6906667	3.6096666	2.6728666	5.3284	2.2160666	3.3237333	3.6490667	3.6626	3.8612666	2.9744	2.8230667	2.7978	3.8082666	2.4073334	1.1298667	3.7869334	3.9461334	4.4297333	3.8964	3.4504666	2.5350666	2.7650666	3.4094667	3.7622666
MDP0000139843_r	S	35.2	not assigned.unknown	1	AT5G19875	unknown protein	biological process unknown	0	112	0.000961143808772208	A	5.1364	6.3356667	4.862867	3.0774667	3.4909334	5.8814	4.8599334	3.2688	3.3422	3.2636666	5.0376	6.201733	5.1748	4.5546	5.0633335	5.8535333	6.3589334	4.363	4.5102	5.5708	7.1688666	5.2912	5.5926	3.7058666	3.6853333	7.1790667	4.3226666	5.5196667	4.0193334	3.1595333	3.7457333	2.2027333	2.4308	4.6769333	3.7476	3.9422667	4.6954665	5.3351336
MDP0000139989_r	S	35.2	not assigned.unknown	1	0	0	0	0	NA	1.07694625852541e-05	A	3.938	3.9665334	3.8244	1.5302666	3.2578666	5.8402667	3.517	5.428867	2.8817334	3.1114666	3.4130666	4.8696	4.4601336	2.0752666	4.1550665	5.62	3.8741333	5.1156	2.2310667	1.2782667	3.3423333	3.4358666	1.9357333	2.0241334	1.808	2.6626666	3.7984	3.4877334	2.736	3.6296	3.5545332	1.7529334	1.2778667	2.9424	1.7044	2.6769333	2.3685334	2.7368
MDP0000140157_r	S	35.2	not assigned.unknown	1	AT3G49490	unknown protein	ion transport	0	65.5	0.00178154978707717	A	2.7049334	3.7406666	3.8138666	2.2034667	3.5757334	5.3767333	4.046	3.1505334	1.6292666	3.2310667	2.3376	3.3604	3.6994667	2.6565332	3.5072	4.4566665	3.3601334	3.6801333	1.6490667	1.7	4.6514	3.0206666	2.9585333	3.7984	2.6554666	2.6112	3.1705334	2.9559333	3.998	3.9111333	3.0150666	3.5092	2.1657333	2.4464	2.3513334	3.9637334	2.9156	2.3856
MDP0000140238_r	S	27.4	RNA.RNA binding	1	AT4G35785	transformer serine/arginine-rich ribonucleoprotein, putative	biological process unknown	0	144	2.99291291969729e-05	A	4.514	4.157067	4.9480667	4.1104	4.972	4.3172665	4.1089334	4.2413335	4.5244665	4.8654	4.2938666	4.315067	4.7735333	3.9869332	3.9494	5.402933	4.1625333	3.942	3.3961334	1.5476	6.0893335	3.879	4.0062666	4.300133	3.2258	4.0662	4.6554666	4.5333333	4.043	5.0032	4.0628	4.5470667	3.2776	4.150133	3.9434667	4.466	3.6675334	3.5372667
MDP0000140342_r	S	29.5.11.20	protein.degradation.ubiquitin.proteasom	1	AT3G22110	PAC1 (20S proteasome alpha subunit C1); peptidase	ubiquitin-dependent protein catabolic process	0	338	0.00114387671037668	A	2.6584	2.5706666	2.3969333	1.4469334	2.1254666	3.1988	2.0165334	1.7334666	2.0754	2.5490668	2.256	2.3118668	2.906	1.5661334	2.9802	4.7074666	2.3716	2.545	1.7318667	0.7962667	2.6857333	1.9204667	2.0536	2.2758	0.76853335	1.8992	2.1338665	3.8970666	2.736	3.546	2.2222667	2.1856666	0.59173334	1.7181333	2.0453334	2.9437332	1.9882667	1.4830667
MDP0000140444_r	S	29.4.1.57	protein.postranslational modification.kinase.receptor like cytoplasmatic kinase VII	4	AT3G24550	ATPERK1 (PROLINE EXTENSIN-LIKE RECEPTOR KINASE 1); ATP binding / protein kinase	protein amino acid phosphorylation	0	620	0.000902261809492056	A	3.5518668	3.3192	2.5779333	1.2604	2.9354668	3.1137333	3.3786666	1.7334666	1.0497333	1.7093333	2.7674668	2.3358667	3.6614666	3.4154	1.8746667	3.6096666	2.2036	2.3854666	1.3363333	3.2538667	4.126933	2.5653334	2.9061334	1.5868	1.33	1.9377333	1.7544	0.8337333	2.1281333	3.4509332	2.5319333	1.8936	1	2.4993334	3.4148	3.4456	3.8402	2.4108667
MDP0000140460_r	S	27.3.7	RNA.regulation of transcription.C2C2(Zn) CO-like, Constans-like zinc finger family	1	AT4G38960	zinc finger (B-box type) family protein	regulation of transcription	0	161	9.86076595323932e-07	A	3.5705333	4.0661335	4.1656666	2.9156666	3.5558	5.4682665	2.767	3.8066666	3.3852	3.7653334	3.2596	3.6666667	3.5570667	2.6384	3.1507332	5.1089334	2.4378667	3.1801333	2.2958667	1.7888	3.074	4.5363336	4.2143335	3.9814668	2.8693333	4.7589335	3.77	3.8864	2.8014	4.6927333	4.901467	3.5092	2.5726666	4.463333	2.5005333	3.5237334	2.5209334	4.0428
MDP0000140596_r	S	20.1	stress.biotic	4	AT2G02100	LCR69/PDF2.2 (Low-molecular-weight cysteine-rich 69); protease inhibitor	defense response	0	102	2.51194265202159e-06	A	4.7614665	3.0196	2.4647334	2.4352667	2.2772	2.5202668	1.5849333	3.3195333	3.6649334	1.9741334	4.5150666	3.031	2.5161333	3.6248	2.1553333	3.6429334	1.5952	2.9798	1.5434667	0.72206664	4.341067	2.2913334	3.8229334	1.2465333	1.2381333	3.0088	1.9533334	1.1370667	0.8656	2.2452	3.906	0.9970667	0.6016	3.0785334	1.6590667	1.6502666	0.9949333	3.6186666
MDP0000140803_r	S	26.1	misc.misc2	2	AT2G46660	CYP78A6 (cytochrome P450, family 78, subfamily A, polypeptide 6); oxygen binding	electron transport	0	723	4.08603927287233e-06	A	5.2796	6.4668	3.6050668	1.3013333	4.2154	4.76	4.0582	2.4904	1.1784667	3.0688	4.800667	6.168	6.0124	1.6804	5.967867	4.2196	4.6093335	5.8706665	3.7944	2.1170666	4.718	5.7208667	3.2453334	1.4965333	1.866	4.4290667	4.0457335	1.5694667	1.4525334	6.2668	4.7194	2.3653333	2.2696	4.8712	5.1196666	2.2395334	3.9111333	5.1976666
MDP0000140853_r	S	35.2	not assigned.unknown	2	AT3G51010	unknown protein	biological process unknown	0	114	0.00453551868776556	A	4.3484	3.99	3.7510667	3.284	4.0430665	4.1246667	3.2218666	4.3068	3.993	3.3141334	4.3565335	4.8408	5.0364	3.8249333	4.54	5.2814	4.6324	4.4631333	3.5716	2.7568	3.8633332	4.3534665	4.4320664	3.9195333	3.738	4.345333	4.8638	4.0837336	3.5530667	4.576267	4.3924	4.1609335	3.3136666	4.5105333	4.3216	4.2932	4.085067	4.1016
MDP0000140895_r	S	3.5	minor CHO metabolism.others	4	AT1G04420	aldo/keto reductase family protein	plant-type hypersensitive response	0	283	0.0019196279206753	A	2.0084	2.7825334	2.7108	2.1785333	3.1395333	3.7801332	2.4067333	2.4904	1.4670666	3.0688	2.5468	2.809	1.9632	2.2869334	2.7717333	3.6208	3.5828	2.4167333	1.3036	1.8102666	1.8132	1.9475334	2.0849333	2.6476	1.7102667	1.2470666	2.4802666	2.0850666	1.4114	2.8498666	2.8161333	2.2027333	1.2069334	1.9569334	2.1354666	2.3506668	1.8094667	1.8936
MDP0000141294_r	S	35.2	not assigned.unknown	2	AT1G32120	unknown protein	biological process unknown	0	202	4.27042690916912e-07	A	3.5705333	4.0941334	2.6210666	2.7692	2.0384	4.482867	3.1699333	2.4321334	2.7886667	2.4525332	3.6358666	3.4376	1.7805333	3.4308	1.4048667	4.2386	2.7209334	1.7722	2.8016	2.391	2.7584	3.1059334	2.9441333	2.2429333	3.2734666	3.9312	2.6648	2.9685333	2.8464	3.9505334	4.238	2.7990668	2.9290667	3.6826	2.6570666	1.8894666	2.8092	3.7152667
MDP0000141461_r	S	35.2	not assigned.unknown	2	0	0	0	0	NA	0.0002484143752638	A	5.7242665	4.7444	2.3060668	5.8358665	2.7744	4.3172665	4.7329335	2.1174	5.982	3.7768	4.9508	4.2777333	1.7549334	5.126	2.5449333	4.4285336	4.266667	2.9479334	5.8181334	3.271	5.520867	5.164067	4.4320664	3.5586667	3.2258	5.7845335	3.124	3.3961334	2.6563334	4.598	6.015267	3.2054667	4.323933	6.2801332	3.336	3.3006666	2.5092666	6.266267
MDP0000141595_r	S	20.1.3.1	stress.biotic.signalling.MLO-like	1	AT2G17480	MLO8 (MILDEW RESISTANCE LOCUS O 8); calmodulin binding	defense response	0	496	0.000753352382539005	A	5.5368667	5.7777333	3.4198666	4.0552	4.5597334	5.5094666	4.6237335	2.3662667	3.6496	3.7332	5.3946	5.4690666	3.6149333	4.375533	3.7016666	4.772	5.0420666	3.6801333	4.032533	5.0978665	4.9438667	4.8148665	4.3334665	3.9936666	5.310467	4.9408	3.1333334	3.5854666	3.3601334	5.9002666	5.6638665	3.6148	5.0844665	4.7050667	4.796	4.336	5.9836	5.826667
MDP0000141631_r	S	26.21	misc.protease inhibitor/seed storage/lipid transfer protein (LTP) family protein	1	AT5G05960	protease inhibitor/seed storage/lipid transfer protein (LTP) family protein	lipid transport	0	137	5.76399747765785e-07	A	4.39	3.4654667	2.0664	1.9717333	3.012	3.7944	3.8651333	2.4321334	1.9330667	2.9581332	4.4982667	3.7554	2.7254	1.5005333	2.2406666	2.6126666	4.2385335	3.464	0.59106666	1.14	4.4022	2.1130667	2.8839333	3.7184	2.9050667	2.6794667	3.2584667	2.3	1.6153333	2.6462	3.0666666	2.9285333	2.2078667	3.7354	2.8268	0.6993333	1.1899333	2.8786666
MDP0000141807_r	S	20.2.3	stress.abiotic.drought/salt	2	AT4G18030	dehydration-responsive family protein	biological process unknown	0	506	0.00111092493765938	A	3.6305332	4.1910667	2.5779333	2.0254	1.8284667	3.752	2.3378668	1.8012	2.0518668	2.0330667	3.4889333	4.055	2.6321332	2.8173332	2.3018	3.5848	2.5290666	1.6584	2.6182	0.7474667	3.074	4.3534665	3.5457335	2.564	2.3616	2.9598668	2.5354667	2.2834666	2.7670667	3.0916667	4.2284665	2.4982667	2.9609334	3.3624	2.9237332	2.8326	3.7404	4.1321335
MDP0000141887_r	S	35.2	not assigned.unknown	1	AT5G48660	unknown protein	intracellular protein transport	0	235	0.00118975356947468	A	3.3249333	3.2053332	3.2597334	2.0171332	3.0013332	4.2307334	2.4307334	2.7054667	2.4096	3.2310667	3.3423333	3.0212	3.2769334	3.1107333	2.7334666	2.884	2.463	2.5341334	1.9736	3.6014667	3.4085333	2.8392	2.9107332	2.4841332	2.352	2.3016	2.6241333	2.8693333	2.4662	4.122267	3.2683334	2.6406667	2.2398667	2.3618667	2.5918667	3.4666667	3.166	2.9751334
MDP0000141915_r	S	30.11	signalling.light	1	AT3G19850	phototropic-responsive NPH3 family protein	response to light stimulus	0	494	0.0079527929844157	A	6.6092	6.756	5.723067	5.7758	6.0588	5.11	6.6009336	5.5156	5.638	6.4601336	6.612933	6.8604	5.4424	5.8282	6.2757335	6.780267	6.9143333	6.340133	6.0513334	4.9788666	6.7228665	5.649667	6.2514668	6.9764	6.545467	5.7845335	6.2293334	6.841533	6.6018667	6.491	6.887067	6.4802	6.731867	6.4473333	6.7288666	6.0820665	5.5132	6.4932
MDP0000142434_r	S	26.7	misc.oxidases - copper, flavone etc	1	AT4G15760	monooxygenase, putative (MO1)	electron transport	0	342	9.25934144113886e-06	A	2.9690666	3.1141334	1.0845333	3.1830666	1.1454667	4.4490666	3.1177332	1.7689333	1.1556	1.2968	2.3193333	2.4903333	2.352	4.1497335	1.6005334	3.0306666	4.782133	3.4192	1.8449334	2.3342667	4.1721334	2.7981334	2.1696668	1.9926667	1.694	2.7142	2.3784	4.1912	1.7446667	3.0424	2.4618	1.0190667	1.0630667	3.5164666	3.0904	4.0062	1.3647333	2.2460666
MDP0000142574_r	S	33.99	development.unspecified	2	AT2G19580	TET2 (TETRASPANIN2)	aging	0	318	1.0777294485006e-05	A	5.2636	6.6298666	5.9353333	2.7934666	3.9492667	3.424	6.6206	4.8353333	2.4989333	3.7135334	5.6832	6.8476	6.208667	0.19146666	5.9797335	5.158533	6.773733	6.3897333	3.1578667	0.5016	3.704	6.284	4.808533	4.2721334	4.2005334	3.8856	5.5877333	2.1358666	3.0422	6.568	5.8970666	5.4226	5.318	5.3516665	4.9224	2.4605334	6.5597334	6.4808
MDP0000142597_r	S	1.2.7	PS.photorespiration.glycerate kinase	1	AT1G80380	phosphoribulokinase/uridine kinase-related	photorespiration	0	527	2.67533743923689e-05	A	4.0776	4.7190666	3.8632	2.4209332	3.2477334	2.6118667	4.4142	4.0562	2.9065332	2.9005334	4.129	4.766333	4.1242666	2.8173332	3.8725333	4.096	4.9821334	4.234667	3.6920667	1.7888	3.4477334	4.2798667	4.698867	4.076	3.6986666	3.9778	4.3033333	3.28	2.7670667	4.4139333	4.648667	3.6826	2.7258	4.2877336	3.2734666	3.6994667	2.854	2.4964
MDP0000143143_r	S	29.4	protein.postranslational modification	1	AT1G18670	IBS1 (IMPAIRED IN BABA-INDUCED STERILITY 1); kinase	protein amino acid phosphorylation	0	868	1.83262721082192e-05	A	2.2490666	2.7729332	2.5074666	1.2671334	3.3844	1.1218667	2.5178666	0.99653333	0.2908	1.5528	2.5765333	2.809	2.7108	1.3956	2.6726665	3.4758666	2.4378667	2.2240667	0.822	0.35693333	1.8250667	1.8903333	1.5042666	1.6010667	1.1654667	1.3636667	1.3765334	1.3350667	1.1610667	3.8797333	2.4096	1.9062667	1.3492	1.6833333	2.065	2.3677332	3.1241333	2.4530666
MDP0000143173_r	S	27.3.22	RNA.regulation of transcription.HB,Homeobox transcription factor family	2	AT5G41410	BEL1 (BELL 1); DNA binding / transcription factor	regulation of transcription, DNA-dependent	0	367	0.00683863987541391	A	2.6752667	3.6213334	3.2467334	1.6138667	2.4529333	5.231467	4.6108	3.2570667	1.6149334	2.3309333	3.0054	3.6550667	4.305733	0.37986666	3.2889333	4.123133	4.4476	3.4308	1.8671334	2.8291333	2.7584	3.2171333	3.0199332	2.8932	2.7633333	2.916	2.9002666	3.5486	2.8124666	4.5204	3.1826668	2.7273333	2.5614	3.2970667	2.4030666	1.8195333	2.7349334	2.7751334
MDP0000143636_r	S	35.2	not assigned.unknown	1	AT1G55360	unknown protein	biological process unknown	0	667	8.75575586652716e-09	A	6.3710666	5.4656	6.6233335	4.582667	4.5132	4.8009334	4.2138	4.7498665	4.254	5.2728	6.9658666	5.3133335	5.2990665	1.4428	4.3737335	6.2795334	4.3944	4.5946	3.8229334	1.0176	4.7884	6.3728	6.3532	2.9353333	3.3964667	5.2870665	4.8101335	3.1482	2.1512	6.8044667	6.459133	5.0188	3.8322666	6.4473333	4.9708	3.9012666	6.239333	6.4546666
MDP0000143779_r	S	29.4.1.57	protein.postranslational modification.kinase.receptor like cytoplasmatic kinase VII	1	AT5G47070	protein kinase, putative	protein amino acid phosphorylation	0	439	0.000898438893043611	A	4.7002	4.5196	2.8238666	3.6112666	3.2790666	1.4558667	4.1870666	3.4681334	3.6966	3.2538667	4.826267	4.315067	2.7698667	4.1699333	2.7009332	2.0796	3.5828	4.4341335	3.7162666	3.6997333	4.2648	3.8336	3.5656	2.926	3.6224	4.1625333	4.0024	2.1358666	2.0389333	4.5328	4.7413335	3.6044	4.4612	4.7716	3.9223332	3.0498667	3.1352668	4.3258667
MDP0000143956_r	S	5.1	fermentation.LDH	1	AT4G17260	L-lactate dehydrogenase, putative	carbohydrate metabolic process	0	249	7.43528936882622e-06	A	3.4592	3.6213334	3.5086668	1.7589333	2.4773333	3.3092666	3.6638668	2.938	2.372	3.6546	3.1585333	4.080867	3.0706666	0.34626666	3.2018666	4.383	3.2001333	2.5572	1.9736	1.1622	3.6317334	2.5582666	2.8158667	2.3694668	2.1202667	2.8497334	2.6241333	3.0088	2.2183332	3.7102666	3.7457333	2.7805333	2.3222666	2.96	2.7466667	1.3941333	3.1801333	3.5
MDP0000144320_r	S	30.2.11	signalling.receptor kinases.leucine rich repeat XI	1	AT2G26330	ER (ERECTA, QUANTITATIVE RESISTANCE TO PLECTOSPHAERELLA 1)	protein amino acid phosphorylation	0	1513	4.09419591835329e-07	A	2.2845333	3.0294666	2.2242668	0.8534667	1.0662667	3.7226667	2.0066667	1.0576	0.54146665	1.3810667	2.1581333	2.6474667	1.6454667	1.108	0.614	5.1334667	1.5857333	0.75986665	0.59106666	4.7201333	3.4085333	1.8075334	1.5605333	1.2254666	0.46773332	1.1724	1.3004	0.5616	0.44533333	3.546	2.2222667	0.8436667	0.62226665	1.3459333	0.63773334	0.9902667	0.6268	1.6838666
MDP0000144339_r	S	29.5	protein.degradation	2	AT1G49630	ATPREP2; metalloendopeptidase	proteolysis	0	196	2.94313434465881e-09	A	3.7434666	4.4348	4.0154	0.18333334	0.8174667	5.5512667	5.4055333	4.1090665	0.34013334	1.4404666	4.0563335	3.8378668	6.6901336	0.4232	0.896	5.2474666	5.1742	5.0952	-0.0306	0.18093333	4.8492665	2.4563334	3.354	0.74946666	0.5656	2.8918667	4.0664	1.3828	0.26053333	6.2530665	4.8164	0.8888	0.59173334	4.3172	3.5238667	1.5014666	0.22173333	2.0582666
MDP0000144694_r	S	11.8.1	lipid metabolism.'exotics' (steroids, squalene etc).sphingolipids	2	AT3G58490	phosphatidic acid phosphatase family protein / PAP2 family protein	biological process unknown	0	569	1.94276844281344e-12	A	4.39	4.2558665	3.0392	2.502	3.2790666	3.5453334	3.5450666	2.7377334	2.9565334	3.0346668	4.5949335	4.6094666	3.546	2.5366666	3.1507332	4.139467	3.6513333	2.9593334	2.0838666	2.5081334	5.156	4.7538667	4.7370667	2.7544	2.8464	4.3936	3.8082666	3.2212	2.0504	4.2637334	4.2981334	2.4796	2.4709334	3.7354	3.1528666	2.9721334	2.8828	5.082667
MDP0000144712_r	S	35.2	not assigned.unknown	4	0	0	0	0	NA	7.19873156488876e-05	A	4.5886664	3.9401333	5.196533	2.0171332	3.5969334	5.266667	3.2494667	4.5945334	3.993	4.3830667	4.5858665	4.6916	4.638467	2.4289334	3.5268667	5.4413333	5.1489334	3.1326666	2.1738667	1.4369333	5.9168	3.0976	3.1496	2.9744	1.9394667	3.7649333	4.486133	4.211467	4.1665335	4.6281333	3.5104	2.9701333	1.7266667	4.2102666	3.6450667	4.1102667	3.3533332	3.7344
MDP0000144786_r	S	35.2	not assigned.unknown	1	AT1G14740	unknown protein	biological process unknown	0	216	0.00775487409652519	A	3.6752	4.1204	3.7382667	2.5274668	3.9492667	3.4405334	5.2176	2.7054667	2.0754	3.0346668	4.0117335	3.407	4.1341333	2.4912667	3.8082666	3.7310667	4.266667	4.234667	2.1494668	2.6050668	3.4085333	2.6422	3.2805333	2.926	1.8	3.7952	2.9169333	2.9426668	3.0068	5.453467	4.0226665	3.5926666	2.8130667	3.8085334	3.7653334	4.4750667	3.8869333	3.1166666
MDP0000144823_r	S	1.1.5	PS.lightreaction.other electron carrier (ox/red)	1	AT5G45040	.	.	0	146	2.11836880965345e-05	A	3.4874666	3.0086668	3.2117333	0.7133333	2.4410667	3.9701333	2.7535334	2.4785333	2.0913334	2.1038666	3.0686667	3.2082667	3.1306667	0.95053333	2.6297333	3.1344	2.7987332	1.7270666	0.8474	0.24693333	4.3316665	2.4398668	2.1491334	2.0156667	2.0427334	2.1776	2.6824	2.1017334	1.6513333	3.7419333	2.6469333	1.4732	1.1814667	2.7241333	2.4827332	0.9084	1.0425333	1.5858667
MDP0000144960_r	S	28.2	DNA.repair	4	AT3G04880	DRT102 (DNA-DAMAGE-REPAIR/TOLERATION 2)	carbohydrate metabolic process	0	431	3.2509282434567e-08	A	4.0630665	4.592	4.0837336	1.6490667	2.8568	5.1404	4.1341333	3.3310666	1.8211334	3.0346668	4.1736	5.6941333	6.0334	1.5190667	4.2773333	7.0154667	4.921867	5.7441335	2.4376	1.4150667	5.7226667	4.2610664	3.7456667	3.5464	1.5604	3.3628	5.2181334	5.1248665	3.4948	5.986933	3.916	3.1073334	1.4549333	4.2684	2.8268	2.6769333	4.8974667	3.0508666
MDP0000145190_r	S	29.4	protein.postranslational modification	2	AT5G05180	unknown protein	biological process unknown	0	145	0.00544308143895586	A	4.776933	3.5601332	2.0104	4.582667	2.7959332	2.6118667	3.0946667	1.892	3.7798667	3.2430665	4.249467	3.2772	2.4010668	4.7928667	2.9705334	3.9328	3.4649334	3.0136	3.6997333	2.5665333	4.0546665	3.73	3.4745333	2.0621333	1.7653333	4.315067	3.5018666	2.8816667	2.7670667	3.2121334	4.826	2.4609334	1.9232	4.5544	4.3721333	3.1861334	3.4592	4.9252
MDP0000145220_r	S	35.2	not assigned.unknown	4	AT1G47740	unknown protein	biological process unknown	0	333	8.91552529495853e-16	A	4.8023334	4.63	3.52	3.251	2.1528	4.0861335	3.8514	3.5269334	3.7040668	3.4003334	4.897333	3.7678666	3.6721334	1.9008	2.7806666	3.2214668	3.2377334	3.156	2.4613333	2.6050668	3.6317334	4.863867	4.222133	2.4501333	1.9585333	4.4456	3.4926667	2.3474667	1.4672	4.9104	4.8077335	2.9074667	2.3524	4.0844665	3.6535332	2.3156667	2.3474	4.8098
MDP0000145229_r	S	35.2	not assigned.unknown	4	AT3G25400	unknown protein	biological process unknown	0	165	3.92616033519094e-14	A	6.243	6.3356667	4.236	2.2441332	2.2278666	5.4049335	5.9694667	5.641267	3.2181334	2.7414668	5.7444	5.0082664	3.2276	2.7667334	2.6404	4.8376	2.9772	3.7285333	2.3526	1.2782667	5.738	5.3622	3.334	2.1072	1.5846666	5.8376	5.131467	2.4383333	1.2084	5.802933	5.1093335	2.4348	3.9594667	4.2877336	3.6722667	2.5633333	2.7038667	4.5426664
MDP0000145879_r	S	31.3	cell.cycle	2	AT4G34160	CYCD3;1 (CYCLIN D3;1); cyclin-dependent protein kinase regulator	regulation of cell cycle	0	276	0.00331296595586356	A	4.223467	5.2947335	5.1768	3.3374667	3.8485334	5.8897333	3.8805332	3.5650666	4.0592	4.226	4.881	4.9710665	4.4913335	1.4239334	3.9404	5.6472	3.451	1.6213334	2.994	1.3490666	1.8926667	4.1210666	3.5592666	1.6509334	2.352	4.3038	2.4045334	2.0134666	2.1626	4.576267	4.7413335	2.4098666	3.3703334	3.5893333	4.6032667	2.3156667	3.5902667	4.4898667
MDP0000146053_r	S	35.1.41	not assigned.no ontology.hydroxyproline rich proteins	2	AT3G13990	unknown protein	biological process unknown	0	451	0.000398120679508982	A	5.0272	4.373067	5.1066666	3.1673334	4.5494666	4.8876	5.2293334	4.723067	3.7040668	3.8559334	4.897333	4.814533	5.4854	3.4001334	4.3454666	5.2401333	6.5540667	4.141733	3.6188	1.3705333	5.0114665	3.879	3.9278667	4.1918	3.9965334	4.1728	4.5183334	4.3893332	4.0654	5.626933	4.4933333	4.1228666	3.5365334	5.1275334	4.5342	3.9637334	3.5601332	3.4042666
MDP0000146276_r	S	20.1.3.1	stress.biotic.signalling.MLO-like	4	AT4G02600	ATMLO1/MLO1 (MILDEW RESISTANCE LOCUS O 1); calmodulin binding	defense response	0	684	1.65105025663971e-12	A	4.2651334	6.4216	3.3688	0.24373333	0.32733333	4.5634	5.0963335	1.7809334	0.33266667	1.4616	5.342933	6.079467	1.4016	0.0542	1.0338666	4.3528	5.318733	2.0838666	1.1065333	0.062133335	2.7774668	4.626	2.5818667	1.3666667	1.5681334	3.6838667	2.2548666	1.0849333	1.0504	5.986933	5.302533	2.0782666	1.4030666	5.2184	1.3128	0.49826667	2.5321333	6.2874
MDP0000146449_r	S	29.4	protein.postranslational modification	4	AT2G30360	CIPK11 (SNF1-RELATED PROTEIN KINASE 3.22, SOS3-INTERACTING PROTEIN 4); kinase	protein amino acid phosphorylation	0	594	2.1849539371123e-06	A	5.3872	7.4578667	6.5220666	4.186267	4.9292	7.3014	6.891333	5.936333	3.4837334	5.29	4.970267	6.8023334	5.6973333	3.4768	4.9578	6.6925335	6.3304	5.725867	3.5621333	1.6570667	5.440467	4.4728	4.536	4.935	3.8728666	4.6182666	5.0890665	4.3337336	4.0193334	6.9336667	5.8565335	5.9762	4.924667	5.4396	5.5561333	4.085067	6.321067	5.4285336
MDP0000147375_r	S	35.2	not assigned.unknown	1	B9RKU4_RICCO	Putative uncharacterized protein	0	Ricinus communis (Castor bean)	95.1	0.00114864431672375	A	4.4630666	4.0661335	3.4837334	3.4498668	2.9690666	3.7082667	2.2410667	3.2937334	4.106	2.8804	4.4604	4.1284666	2.8808	2.6986666	3.1836	4.7436	2.5413334	2.7540667	3.7861333	0.99413335	2.3653333	5.1238666	3.682	1.8894666	2.1293333	4.1382666	3.2484	2.9042666	1.8346666	3.5888	4.9724665	2.1624	2.3734667	4.4548	3.0336	2.2790666	3.3634667	4.5706
MDP0000147499_r	S	31.1	cell.organisation	4	AT1G18450	ATARP4 (ACTIN-RELATED PROTEIN 4); structural constituent of cytoskeleton	response to virus	0	221	1.52154469248268e-05	A	4.7135334	5.278	3.3566	3.2766666	3.7750666	3.1306667	4.9770665	4.0832	2.9401333	3.5284	4.451267	4.8696	3.3225334	4.3202667	3.3097334	5.042	4.3301334	4.4844	3.2697334	4.3604	5.6641335	4.3534665	4.0684667	4.473067	4.4839334	4.3556666	4.6554666	3.2921333	4.1107335	5.444267	4.8928	4.1996	4.2970667	4.0758667	3.8117332	3.9422667	3.7269332	4.2568
MDP0000147906_r	S	35.1	not assigned.no ontology	4	AT5G41120	esterase/lipase/thioesterase family protein	metabolic process	0	729	0.00250181362277241	A	3.2585332	4.144	4.0291333	2.8814666	3.2477334	5.762533	3.2356	3.2443333	2.0996	3.4889333	4.03	4.3289332	4.581	0.56666666	4.267733	4.3632	2.9628	4.4968	2.9156	1.3032	2.0625334	4.1794667	4.5584664	3.7058666	4.2492666	3.7286	3.9393334	4.211467	3.8298666	4.2088	3.7961333	3.0169334	3.1868668	3.5610666	2.9322667	2.7789333	3.0246665	3.0798666
MDP0000148121_r	S	1.1.2.2	PS.lightreaction.photosystem I.PSI polypeptide subunits	4	AT1G55670	PSAG	photosynthetic electron transport in photosystem I	0	218	1.5407400548554e-17	A	6.3710666	5.2947335	4.8009334	1.5896	2.2166667	3.5453334	4.1341333	4.1481333	1.9850667	1.9462	5.6554	5.441867	3.1196666	1.4801333	1.4739333	4.9486	3.5294	3.8184	0.9172	0.042933334	6.207733	5.661733	4.8896	2.4258666	2.2722666	4.9862666	5.2181334	2.1358666	1.6638666	5.626933	5.4304	2.3038666	1.4732	5.5066667	2.3249333	1.0177333	1.9652	5.3468
MDP0000148186_r	S	1.3.12	PS.calvin cycle.PRK	2	AT1G32060	PRK (PHOSPHORIBULOKINASE); ATP binding / phosphoribulokinase/ protein binding	carbohydrate metabolic process	0	674	2.20797232634615e-12	A	4.4960666	5.531133	4.0440664	2.1785333	0.63226664	5.297867	6.355067	2.0396	2.2942667	2.7931333	5.214267	5.8938665	3.4205334	1.4145334	1.1688	5.1753335	5.7134666	2.1864	2.6022666	2.3713334	1.8926667	5.450267	3.4079332	3.0837333	3.8872	4.6390667	3.6256	1.4538667	2.911	5.261133	4.6379333	2.9797332	3.8322666	5.418267	1.2616	0.1552	1.5697334	4.9652
MDP0000148221_r	S	17.5.3	hormone metabolism.ethylene.induced-regulated-responsive-activated	1	AT1G05710	ethylene-responsive protein, putative	response to ethylene stimulus	0	169	2.37769727226051e-07	A	3.1890666	4.5542665	4.5212	2.4682	3.4609334	7.357	3.3518667	2.564	3.3422	3.5829334	3.0593333	3.8776	3.7356	0.8797333	2.79	6.4632	2.463	1.8401333	1.8126	0.29053333	5.616667	4.0336666	3.266	2.2923334	1.7200667	1.5386667	2.1853333	3.4753335	2.6121333	5.5347333	3.9933333	2.9285333	1.6008	2.4570668	3.6359334	3.5237334	4.2673335	4.112
MDP0000148317_r	S	27.1.19	RNA.processing.ribonucleases	4	AT3G20420	RTL2 (RNASE THREE-LIKE PROTEIN 2); double-stranded RNA binding / ribonuclease III	RNA processing	0	88.2	7.30414200837696e-13	A	4.5786667	5.5815334	2.7608666	1.8688	2.1653333	2.5546668	5.4922	3.1393332	2.4253333	2.9686666	3.664	3.3736	1.4326667	1.92	1.3727334	2.1853333	3.1060667	3.6574667	2.4951334	1.482	4.6514	4.1912	3.5057333	2.8932	2.2817333	3.2615333	3.3609333	3.1102	1.6270666	5.2701335	4.2092	3.1489334	2.1764	4.391333	4.1616	3.2001333	2.3574667	4.3258667
MDP0000148340_r	S	27.3.39	RNA.regulation of transcription.AtSR Transcription Factor family	2	AT4G16150	calmodulin-binding protein	biological process unknown	0	917	0.000123178909177644	A	2.017	4.567333	3.6929333	2.8904	1.3941333	4.4180665	4.5981336	2.4785333	2.0679333	2.6389334	3.2596	4.8696	4.2428	0.2796	2.3992667	4.940933	4.804867	4.3171334	2.7608	0.9692	1.6696	3.5166667	3.8532	2.7076	3.0982	3.5704668	3.1705334	2.4073334	3.0749333	3.536	4.3618665	2.2202666	3.7090666	3.9063334	1.9294667	1.3676667	2.9363334	4.4802666
MDP0000148495_r	S	35.2	not assigned.unknown	1	0	0	0	0	NA	0.000102850215027078	A	2.8392	1.9829333	1.3289334	1.1873333	1.5484	1.7224	1.3105333	1.9844	1.3104	1.3810667	3.1500666	2.3956	1.674	1.8236	1.8884	2.7556	2.1492	1.5261333	1.3606	1.6345333	2.1417334	2.0552	1.0005333	1.1338667	0.46773332	1.6705333	1.5756	1.6516	1.1933334	3.2721334	2.1720667	1.0821333	0.49853334	1.8170667	1.4553334	1.1505333	1.0732666	1.9986666
MDP0000148645_r	S	34.12	transport.metal	2	AT5G44790	RAN1 (RESPONSIVE-TO-ANTAGONIST1); ATPase, coupled to transmembrane movement of ions, phosphorylative mechanism	transport	0	1384	0.006573479197695	A	3.9118667	3.286	3.31	3.2914	3.939	4.0861335	2.6718	3.1393332	3.1674	3.2181334	3.6976	3.2545333	4.1953335	3.686	3.9786668	5.2314	2.5666	4.3976	2.8092	3.5526	5.0542	2.9690666	3.8913333	3.2478666	2.4811332	3.2538667	3.5274668	3.6637332	2.8685334	3.7984	3.3262	3.1184	2.6257334	3.0589333	4.1838665	4.6349335	2.9256	3.4417334
MDP0000149162_r	S	35.1	not assigned.no ontology	4	AT5G19830	aminoacyl-tRNA hydrolase	translation	0	88.2	0.00238265789277405	A	3.2490666	3.8124	4.0440664	2.4129333	3.7054	2.6321332	4.8442	2.6508	2.8817334	4.6685333	3.5089333	3.7797334	3.5570667	2.9284	3.442	4.750933	4.342	4.3518667	2.2226667	1.8102666	4.8753333	2.8872	3.354	3.1482	2.0229332	2.7978	3.8465333	2.6558666	2.0612	5.2919335	3.7270668	4.187733	2.9514	3.4894	3.9223332	4.366133	4.2	2.2130666
MDP0000149416_r	S	1.1.40	PS.lightreaction.cyclic electron flow-chlororespiration	1	AT4G22890	unknown protein	photosynthetic electron transport in photosystem I	0	407	0.00171576384111308	A	4.9384	4.5417333	4.988867	3.9920666	4.804	3.8364	3.0410666	5.3893332	3.7040668	3.9841332	4.970267	4.4314	4.0902667	4.4512	4.2101336	5.2908	2.6728666	4.0356	2.8173332	3.8114667	4.0636	5.6153336	5.5926	4.6084	4.855467	4.7897334	4.4088	4.5224667	3.2281334	3.0916667	4.8077335	3.2054667	2.9514	4.8981333	3.3453333	4.121333	2.4761333	5.2289333
MDP0000149665_r	S	13.1.6.5.1	amino acid metabolism.synthesis.aromatic aa.tryptophan.anthranilate synthase	4	AT5G57890	anthranilate synthase beta subunit, putative	tryptophan biosynthetic process	0	129	5.36662617910317e-13	A	4.4630666	5.200267	3.3334668	2.494	3.4716	2.8894668	4.515333	4.1711335	2.9168	3.3780668	4.03	5.3286667	3.3472	3.2178667	3.3668	4.575333	4.5416	4.445133	2.4289334	2.4102666	5.174267	4.0530667	3.6609333	3.6556	2.9881334	4.364333	4.5704	2.8816667	2.9424	4.2306	4.3432	3.2604666	2.5048	4.0844665	3.0986667	2.9152	2.7126667	3.9674666
MDP0000149687_r	S	35.2	not assigned.unknown	4	AT5G14390	unknown protein	proteolysis	0	554	7.74021313317119e-05	A	3.8445334	4.63	4.7726665	1.6224	2.654	6.1116	4.515333	3.1393332	1.9082667	2.4654667	3.5170667	4.374	5.197933	0.19146666	3.8827333	4.727267	5.0857334	2.6716	2.1577334	3.1024	1.8370667	4.452133	2.8981333	2.1754668	1.5217333	2.1604	3.0150666	2.3162668	2.2989333	4.2088	4.082667	2.5078	1.5912	2.3193333	2.3608668	1.0441333	3.9910667	4.3616
MDP0000149816_r	S	35.2	not assigned.unknown	1	AT5G13610	unknown protein	biological process unknown	0	377	0.00707943960883481	A	3.1504	4.63	5.373	2.8016	2.9162667	6.289467	5.6506667	4.364	3.0452666	3.6746	4.1116	4.9578667	4.9945335	0.63226664	4.056	5.5825334	6.3413334	3.9296	3.8378668	2.4485333	1.2944	4.240667	3.0782666	3.3661335	3.7244	4.200267	4.2	3.2688668	3.6474667	4.0570664	4.5460668	3.6255333	3.8077333	4.6281333	1.7824667	1.7025334	3.3309333	4.0832
MDP0000150068_r	S	1.1.1.1	PS.lightreaction.photosystem II.LHC-II	2	AT3G61470	LHCA2 (Photosystem I light harvesting complex gene 2); chlorophyll binding	photosynthesis, light harvesting	0	427	1.28071109383352e-16	A	5.507867	5.621267	4.7428	1.6636	1.8994666	4.482867	4.9890666	4.3776	1.6001333	1.5528	5.6278667	5.3133335	2.7984	0.87053335	1.8746667	4.3528	4.3684	2.6038666	0.93946666	0.33493334	3.0053334	6.799733	4.528	1.5316	1.082	4.8002667	4.7222667	1.6516	0.9177333	5.7608	5.0045333	1.8374667	0.62226665	4.9444666	0.7579333	0.80266666	1.1899333	4.6786666
MDP0000150081_r	S	35.2	not assigned.unknown	1	AT1G70230	unknown protein	biological process unknown	0	428	0.000166858360950618	A	3.2985334	3.0809333	2.4929333	1.4469334	1.7082666	1.3836	3.2218666	2.3342667	1.2698667	2.0032	2.7674668	2.809	2.8808	2.2102666	2.1165333	2.1505334	2.5782666	3.3704	2.0157332	2.0336	2.7176666	3.5250666	3.5057333	2.0078	1.5929333	3.5443332	2.5213332	0.88226664	2.2410667	2.8710666	3.0666666	2.5524	2.7579334	3.1908	4.4622664	2.6436667	2.9705334	3.4042666
MDP0000150108_r	S	17.2.3	hormone metabolism.auxin.induced-regulated-responsive-activated	1	AT4G24530	unknown protein	biological process unknown	0	478	0.00172607604499112	A	3.7754667	3.8353333	2.811	3.0870667	4.29	3.2596	4.0714664	2.4321334	2.7188	3.7544	4.0396	3.7174666	3.5682666	4.2242665	3.752	5.1934667	3.7318666	3.3704	2.5872	2.5276	4.5474668	3.2342668	3.7654667	4.0881333	3.0709333	4.0344	2.9433334	3.8654666	3.0520666	4.4404	4.0133333	3.3673334	2.6156	3.6076667	2.8448668	4.185867	2.6704667	3.0325334
MDP0000150126_r	S	35.2	not assigned.unknown	1	AT5G04520	oxidoreductase/ transition metal ion binding	biological process unknown	0	390	0.00117365179736746	A	3.142	2.9062	3.2467334	2.3703334	3.1488	4.5132	2.8642666	3.6134667	3.1384	3.1740668	2.939	2.9341333	2.906	0.7926667	2.1678667	4.079	3.2001333	2.6824	1.2753333	1.4369333	1.6325333	2.5339334	2.9061334	3.5932	2.2469332	2.8656	2.6902666	3.3145332	2.0926666	3.4397333	2.3188	3.0492	1.5912	2.2775333	2.4827332	2.067	2.0202668	2.3593333
MDP0000150374_r	S	29.3.3	protein.targeting.chloroplast	4	AT2G24820	TIC55 (TRANSLOCON AT THE INNER ENVELOPE MEMBRANE OF CHLOROPLASTS 55); oxidoreductase	electron transport	0	560	0.000495271281294556	A	1.7786666	3.3612	6.1165333	4.7201333	5.9296	2.3254666	6.2846665	7.0584	3.8358	5.3082	3.7854667	4.302533	3.1306667	0.34626666	2.3018	4.9743333	4.0820665	4.3386664	0.9005333	0.40306666	3.4192	3.6454666	3.816	1.9117334	1.4826666	2.4573333	4.3325334	2.3162668	0.5513333	4.757933	3.5363333	1.9062667	1.3662666	4.4548	2.7466667	0.82946664	1.5574	2.6404
MDP0000150637_r	S	1.1.2.2	PS.lightreaction.photosystem I.PSI polypeptide subunits	4	AT1G55670	PSAG	photosynthetic electron transport in photosystem I	0	218	1.0407860603881e-17	A	6.347133	5.2144	4.612933	1.5635333	2.372	3.62	4.1212	4.1212	1.9082667	2.0330667	5.6642666	5.4821334	2.8264	1.4428	1.5528	4.828	3.5294	3.8653333	0.9565333	3.9024668	6.1209335	5.6246667	4.837867	2.4176	2.0518668	4.8788	5.2181334	2.7092667	1.8848	5.5063334	5.386	2.2202666	1.2158667	5.3985333	2.2058	2.3156667	1.9324666	5.291
MDP0000150729_r	S	1.1.1.1	PS.lightreaction.photosystem II.LHC-II	1	AT1G61520	LHCA3 (Photosystem I light harvesting complex gene 3)	photosynthesis, light harvesting	0	432	0.000941665609048173	A	5.3585334	5.568333	5.5359335	4.0927334	3.7842	2.8894668	4.8442	4.723067	5.0480666	4.5786667	5.4961333	5.3286667	4.376867	0.62233335	4.474	3.6208	3.7184	4.154	3.9198	-0.32026666	2.7489333	6.3728	4.2078667	4.2200665	4.1308	4.6681333	4.8988	3.44	3.6938667	5.251333	4.4292	4.238	3.6592	4.6464667	2.4306667	0.776	3.9356	4.9853334
MDP0000151095_r	S	1.1.1.1	PS.lightreaction.photosystem II.LHC-II	2	AT3G54890	LHCA1	photosynthesis, light harvesting	0	385	0.000830055424349336	A	4.171867	3.1470666	2.5490668	1.9634666	2.8181334	2.6321332	2.5544	2.7054667	2.7745333	2.2786	4.5236	3.8256	2.2524667	0.5854667	3.8725333	3.2214668	3.5294	1.4757333	2.7608	1.7	1.0790666	5.1525335	2.7984	3.0646667	4.9892	3.6310666	3.0229332	2.1192	2.1281333	3.4397333	3.8398666	2.4182668	3.092	5.1478	1.2114667	0.6228	2.0854	4.7628665
MDP0000151190_r	S	27.3.20	RNA.regulation of transcription.G2-like transcription factor family, GARP	1	AT3G24120	myb family transcription factor	regulation of transcription	0	205	0.0058296449322395	A	4.3631334	3.9665334	3.2342668	3.5224	3.1488	1.9850667	2.5292	3.28	3.9317334	3.3564	4.328	4.1778665	3.9336	3.9344	3.0571334	2.2536	3.2001333	3.7850666	3.1413333	1.8498666	4.735067	4.3084664	4.591067	3.7058666	3.8872	4.364333	4.0877333	2.6010666	2.6676667	4.2926	4.2465334	3.1489334	3.2390666	4.2396	3.9120667	2.9721334	3.2267334	3.9570668
MDP0000151434_r	S	15.1	metal handling.acquisition	1	AT5G49740	ATFRO7/FRO7 (FERRIC REDUCTION OXIDASE 7); ferric-chelate reductase/ oxidoreductase	electron transport	0	840	0.000860317587416289	A	2.4568	3.9268	3.9903333	1.8849334	2.0384	2.2204	4.2796	2.5950668	1.0254667	2.5241334	3.626	3.9024668	3.6502666	1.1965333	2.8856666	3.334	3.9452	3.7056668	1.686	0.14013334	2.2442667	4.1912	3.3407333	2.8718667	2.7752	3.6237333	2.6321332	2.3162668	2.7793334	3.4509332	3.372	3.1586666	2.4409332	3.3077333	1.6689334	1.6249334	3.2961333	3.4694667
MDP0000151537_r	S	29.4.1.57	protein.postranslational modification.kinase.receptor like cytoplasmatic kinase VII	1	AT2G39360	protein kinase family protein	protein amino acid phosphorylation	0	775	0.00785502581543043	A	4.8346	5.4141335	4.6472	4.1710668	5.7436	5.5016	4.515333	4.2293334	3.2430665	4.5603333	4.96	4.5964	4.817333	4.408933	4.55	5.1934667	4.4476	4.6381335	3.3389332	5.2902665	5.0952	3.8054667	4.2454667	4.4597335	3.1110666	3.8226666	3.4146667	4.0728664	3.1102	5.7712	5.355067	4.9166665	4.5364666	4.3534665	6.0513334	5.9018	5.998133	4.9133334
MDP0000151620_r	S	27.3.57	RNA.regulation of transcription.JUMONJI family	4	AT3G48430	REF6 (RELATIVE OF EARLY FLOWERING 6); transcription factor	biological process unknown	0	412	0.00301136512900738	A	3.2064667	3.2162666	2.4929333	2.1188	3.1577334	2.4037333	3.0281334	2.3117332	2.0996	2.6974	3.0878668	3.1665332	3.6502666	2.612	2.6404	2.1675334	2.4951334	2.8893332	2.3136	1.3266	3.0449333	3.3941333	3.5656	2.3522666	2.3716	3.0818	3.1425333	2.8177333	2.7024	3.4397333	3.3016	2.2202666	2.8472667	2.6434667	2.7744	3.2523334	2.5209334	3.0417333
MDP0000151634_r	S	29.5.11.4.3.2	protein.degradation.ubiquitin.E3.SCF.FBOX	2	AT4G08980	F-box family protein (FBW2)	ubiquitin-dependent protein catabolic process	0	362	9.88721639838875e-06	A	4.8954	4.448	3.4837334	3.6687334	3.3941333	4.1118665	3.5561333	3.5411334	3.8934667	3.7768	5.0546665	5.0868	4.3985333	4.855533	3.9494	4.7816	4.2798667	4.234667	3.9577334	3.1199334	4.9262667	4.8535333	4.5132	3.2822666	2.7202666	4.5696	3.6828666	3.6637332	3.3705332	4.4843335	5.3132	3.5205333	3.7569335	5.2510667	4.1313334	4.253667	4.1285334	4.562267
MDP0000151721_r	S	9.1.2	mitochondrial electron transport / ATP synthesis.NADH-DH.localisation not clear	3	AT5G67590	FRO1 (FROSTBITE1)	electron transport	0	172	8.97195144073551e-14	A	5.2636	6.047867	3.0532	1.9472	2.1254666	2.7284	4.956	4.8603334	3.6044	2.9097333	3.6358666	5.074	3.4205334	2.0378666	2.3992667	2.7720666	5.236133	4.5696	2.8972	1.2782667	5.224	5.0178666	4.191867	2.3016	1.4290667	4.2861333	5.3146	1.4307333	1.3657334	4.928933	5.5718665	2.3653333	1.8146666	5.4896665	5.513467	1.0177333	2.1072	4.955333
MDP0000151849_r	S	1.3.6	PS.calvin cycle.aldolase	1	AT4G38970	fructose-bisphosphate aldolase, putative	glycolysis	0	702	9.50428467440944e-09	A	3.8032	3.4878	2.8993332	1.5388	1.9284	2.6118667	2.9011333	2.0633333	1.6766666	1.5358666	4.2255335	4.165933	2.6732	0.7453333	2.5782	3.2724	3.0035334	1.8517333	1.9579333	1.722	1.5578667	5.6734667	3.1278667	1.9418666	2.1859334	4.4017334	3.2874668	1.4062667	1.6772	2.8392	3.7626	1.9062667	1.8358667	4.6769333	1.9106	0.6491333	2.1722667	4.3258667
MDP0000152386_r	S	31.4	cell.vesicle transport	1	AT5G52340	ATEXO70A2 (exocyst subunit EXO70 family protein A2); protein binding	exocytosis	0	1055	8.29925770066681e-05	A	1.9534667	2.1117334	2.0664	0.93373334	2.2645333	3.0466	2.5918667	1.1962667	0.9452	1.9741334	2.0717332	2.3714666	2.2009332	1.72	1.8608	3.1578667	2.908	2.3854666	1.2826667	2.2394667	1.7772	1.5404	1.7158	1.4888	1.2761333	1.6008	1.5927334	1.6516	1.4252	3.2933333	2.3188	1.7037333	1.4549333	1.8094667	2.1719334	1.6502666	2.6293333	1.8573333
MDP0000152443_r	S	27.3.57	RNA.regulation of transcription.JUMONJI family	4	AT3G48430	REF6 (RELATIVE OF EARLY FLOWERING 6); transcription factor	biological process unknown	0	276	0.000330267972001733	A	3.2150667	2.9261334	2.4929333	2.051	3.4502666	2.6321332	3.1426666	2.4662	1.9763334	2.574	3.0490668	2.8730667	3.5076	2.5005333	3.0008	4.0508	2.6011333	3.2490666	2.1165333	2.6050668	2.8076668	3.1902666	3.3254666	2.5288	2.4293334	3.1237333	3.2392666	3.1708	2.1950667	3.1826	3.2156	2.5604668	2.7910666	2.7766666	2.7289333	3.8918667	2.498	3.1929333
MDP0000152947_r	S	35.2	not assigned.unknown	4	0	0	0	0	NA	4.80341339923776e-06	A	3.3857334	5.0604	4.6365333	3.0364	4.29	7.262533	4.885267	6.4858665	2.8162	2.2910666	3.1500666	4.6916	5.5066	3.5304	3.8725333	6.3972	4.7338667	5.8046665	2.8808	1.7656	4.2974	2.5240667	2.4506	2.3188	1.1468	2.6964	3.0229332	2.9042666	3.0977333	5.2315335	2.4545333	2.3128	1.4732	2.8782	2.8448668	2.4215333	4.3656	2.8308
MDP0000153265_r	S	35.2	not assigned.unknown	4	AT1G13360	unknown protein	biological process unknown	0	135	1.10462798371755e-06	A	2.8297334	4.4764	1.568	1.7492	1.4805334	6.5220666	0.6393333	1.0734667	1.4930667	2.5857334	1.6089333	1.9645333	2.0054667	2.104	1.2453333	3.8215334	0.7824	0.7956	1.1472	1.2309333	3.305	1.8701333	1.5788	0.5252	0.5750667	1.9062667	1.0536	0.5616	0.6584	5.7712	1.5610666	0.91013336	0.3732	1.3105333	1.0506667	0.5214667	0.6268	1.8258667
MDP0000153584_r	S	35.2	not assigned.unknown	1	AT2G17550	unknown protein	translation	0	439	1.387206404367e-05	A	5.3022	4.9979334	4.0837336	3.8193333	5.162667	5.3052	3.3148	3.6134667	3.0533333	3.6546	5.1136	4.374	4.7024665	5.3518667	4.3147335	4.670067	3.6513333	4.5946	3.2268	5.908467	5.5732665	4.7106667	5.5026	3.0946	2.4293334	4.8565335	4.539533	3.5602	2.3665333	5.0266666	5.055733	3.4584	2.8802667	5.0930667	4.7768664	5.016733	4.5053334	4.8198667
MDP0000153663_r	S	1.1.1.1	PS.lightreaction.photosystem II.LHC-II	4	AT3G47470	LHCA4 (Photosystem I light harvesting complex gene 4); chlorophyll binding	photosynthesis, light harvesting	0	423	1.28582384605722e-09	A	4.0392	3.0294666	4.0440664	1.2442	2.7638667	3.5453334	1.9861333	3.5269334	1.8764666	1.2544	4.2330666	4.3402667	2.4604666	2.58	1.8306667	2.9372	2.5888	1.9232	1.2677333	0.87006664	4.9108	4.731467	3.6886666	2.5816	2.333	3.0818	3.8944666	0.9076	1.6772	4.1758666	2.6937332	2.6889334	1.6610667	4.2396	1.8913333	0.17453334	2.1194	3.9379334
MDP0000153798_r	S	35.2	not assigned.unknown	4	AT3G61870	unknown protein	biological process unknown	0	238	1.26752943586436e-26	A	5.0272	5.4416	4.129	1.0190667	1.0449333	5.1492667	5.614267	2.7594666	1.3603333	2.4906666	4.3672667	5.2730665	3.3340666	0.9102	2.8672667	4.9081335	4.7464666	2.9914668	0.8305333	0.29053333	5.1476	3.778	3.2084	1.0807333	0.19773333	3.5528667	3.7407334	1.2637334	0.74693334	5.7504	4.7502666	1.4248	0.0268	4.2102666	2.0545332	1.2605333	1.205	4.1016
MDP0000154013_r	S	20.2.99	stress.abiotic.unspecified	1	AT4G14723	unknown protein	0	0	99.8	2.90873950999734e-06	A	3.9970667	3.8618667	4.5318666	1.6868	2.6645334	4.220667	5.456733	5.1566668	2.0754	3.2941334	3.5633333	3.7797334	4.376867	1.691	3.4049332	5.2474666	6.029667	4.700267	1.2826667	2.3713334	3.6402667	2.6496	2.4651334	1.8366	1.7290666	2.4573333	4.744	1.7732667	0.6921333	4.0248	3.7457333	2.3558	2.0117333	3.9636	2.8638666	2.5108	1.8557333	3.1437333
MDP0000154116_r	S	35.1	not assigned.no ontology	1	AT5G06600	UBP12 (UBIQUITIN-SPECIFIC PROTEASE 12); ubiquitin-specific protease	DNA topological change	0	140	3.84168271373053e-07	A	2.1888	3.4525332	2.8605332	0.79733336	2.0248	2.5375333	3.1561334	2.5950668	0.93146664	2.2249334	2.0910666	2.9752667	3.1674	0.6134667	2.5217333	4.0312	2.8718667	2.8289332	1.1700667	1.3032	2.4392	2.8304	2.6769333	2.5729334	1.6484	2.1943333	2.4636667	2.6964667	1.6394	3.8088667	3.0150666	1.8513334	0.91066664	2.3272	2.1000667	2.5633333	1.9437333	2.8478668
MDP0000155073_r	S	20.1	stress.biotic	1	AT4G38670	pathogenesis-related thaumatin family protein	response to other organism	0	351	3.12389853836469e-06	A	5.2796	6.9686666	6.3476	6.0389333	5.3018665	6.2216	6.1410666	6.6826	6.208667	6.2514668	5.7610664	7.1544	6.171867	2.79	6.126	6.047867	6.3486667	6.039467	5.4416	1.7888	3.4817333	6.944667	6.2514668	4.473067	4.2733335	5.3964	6.77	5.0118	3.2168	6.5284	6.4490666	6.2313333	4.7961335	7.0176	4.1164	2.7789333	4.0955334	6.4141335
MDP0000155206_r	S	20.2.3	stress.abiotic.drought/salt	1	AT1G19430	dehydration-responsive protein-related	biological process unknown	0	842	1.08350323892352e-16	A	3.7172	4.2777333	2.5209334	2.2201333	1.9964	4.3026667	2.9505334	2.3221333	2.1882668	2.0175333	3.6176	4.1414	2.698	2.3162668	1.5528	4.0684	2.7987332	3.0136	2.0157332	0.4528	3.2154667	4.1794667	3.4558666	2.1429334	2.4092667	3.6384666	3.451	1.9056667	2.2524667	4.2306	4.2672668	1.8228	1.6782666	3.6826	3.4618666	2.3339334	2.9052668	4.2209334
MDP0000155221_r	S	35.2	not assigned.unknown	4	AT4G13870	WRNEXO (WERNER SYNDROME-LIKE EXONUCLEASE); 3p-5p exonuclease/ nucleic acid binding, glycine-rich RNA-binding protein, putative	nucleobase, nucleoside, nucleotide and nucleic acid metabolic process	0	93.6	6.20172346710418e-05	A	3.92	5.2144	3.52	3.9078667	2.7220666	5.1632	4.1341333	3.3310666	3.993	3.0909333	3.8560667	5.2730665	2.9950666	1.938	2.5565333	3.8925333	4.5272	2.3510666	3.1833334	-0.24333334	3.4667332	4.731467	4.4648	3.3774667	3.6105332	4.508	4.364	2.2518666	3.6148667	5.1297336	4.7725334	3.5331333	2.7802668	5.3985333	2.6199334	1.3128667	4.1644	4.774667
MDP0000155259_r	S	31.3	cell.cycle	1	AT5G67260	CYCD3;2 (CYCLIN D3;2); cyclin-dependent protein kinase	regulation of cell proliferation	0	353	0.0070379709192272	A	4.5886664	4.4108	3.9030666	3.242	3.8669333	4.737867	3.1561334	4.3776	3.7126	4.2858667	4.5949335	4.068	3.9788	4.0667334	4.8354	4.4648	3.6096	4.1308	3.2867334	5.3334	4.3634667	3.8513334	4.0754666	3.9316	3.6986666	4.1625333	3.9601333	4.7159333	3.8298666	4.0889335	4.826	3.5331333	3.2522666	4.2576	4.052533	4.947467	3.1136	4.2016
MDP0000155345_r	S	27.3.39	RNA.regulation of transcription.AtSR Transcription Factor family	1	AT1G67310	calmodulin binding / transcription regulator	biological process unknown	0	546	8.17919280623924e-06	A	3.8932	3.3612	3.433	3.284	2.8568	2.5736	3.4596	2.1939332	2.8974667	3.5284	3.9197333	3.4270666	3.5209334	2.8356667	2.4568	3.2086	3.4784	3.8301334	2.5364	4.1596	5.0713334	3.7192	4.4962	3.2938666	2.7414668	4.9109335	3.6466668	2.8568	2.9726667	4.112	3.5888	2.3558	2.1394668	3.5989332	2.7202666	3.5464	2.6293333	4.0832
MDP0000155376_r	S	28.2	DNA.repair	4	AT1G01490	heavy-metal-associated domain-containing protein	metal ion transport	0	114	0.00131696992718243	A	5.114267	4.4636	3.2467334	2.9444666	3.7454	3.752	3.3786666	3.5764	4.4298	3.2430665	5.262533	5.441867	4.2610664	4.6182666	3.68	2.7112668	4.4086	3.5516	3.8158667	2.8117332	5.654333	5.0854	4.3929334	2.3097334	2.5753334	4.3936	4.6554666	3.0384667	2.9625332	4.971133	4.709067	2.2202666	2.7693334	4.656067	4.5342	3.9637334	3.5601332	4.276933
MDP0000155608_r	S	26.7	misc.oxidases - copper, flavone etc	1	AT3G24200	monooxygenase	electron transport	0	557	1.34235975168024e-07	A	2.0721333	2.1474667	2.3214667	0.55946666	0.838	4.3628	1.2012666	0.4912	0.81093335	0.8432	2.1849334	1.8878666	1.9432666	0.8616	1.1688	3.9217334	1.3553333	0.8473333	0.40866667	0.31333333	2.646	0.912	1.6342666	0.9692	0.6364	1.1073333	1.0536	0.8576	0.76493335	2.1822	1.5053333	0.851	0.6016	1.0670667	1.2314667	0.59606665	0.97866666	1.0441333
MDP0000155673_r	S	35.2	not assigned.unknown	1	AT2G24970	unknown protein	biological process unknown	0	141	0.00428704716084746	A	3.9028	2.8538666	2.7981334	2.7177334	3.3256	2.4624	1.6510667	3.0096	3.4169333	3.0346668	3.3518667	2.9137332	2.9176667	3.9869332	2.4568	4.0092	2.0063334	2.5696	1.8517333	2.1382666	4.7436	2.4846666	3.354	2.4761333	2.2368	2.8314667	2.6157334	2.9817333	1.8226666	3.1306667	3.0417333	2.3038666	1.9025333	2.7959332	3.0244	2.7384	1.8557333	2.4530666
MDP0000155814_r	S	27.4	RNA.RNA binding	1	AT3G14450	CID9 (CTC-Interacting Domain 9); RNA binding / protein binding	biological process unknown	0	346	0.000744382461389328	A	5.0272	5.5453334	4.2918	4.633	4.2061334	2.9585333	4.428	4.5318666	4.8152	5.0649333	5.177933	4.743467	3.6849334	2.9692	3.8827333	3.6429334	3.6513333	4.234667	4.2214665	2.2196	3.0053334	5.342067	4.7158666	4.037133	4.185933	4.6182666	4.7842665	3.5362666	3.335	4.9194665	5.235133	3.9063334	3.9461334	4.4828	3.6051333	3.3250666	3.6920667	5.4285336
MDP0000155922_r	S	35.1	not assigned.no ontology	1	AT5G38520	hydrolase, alpha/beta fold family protein	protein amino acid phosphorylation	0	289	2.03055859950798e-07	A	1.5118667	2.8228	2.4506667	0.5286667	1.1072	4.1618667	3.4192	1.2090666	0.39666668	1.0581334	1.8673333	2.657	1.3352	0.32026666	1.8145334	4.7352	3.2514668	1.4264	0.4448	1.4150667	0.5708	1.9739333	1.2368	1.6509334	1.1005334	1.2697333	1.4838667	1.1370667	0.3412	2.45	2.1349332	1.2768	1.0898666	1.756	0.14786667	1.0177333	0.31466666	1.3990667
MDP0000156136_r	S	26.9	misc.glutathione S transferases	1	AT1G77290	tetrachloro-p-hydroquinone reductive dehalogenase-related	pentachlorophenol catabolic process	0	378	8.23294729163591e-05	A	4.3393335	4.508	4.1656666	3.3454666	4.0430665	5.0365334	4.6969333	4.8840666	2.9257333	4.2759333	4.157067	4.7046666	4.1126	2.782	4.574867	5.158533	4.3538666	5.0010667	2.4613333	3.8114667	5.2310667	3.012	3.4407334	4.300133	3.4724667	2.9685333	3.5179334	3.7909334	2.3665333	4.253667	3.8738	4.046867	3.1158667	3.1209333	3.5315332	3.9422667	2.7235334	3.4694667
MDP0000156263_r	S	18.5.2.7	Co-factor and vitamine metabolism.folate & vitamine K.vitamine K.DHNA Phytyltransferase	1	AT1G60600	ABC4 (ABERRANT CHLOROPLAST DEVELOPMENT 4); 1,4-dihydroxy-2-naphthoate octaprenyltransferase/ prenyltransferase	photosynthetic electron transport in photosystem II	0	84	8.24501380509955e-07	A	3.2064667	4.157067	4.4394665	0.744	2.6996667	4.439533	4.7418666	3.1738667	1.3603333	2.1962667	2.682	3.5252666	3.2276	0.51306665	2.2406666	3.8842666	3.9601333	3.9027333	0.9884	-0.36573333	3.9864	2.8549333	3.2594666	2.4085333	1.924	2.9525332	3.8858666	1.7529334	2.5108	4.8416	2.7916	2.1708	1.6430666	2.9772	2.0352	1.5768	2.4034667	2.0668666
MDP0000156385_r	S	26.28	misc.GDSL-motif lipase	1	AT5G62930	GDSL-motif lipase/hydrolase family protein	lipid metabolic process	0	363	0.00217563985571256	A	4.014867	2.7190666	3.4066668	3.1673334	3.3541334	2.8894668	1.7712	3.1992	3.5094666	3.5722666	4.3831334	3.1869333	4.9338665	3.9869332	3.4049332	4.1134	3.0156667	4.0552	2.7608	3.8114667	3.2598667	3.1902666	3.6537333	3.3036666	3.0257332	3.1652	3.2691333	3.1708	2.7453334	3.9405334	3.7361333	3.1710668	2.6370666	3.2602668	3.794	3.6342666	2.5545332	3.7152667
MDP0000156412_r	S	35.1	not assigned.no ontology	2	AT4G25040	integral membrane family protein	biological process unknown	0	85.9	0.0017781428592256	A	4.0226665	4.448	5.3844	3.4665334	4.1959333	6.5574665	3.4878666	4.6174664	4.2029333	4.4105334	3.7254667	4.5596	5.951733	3.6706	4.4141335	5.986933	4.5677333	4.5946	3.2938666	2.2572	4.446533	4.000533	4.0145335	3.8217332	3.3842666	3.9778	4.157067	5.0242	3.7521334	4.4139333	4.238	4.0839334	3.1868668	3.8085334	4.6032667	4.8533335	4.2341332	4.150533
MDP0000156548_r	S	35.2	not assigned.unknown	1	AT1G69160	unknown protein	biological process unknown	0	102	9.04768213046845e-10	A	5.6773334	5.5453334	4.8501334	2.8653333	3.012	4.907467	4.477733	2.4785333	2.2942667	2.1307333	5.5846	4.766333	3.4824667	3.6706	3.6148	4.772	4.266667	4.1066666	3.0027332	1.8102666	3.7136	5.578533	3.2162666	1.3994666	1.7826667	3.9502666	2.8606668	2.9291334	1.7716	5.802933	5.0468	2.0050666	2.25	4.907933	2.5350666	3.5237334	2.6081333	4.9942665
MDP0000156580_r	S	29.4	protein.postranslational modification	2	AT5G01810	CIPK15 (CBL-INTERACTING PROTEIN KINASE 15); kinase	protein amino acid phosphorylation	0	219	0.00670462045959272	A	3.1609333	6.3992667	4.257467	3.4035332	2.0893333	2.1806667	5.6021333	4.5806665	2.0265334	4.1648	4.817	5.4821334	3.3716	0.5224	4.1752	3.6208	4.921867	4.958133	3.6589334	0.5746667	1.7045333	4.5750666	4.200267	4.7210665	3.942	4.8788	3.4233334	2.83	3.2906666	4.6690664	5.2158666	5.0498667	4.2693334	4.926067	3.1832	2.8326	5.0948668	5.517
MDP0000156606_r	S	31.1	cell.organisation	1	AT4G27430	CIP7 (COP1-INTERACTING PROTEIN 7)	biological process unknown	0	595	6.90550936975713e-07	A	2.8392	3.9784	3.6548	2.3955333	3.269	4.2798667	2.8774	3.2570667	1.9850667	2.9686666	3.8388	3.913	4.8774667	-0.0464	2.81	4.5142665	2.8718667	3.3598666	2.0664	-0.19333333	1.4906666	4.8938665	3.5118	2.4343333	2.0427334	3.7286	2.9784667	1.5694667	0.39253333	3.8383334	3.5545332	2.6	1.6168	3.1908	3.7208	1.5263333	2.0972667	4.230467
MDP0000156907_r	S	35.1	not assigned.no ontology	1	AT3G11470	4p-phosphopantetheinyl transferase family protein	metabolic process	0	53.5	9.94512871331612e-11	A	2.6675334	3.1357334	1.8446667	0.6982667	1.0037333	1.5222666	3.1426666	1.6778667	1.1391333	1.4616	2.3286	2.9545333	1.0408	1.3341334	1.8465333	2.4818	3.3869333	2.1864	0.8474	0.33493334	2.0849333	1.9827334	1.4577334	1.8448	1.1468	2.0257332	1.4496	1.4538667	0.9504	3.2933333	3.1373334	1.643	1.4126667	2.0841334	0.9669333	0.9902667	1.3097334	1.9986666
MDP0000156908_r	S	35.2	not assigned.unknown	2	AT5G22450	unknown protein	regulation of transcription, DNA-dependent	0	438	0.000518769794679335	A	2.8297334	2.2913334	2.0664	2.1268	2.9457333	2.3674667	1.8384	2.0519333	2.1476667	2.1038666	2.682	2.1884	2.4746666	2.7982666	1.7428	2.3572667	1.5592	2.3510666	1.6554667	0.6	3.7926	2.1801333	3.1574	2.7266667	2.3716	2.1943333	2.4045334	1.7329333	2.1166666	2.6242666	2.3949332	2.3402667	2.1764	1.5770667	2.6570666	3.2772	1.9205333	2.0998
MDP0000156935_r	S	25.9	C1-metabolism.dihydroneopterin aldolase	4	AT5G62980	dihydroneopterin aldolase, putative	folic acid and derivative metabolic process	0	95.9	5.95503138454394e-09	A	4.454533	5.8909335	3.2861333	3.0870667	3.4393334	3.62	5.0593333	3.4233334	3.8856	4.0826	3.6176	5.5356	2.4464	3.3857334	3.6044	3.9784	4.7712665	2.742	2.3950667	2.7932	5.7693334	4.0336666	3.3865333	3.6556	4.076	4.7897334	3.9832	2.917	2.4117334	4.9456	4.9248667	3.5331333	3.6200666	4.501333	3.3273335	3.0745332	2.6822	4.150533
MDP0000157647_r	S	17.1.3	hormone metabolism.abscisic acid.induced-regulated-responsive-activated	4	AT1G74520	ATHVA22A (Arabidopsis thaliana HVA22 homologue A)	biological process unknown	0	233	3.36902997892405e-05	A	4.8797336	3.6454666	1.3894	2.9952	2.0384	3.7654667	1.8192667	1.5516	3.5826666	2.2653334	4.532133	3.7678666	1.5869334	3.9196	1.9825333	3.4317334	2.463	1.4393333	2.6568	3.4230666	4.9108	3.8146667	3.5945334	2.5553334	3.3705332	3.8144	2.8444	2.1536	1.8848	3.5253334	4.5750666	2.013	2.2913334	3.9906	2.9397333	2.4939334	1.7978667	4.2861333
MDP0000157736_r	S	35.2	not assigned.unknown	2	AT2G35470	unknown protein	biological process unknown	0	85.5	3.27383242683505e-11	A	4.2926664	5.046933	3.8501334	1.5721333	0.569	4.6669335	4.2276	2.0396	1.9584	1.8525333	4.399667	4.9936	1.7012	0.7453333	0.3924	6.3654666	5.4542665	1.463	1.1556	0.5746667	2.3653333	4.5647335	2.7984	1.4741334	1.184	3.2010667	2.8903334	1.0849333	0.8828	5.626933	4.8668666	1.9062667	1.6610667	3.3541334	1.352	1.2338667	2.1408	2.4776
MDP0000157876_r	S	17.6.3	hormone metabolism.gibberelin.induced-regulated-responsive-activated	2	AT5G14920	gibberellin-regulated family protein	response to gibberellin stimulus	0	65.5	6.43057501743391e-16	A	5.3293333	6.1888	1.5141333	1.6138667	0.52746665	3.906	5.5606666	0.0084	0.6749333	-0.29	5.1876	6.1052	0.26373333	1.5094	0.8354667	3.4407334	5.8318667	-0.09453333	0.7471333	-0.15933333	5.2069335	4.957733	1.6085334	0.1628	-0.122933336	2.0518668	1.234	0.31613332	0.1324	5.4868	5.3353333	0.33826667	0.15426667	3.6472	0.61233336	0.009733333	0.97866666	5.826667
MDP0000158013_r	S	13.1.6.5.1	amino acid metabolism.synthesis.aromatic aa.tryptophan.anthranilate synthase	4	AT3G55870	anthranilate synthase, alpha subunit, putative	tryptophan biosynthetic process	0	318	0.00117338010338773	A	2.3622668	2.2648	1.0494666	1.2276666	1.2608666	2.8180666	1.1871333	-0.40146667	1.2250667	1.79	2.5468	2.7986	1.2998667	2.2489333	1.0706667	4.0881333	1.8472	0.6126	0.8474	0.29053333	3.7476	1.3682667	1.4577334	0.9692	1.7025334	1.5014666	1.3858666	0.31613332	1.3657334	3.0600667	2.4030666	1.1678667	1.7933333	2.3786	2.2058	0.776	1.9324666	2.2130666
MDP0000158037_r	S	29.4.1.57	protein.postranslational modification.kinase.receptor like cytoplasmatic kinase VII	1	AT3G13690	protein kinase family protein	protein amino acid phosphorylation	0	1017	4.34061401164207e-09	A	5.7342668	6.2752	4.1149335	4.4464	5.3612	4.0861335	5.9318666	5.3143334	4.222	4.9728	5.637067	5.8174667	5.1	4.2026668	5.3036666	5.601733	5.6732	5.6958666	3.9577334	3.2381334	6.0964	4.924667	5.206267	5.5298667	3.8174667	5.3681335	5.4129333	4.5224667	3.6816	5.6159334	5.5821333	4.8568	3.6592	4.733667	5.0210667	4.8133335	3.9695334	5.4170666
MDP0000158195_r	S	27.3.11	RNA.regulation of transcription.C2H2 zinc finger family	4	AT2G02070	ATIDD5 (ARABIDOPSIS THALIANA INDETERMINATE(ID)-DOMAIN 5); nucleic acid binding / transcription factor/ zinc ion binding	regulation of transcription	0	377	2.12839916949848e-05	A	3.3340666	3.7900667	3.3210666	2.1785333	2.8287334	3.1829333	4.6377335	2.9864	1.8211334	2.8478668	3.6176	3.3736	3.6385334	1.9930667	2.7229333	4.8465333	3.7318666	3.5629334	1.686	1.3490666	2.3433332	3.1721334	2.9585333	2.7266667	1.8170667	3.4290667	3.0073333	3.2921333	2.7670667	3.7767334	3.6444	1.9437333	1.8358667	3.7723334	2.7022667	2.82	1.8557333	2.9937334
MDP0000158475_r	S	29.4.1.57	protein.postranslational modification.kinase.receptor like cytoplasmatic kinase VII	1	AT5G56890	protein kinase family protein	protein amino acid phosphorylation	0	712	1.71267877717478e-12	A	5.433133	6.032	3.4066668	1.7028667	3.2790666	2.9093332	5.7796	2.4785333	1.7974666	2.4525332	5.2224665	5.7554665	3.1425333	0.4948	2.6726665	4.3216	4.9696	3.4308	1.1237333	1.4369333	4.2728	4.089733	2.737	2.3857334	1.5768666	3.4016	2.7416	1.9056667	2.0612	6.3504	5.2445335	3.2714667	2.3425333	4.2205334	3.6535332	2.8472	3.2841334	4.774667
MDP0000158751_r	S	35.2	not assigned.unknown	1	AT5G62140	unknown protein	biological process unknown	0	194	1.11093447807949e-12	A	4.7614665	4.780667	3.5686667	2.3344	2.7744	3.8922	4.751333	2.8672	2.4330666	2.5358667	4.03	4.1549335	1.9225334	1.4145334	1.1094667	3.9328	4.5416	1.6094667	0.5003333	1.6782666	5.0542	2.9368	2.9441333	3.1828666	1.7653333	2.1182666	2.7332666	2.4693334	1.1135334	4.7782664	3.8738	3.2054667	1.7361333	3.6376	2.9397333	2.2972	1.028	3.3214667
MDP0000158821_r	S	26.7	misc.oxidases - copper, flavone etc	1	AT1G65560	allyl alcohol dehydrogenase, putative	metabolic process	0	327	2.50975921597111e-05	A	4.6573334	6.0614667	5.7849336	4.9495335	5.1441336	5.4049335	5.4682665	5.4508	4.1725335	5.6085334	5.717467	6.052533	5.4424	1.1178	5.8478	6.8882666	5.3307333	5.7642665	4.2214665	3.2538667	2.5333333	5.6153336	4.5821333	5.4056	2.9625332	5.8093333	5.4129333	5.115733	3.324	6.0082	5.7629333	5.842533	3.0078666	5.1478	3.8824	3.266	4.5916	5.7208667
MDP0000158908_r	S	13.1.7.3	amino acid metabolism.synthesis.histidine.phosphoribosyl-AMP cyclohydrolase	2	AT2G36230	APG10 (ALBINO AND PALE GREEN 10); 1-(5-phosphoribosyl)-5-[(5- phosphoribosylamino)methylideneamino]imidazole-4- carboxamide isomerase	histidine biosynthetic process	0	362	2.12463764284011e-06	A	4.454533	3.9784	2.6596	3.1036	3.0316	2.0068	2.8642666	2.9018	3.1578667	2.7088	4.03	3.6666667	2.5456	3.4154	2.96	3.8215334	2.6384	3.1666667	2.2310667	2.0336	4.2808666	3.0976	3.6101334	2.7366667	2.8693333	3.6474667	3.0150666	2.9291334	2.4540668	3.2013333	4.2981334	2.2202666	3.1868668	3.6472	3.6051333	3.2128	2.3574667	3.9570668
MDP0000159492_r	S	11.1.12	lipid metabolism.FA synthesis and FA elongation.ACP protein	1	AT5G47630	acyl carrier family protein / ACP family protein	fatty acid biosynthetic process	0	108	2.01626602057763e-07	A	2.7144	3.1141334	1.1550666	1.1873333	1.7237333	3.5294666	1.5172666	1.4472	1.1306666	0.9658667	2.364	3.4701333	2.2852	2.4384	1.8465333	4.3909335	2.426	2.3854666	1.0512	3.1534667	4.4659333	2.2345333	1.4785334	1.5248	1.5604	0.9852	1.8645333	0.8576	1.1610667	3.7522666	2.7346666	1.8008	1.5557333	1.5388	1.592	1.6010667	1.4169333	1.875
MDP0000159559_r	S	23.3.1.1	nucleotide metabolism.salvage.phosphoribosyltransferases.aprt	1	AT5G11160	APT5 (ADENINE PHOSPHORIBOSYLTRANSFERASE 5); adenine phosphoribosyltransferase	adenine salvage	0	319	4.29641260195503e-12	A	2.9944	2.5885334	2.3816667	0.93373334	0.93993336	2.5375333	2.7158666	3.2085333	0.99226665	1.5528	2.6233332	2.028	2.3854666	0.8616	0.8553333	3.9784	1.8838667	2.8289332	0.6972	0.24693333	4.3147335	1.5078666	1.082	0.64066666	0.98546666	1.2902666	1.676	1.1642667	-0.22373334	3.9630666	2.1064	1.0392	0.88413334	1.4132	1.3032	1.1505333	0.23666666	2.1093333
MDP0000159583_r	S	35.2	not assigned.unknown	1	AT5G20790	unknown protein	biological process unknown	0	78.2	2.75635814738642e-09	A	3.9028	3.5214667	3.38	2.8104	2.6886666	4.907467	1.7621334	3.1869333	2.7188	2.9005334	2.9186666	2.1530666	2.3192666	3.015	2.4218667	3.5507333	1.4518666	1.6928	2.2868	0.69813335	3.4817333	1.9903333	1.8130667	1.4816	0.5750667	2.2025332	1.5037333	2.4383333	1.3362666	3.8190668	3.7270668	2.1556	1.2426667	2.8685334	1.8196	2.8748	2.1072	2.9596
MDP0000159602_r	S	16.4.1	secondary metabolism.N misc.alkaloid-like	4	AT3G51420	strictosidine synthase family protein	biosynthetic process	0	120	6.77923357594248e-10	A	3.6562	3.5097334	3.7872667	2.5413334	2.5990667	5.833	3.0544	2.1401334	2.5637333	2.0753334	3.5266	3.1202667	1.5278	2.5966666	1.901	5.5298667	1.1818666	1.3249333	2.5296	2.3126667	4.567333	2.5653334	1.7412666	0.40346667	0.80013335	2.3189332	0.9958	3.1352668	1.3066666	3.7102666	3.4452	1.1946666	1.6336	2.7157333	0.9777333	2.7226	1.1164666	3.6777334
MDP0000159668_r	S	15.2	metal handling.binding, chelation and storage	2	AT4G38580	ATFP6 (FARNESYLATED PROTEIN 6); metal ion binding	heat acclimation	0	259	0.00619299002405815	A	6.184933	5.1134667	3.6050668	5.0071335	2.2046666	5.5572	1.9244	2.0736	5.7576	3.208	6.0513334	5.2990665	5.0902667	5.7766666	4.3737335	5.5029335	2.3038666	5.4148	5.4197335	4.1225333	4.777867	5.7444	6.1062	2.6476	3.3842666	5.7345333	4.3874664	2.5298	3.1345334	4.81	5.5896	2.1214666	3.6076	5.9394665	4.3521333	3.4893334	4.2114	6.0228667
MDP0000159868_r	S	29.5.11.4.2	protein.degradation.ubiquitin.E3.RING	2	AT3G47550	zinc finger (C3HC4-type RING finger) family protein	response to salt stress	0	285	0.00137831058546202	A	5.1726665	6.176533	4.9291334	4.7124	4.3386664	3.4072666	5.9052	5.0716	4.6857333	5.2092	6.2572	6.079467	4.0678	2.0652	4.926133	5.3050666	5.236133	5.1493335	4.7739334	2.2394667	3.5876	5.3716	4.3929334	5.0674667	4.8918667	5.8776	5.260267	5.2002	4.5202665	6.403333	6.1861334	5.0741334	5.519067	5.3516665	3.794	4.56	5.1524	6.0576
MDP0000159873_r	S	16.1.1	secondary metabolism.isoprenoids.non-mevalonate pathway	2	AT1G74470	geranylgeranyl reductase	metabolic process	0	767	4.72244221814441e-17	A	5.0442667	5.2445335	4.9688	3.0948668	2.8377333	4.717	5.2293334	4.5440664	2.1882668	2.8908	4.6216	4.6669335	3.2041333	2.104	2.2035334	5.1934667	4.2385335	3.8544	2.4533334	1.4369333	3.4278	5.3108	4.536	2.8216	2.6441333	4.901	4.2710667	3.1836667	2.2873333	4.799667	4.7413335	2.9892	3.1629333	4.742133	1.7044	2.6920667	2.5545332	5.2799335
MDP0000160227_r	S	19.13	tetrapyrrole synthesis.divinyl chlorophyllide-a 8-vinyl-reductase	1	AT5G18660	DVR (PALE-GREEN AND CHLOROPHYLL B REDUCED 2); 3,8-divinyl protochlorophyllide a 8-vinyl reductase	regulation of nitrogen utilization	0	592	5.93726253402876e-07	A	3.3157334	3.6213334	3.6050668	2.4682	3.0946667	3.2596	4.6237335	2.5853333	2.0996	2.8478668	3.2878666	3.3472	3.2658	1.5746666	3.1724	3.7654667	4.6222	3.5516	2.0664	2.391	1.9373333	2.9285333	3.6101334	3.5686667	2.8805332	3.1492	3.3430667	3.1973333	2.7453334	3.3344667	3.2683334	3.2170668	3.1045334	3.4692	2.1618	2.8326	1.5697334	4.0238
MDP0000160435_r	S	1.1.1.2	PS.lightreaction.photosystem II.PSII polypeptide subunits	1	AT1G67740	PSBY (photosystem II BY)	photosynthesis	0	102	6.94016401194514e-13	A	4.07	4.0417333	5.196533	1.8762667	2.8865333	4.198933	4.4914665	3.1505334	1.8126667	2.5358667	3.8744	4.814533	3.3601334	0.2228	2.8768	5.994867	4.7464666	2.5696	1.1634667	1.14	5.2310667	3.4458	3.8835332	2.5202668	1.7732	2.4149334	3.3786666	2.0306666	1.2906667	4.3024	3.5986667	2.2885334	1.3310666	3.0498667	1.4369333	0.8553333	1.2958666	3.6186666
MDP0000160640_r	S	35.2	not assigned.unknown	1	AT1G47740	unknown protein	biological process unknown	0	347	1.12345763854643e-08	A	5.6137333	4.9848	4.1034665	3.3110666	4.440467	6.0960665	3.7609334	3.8965333	3.5094666	3.4319334	5.3576665	3.9818666	3.6278	4.1699333	3.5072	4.644533	2.8832667	3.2726	2.0433333	3.8578668	4.8492665	4.9684	3.9044666	2.9744	2.6997333	3.8041334	3.7492	3.0980666	2.3546667	4.5204	5.1468	2.6587334	1.9554666	3.9548	3.3705332	3.0119333	2.2979333	4.499067
MDP0000161063_r	S	35.2	not assigned.unknown	1	A9PCS8_POPTR	Putative uncharacterized protein	0	Populus trichocarpa (Western balsam poplar) (Populus balsamifera subsp. trichocarpa)	58.5	4.45716971438269e-06	A	5.3293333	5.4523335	1.9310666	2.0604	1.1072	6.3446	3.3389332	0.9206667	1.5328	3.9345334	5.1958666	3.7436	4.4404	3.6096	4.2101336	4.549333	2.2281334	1.7156	3.108	2.2572	4.567333	2.3118668	1.2617333	0.692	0.77826667	3.4109333	1.5846666	4.030267	1.6153333	5.376867	4.7413335	1.5140667	0.3732	3.6993334	4.0866666	2.7069333	4.3556666	4.1321335
MDP0000161125_r	S	34.99	transport.misc	2	AT1G33110	MATE efflux family protein	multidrug transport	0	597	6.3163238698372e-08	A	3.2909334	5.4416	3.3566	1.4146667	1.1454667	3.5145333	5.036	3.8596	0.952	3.0001333	4.2576666	5.2990665	3.6149333	0.16706666	3.7016666	4.8814	4.5416	3.2356	2.7938666	0.023466667	2.0849333	4.863867	2.5778	2.1822667	1.3565333	4.0849333	2.8804667	2.6413333	2.4330666	3.9505334	4.7725334	2.7273333	1.6518667	3.4504666	2.5191333	0.9084	3.6801333	5.208
MDP0000161388_r	S	35.2	not assigned.unknown	2	AT1G70420	unknown protein	biological process unknown	0	50.8	0.00101454061342084	A	1.7329333	2.4570668	2.4647334	0.60653335	1.5484	4.5532	2.0496666	1.7809334	0.43966666	1.4616	1.1985333	1.654	1.5869334	0.32026666	1.9286667	3.3466666	1.9738	1.3642666	0.23906666	0.023466667	3.4585333	1.475	1.2686	1.2254666	0.36	1.4308	1.6092	0.12	1.8848	4.6092	1.1922667	1.0326667	0.15426667	0.5664	1.6941333	0.3392	2.4553332	0.93326664
MDP0000162194_r	S	35.2	not assigned.unknown	1	AT4G29860	EMB2757/TAN (EMBRYO DEFECTIVE 2757); nucleotide binding, unknown protein	embryonic development	0	466	7.69065051837732e-07	A	4.381	4.652933	3.6178	3.8193333	4.033	2.9266	5.4806666	3.684	4.345667	5.0038667	4.5486665	4.3516	3.5898666	3.7604666	2.9036	4.0197334	4.875867	4.154	2.2542667	2.4102666	5.8630667	3.3044	4.4320664	3.8352	3.1708	4.4290667	4.157067	3.2688668	2.8229334	4.9456	4.5944	3.1829333	2.7453334	4.2684	3.2178667	3.0616	2.7126667	2.9401333
MDP0000162220_r	S	35.2	not assigned.unknown	1	AT2G22795	unknown protein	biological process unknown	0	100	0.0012850959796696	A	2.053	2.5497334	2.4647334	1.5721333	1.2608666	1.7701334	2.3958666	2.1706	1.3257333	1.8681333	2.1581333	2.2717333	0.6484	1.6997334	1.2630666	0.23146667	2.0354667	1.8401333	2.1824667	2.9962	0.86293334	3.4458	2.564	1.7705333	1.3565333	2.908	2.4536	0.42426667	1.2256	2.6034667	2.7750666	2.2027333	1.7072	1.8801334	2.8448668	1.3941333	3.2961333	3.3606668
MDP0000162912_r	S	35.2	not assigned.unknown	2	AT5G20670	unknown protein	biological process unknown	0	147	0.00124088441733211	A	4.7135334	3.2964	3.6178	1.0681334	2.7335334	2.4037333	2.8026667	4.3528	2.7952	2.2518666	4.0117335	2.5843334	3.0098667	1.2345333	1.9557333	1.6288	3.0676	2.3946	1.6234666	0.062133335	2.8592	2.1509333	2.1185334	0.99806666	0.34893334	2.4496	2.3608	1.9406667	2.0031333	4.0688	2.7998667	1.9509333	1.2249334	2.7766666	3.5315332	3.266	2.7441332	2.5948
MDP0000163005_r	S	26.3	misc.gluco-, galacto- and mannosidases	3	AT4G25650	ACD1-LIKE; electron carrier	electron transport	0	204	3.12004702336079e-05	A	4.6237335	5.1464	4.9174	4.3050666	4.7065334	2.8512	4.8008	5.3032	3.3076668	4.0438666	4.757467	5.4821334	4.430333	1.691	4.164933	4.3909335	5.1622667	5.547933	2.8888667	1.8102666	4.735067	4.422867	4.9868	5.289	4.3682	4.3556666	5.401533	3.9751334	3.7863333	4.461467	4.709067	4.6681333	3.9721334	4.7716	4.1838665	3.4075334	3.4592	4.4898667
MDP0000163242_r	S	29.4.1.57	protein.postranslational modification.kinase.receptor like cytoplasmatic kinase VII	1	AT1G68690	pseudogene	0	0	593	0.000105257130230098	A	3.3857334	4.2777333	2.7835333	2.494	2.252	4.977733	4.5981336	1.7225333	2.0913334	2.8804	3.8560667	4.1145334	3.9217334	1.7778667	2.5449333	4.4733334	3.7184	3.5374668	2.8480666	3.0327334	1.8926667	3.7093334	3.3407333	1.5388	1.6308	3.4946666	2.1774666	1.8497334	2.1838667	4.2824	4.1916	1.5952	2.3118668	3.4692	1.592	2.1418	3.014	3.6963334
MDP0000163333_r	S	30.3	signalling.calcium	1	AT4G38810	calcium-binding EF hand family protein	biological process unknown	0	486	0.00809501442896935	A	5.2796	5.3516665	6.122667	3.1673334	4.1109333	5.8897333	1.5505333	5.2912	4.0678	4.184	5.6554	5.0457335	5.9406667	3.9418666	4.8133335	5.4413333	1.8838667	4.5577335	3.6348	2.7153332	4.8236	5.4012	5.875867	4.1576	5.057667	5.5063334	5.5689335	5.4369335	4.249067	4.971133	5.7132	2.8196	3.1386666	4.599933	4.3216	4.7162	4.3004	5.0649333
MDP0000164478_r	S	7.1.3	OPP.oxidative PP.6-phosphogluconate dehydrogenase	1	AT1G71180	6-phosphogluconate dehydrogenase NAD-binding domain-containing protein	pentose-phosphate shunt	0	341	2.65017764142104e-08	A	4.6145334	5.3990664	3.0532	2.7366667	2.6886666	3.7944	5.5888	3.1276	2.4417334	2.8908	4.9942	6.039467	2.9450667	2.4554	2.8582	4.0412	6.0740666	4.2585335	2.8972	1.8717333	4.004667	3.879	3.1815333	3.0542667	2.8004	4.2181334	3.3124	2.3781333	2.1401334	5.0155334	4.555733	3.1073334	3.4892666	4.8798666	2.1814666	1.6249334	2.5433333	4.687667
MDP0000164531_r	S	27.3.14	RNA.regulation of transcription.CCAAT box binding factor family, HAP2	2	AT1G30500	CCAAT-binding transcription factor (CBF-B/NF-YA) family protein	regulation of transcription, DNA-dependent	0	95.5	1.90119088300104e-08	A	3.4592	3.8862667	2.5074666	1.4058	1.9964	4.2441335	2.8528666	3.2197332	1.5010667	1.9741334	4.1838665	3.5737333	2.7984	0.40513334	3.0202	3.2966666	4.1212	3.2255332	2.2462666	1.6570667	1.8823333	5.0178666	3.5592666	2.5553334	3.6348667	3.4205334	3.4817333	2.3781333	1.6022	4.2824	4.0628	2.0288668	2.4609334	3.8862667	1.7524	2.2006667	1.7646667	3.9674666
MDP0000164538_r	S	27.3.99	RNA.regulation of transcription.unclassified	1	AT3G21100	RNA binding	biological process unknown	0	379	0.000817979675104256	A	2.5756	2.6536	2.3516	2.1433334	2.4529333	1.4324	1.9861333	1.7334666	2.2856	2.8804	2.6904666	2.4128	2.7984	1.7398	2.3546	2.3030667	1.77	1.7722	1.5349333	0.77253336	2.1968	2.7498667	2.9441333	2.3097334	2.2817333	1.9702667	2.573	2.0306666	1.8730667	2.3266666	2.9089334	2.2027333	2.0664	2.1512	2.4918666	2.2790666	2.2979333	2.5235333
MDP0000164649_r	S	29.5.11	protein.degradation.ubiquitin	1	AT1G16860	.	.	0	718	0.0020788717382757	A	2.8392	3.7283332	3.5442	2.8814666	1.9136	3.5294666	2.6718	3.0823333	1.9330667	3.0238667	4.0662665	3.7436	3.1072667	1.3146	3.0381334	3.7310667	3.1586	2.3390667	3.0832	1.722	1.0926666	5.2704	2.7034	1.8738667	2.7633333	3.7952	2.4714668	2.3781333	2.2524667	2.5074666	3.6925333	2.6979334	2.7359333	3.5712	1.9007334	1.9126	3.3747334	5.034
MDP0000164749_r	S	35.1	not assigned.no ontology	4	AT2G40110	yippee family protein	biological process unknown	0	200	8.79067550593672e-13	A	4.171867	3.1357334	2.2416	1.6714667	1.2417333	2.6900666	3.1067333	2.1058667	2.4655333	2.3430667	3.7254667	3.1552	2.1461334	2.1297333	1.1094667	3.6992	3.0809333	1.8517333	1.1928	1.3919333	5.0952	2.3975334	2.0489333	1.3801334	1.6397333	2.3346667	2.9262667	1.5915333	1.3821334	3.8088667	3.5454667	1.3242667	1.3764	2.0073333	2.6672	1.7492	1.1457334	2.9401333
MDP0000164828_r	S	35.1	not assigned.no ontology	1	AT4G03410	peroxisomal membrane protein-related	biological process unknown	0	345	8.33495880805652e-08	A	4.5692	4.157067	2.3516	1.71	3.2578666	4.8598	2.9611332	2.938	1.7	2.3694668	4.2854667	4.2521334	2.8264	2.3766668	2.5565333	4.185933	4.652933	1.7482667	1.0822667	2.624	3.7565334	3.0593333	1.7477334	2.1352668	1.8269334	2.5414	2.5213332	1.8312666	2.3546667	4.7376666	3.6336	2.4010668	2.0389333	2.8593333	4.1726665	2.2395334	3.0376	3.4904
MDP0000165017_r	S	35.2	not assigned.unknown	1	AT3G45880	unknown protein	phospholipid biosynthetic process	0	383	0.00337597276824566	A	3.3076	2.9872	3.3451333	3.0684	3.4716	2.9585333	3.5450666	3.502	2.7952	3.0120666	3.1321332	3.2191334	3.4330666	3.4229333	3.4734	4.3734665	3.7184	3.7285333	2.4613333	1.7	4.004667	2.8718667	3.6677334	3.3036666	2.7101333	3.5018666	3.2956	3.5486	3.0068	3.1595333	2.7672	2.8784	2.3734667	3.1209333	2.8638666	4.0062	2.9593334	3.2041333
MDP0000165444_r	S	35.2	not assigned.unknown	2	AT3G24600	unknown protein	antigen processing and presentation	0	206	0.00629163718267821	A	4.1488	4.2168	3.8896666	3.4665334	3.939	4.3836	3.6227334	3.8066666	2.8089333	3.561	3.7254667	4.1904	4.470333	3.888	3.8725333	4.1693335	4.3818665	4.3171334	3.8158667	2.4295332	3.7565334	4.394	3.6886666	3.5134	3.5596666	3.4109333	3.8771334	3.2454	3.3705332	3.5888	4.2981334	3.7058666	4.202133	4.4924	4.1616	4.5145335	4.3227334	3.9194667
MDP0000165445_r	S	35.1.5	not assigned.no ontology.pentatricopeptide (PPR) repeat-containing protein	4	AT5G21222	protein kinase family protein	protein amino acid phosphorylation	0	634	9.73362341643906e-11	A	4.5692	3.9401333	4.5318666	2.9156666	3.1488	4.439533	4.452	3.0096	3.1285334	3.2310667	4.611067	4.2521334	4.144533	2.1862667	2.9802	5.166	4.200267	2.9262	1.7633333	0.8941333	5.368933	3.9794	4.1769333	2.7638667	1.9045334	4.1504	3.2786667	2.6140666	1.4964	4.81	4.2010665	2.2962	1.9930667	4.2684	2.5628	3.0119333	1.8094667	2.4443333
MDP0000165546_r	S	29.2.1.1.3.2.1712	protein.synthesis.ribosomal protein.prokaryotic.unknown organellar.50S subunit.L7/L12	4	AT1G68660	unknown protein	biological process unknown	0	239	8.85566702467641e-12	A	2.7644	1.8384	3.5686667	0.744	0.9612	4.1492	2.5064	1.8336	3.9013333	1.0581334	3.4401333	3.0597334	2.2852	0.9902667	0.6753333	4.3315334	4.6093335	1.5650667	0.42413333	0.5016	4.8665333	2.1581333	3.012	1.3485334	1.4555334	2.7894666	1.8472	2.7912	0.30986667	3.0330667	2.4545333	1.1878	1.1635333	2.5309334	1.4369333	3.15	0.28266665	2.0073333
MDP0000165604_r	S	21.99	redox.misc	2	AT5G20080	NADH-cytochrome b5 reductase, putative	electron transport	0	192	0.00795971861337162	A	3.9289334	4.0661335	3.9408	3.5369334	3.7654667	3.5145333	2.7273333	3.684	3.8856	4.1648	3.7773333	4.2521334	4.430333	4.3556	3.2469332	3.6885333	3.3329334	3.4308	3.2938666	2.9389334	5.123	4.0435333	4.2914667	4.5157332	3.9014666	4.2377334	4.4192	3.8216	4.0089335	4.1010666	3.9461334	3.4836	3.1505334	3.5076	4.6128	4.0062	4.060933	4.1405334
MDP0000165715_r	S	27.3.25	RNA.regulation of transcription.MYB domain transcription factor family	4	AT4G37260	AtMYB73/MYB73 (myb domain protein 73); DNA binding / transcription factor, HMA1 (Heavy metal ATPase 1); copper-exporting ATPase	regulation of transcription, DNA-dependent	0	218	1.40826334794829e-06	A	4.8112	5.2445335	6.2404	2.2201333	3.7352667	3.5145333	5.374133	5.68	2.5068667	2.7212	5.2790666	5.233	5.2886	1.2853333	4.3147335	2.3030667	4.1625333	4.6628666	2.1577334	1.3266	3.8633332	5.2616	5.035333	2.9540668	3.8596	3.4205334	5.9290667	2.4073334	2.6241333	6.0010667	4.6182666	1.9974	2.4821334	5.3732	3.7389333	2.2790666	5.0212	4.3616
MDP0000165836_r	S	35.2	not assigned.unknown	1	AT3G20490	unknown protein	biological process unknown	0	188	0.00103082561017953	A	2.5861332	2.9062	2.7363334	1.8306667	3.0418	2.2204	2.8128	2.0396	1.5248667	2.5965333	2.3888	2.8933334	2.8684	3.4001334	2.4668	3.8414667	3.0417333	2.8780668	1.6928	2.4102666	4.29	2.4638	2.6888	2.8310666	2.0622	2.343	2.6060667	2.5298	2.7144666	3.4284	2.6141334	2.571	1.6430666	2.0443332	2.5005333	3.3729334	2.1194	2.4624
MDP0000165880_r	S	27.3.3	RNA.regulation of transcription.AP2/EREBP, APETALA2/Ethylene-responsive element binding protein family	1	AT5G05410	DREB2A (DRE-BINDING PROTEIN 2A); DNA binding / transcription factor/ transcriptional activator	regulation of transcription, DNA-dependent	0	130	4.75638315085617e-19	A	5.404667	5.3381333	4.4250665	2.6260667	3.3844	4.471667	5.9473333	4.8840666	2.6073334	2.7825334	5.3836665	6.31	4.8774667	1.8441334	3.7752	6.634733	5.9635334	5.8904	2.0157332	1.8102666	4.1639333	6.364	5.5926	2.5729334	3.2156	6.0337334	5.6818666	3.3612	2.2873333	5.979	5.817	2.1797333	2.1864	5.838267	3.7208	2.8326	3.6801333	5.358733
MDP0000166087_r	S	29.5.3	protein.degradation.cysteine protease	4	AT1G09850	XBCP3 (XYLEM BARK CYSTEINE PEPTIDASE 3); cysteine-type peptidase, ATPUP16 (Arabidopsis thaliana purine permease 16); purine transporter	proteolysis	0	465	4.25367907140085e-06	A	2.4932	2.9768	2.5074666	1.0826666	2.4773333	4.4180665	2.9261334	1.2997333	0.81093335	1.6608	2.1485333	3.0414667	3.6849334	1.4239334	2.6818666	3.3795333	3.0156667	2.3510666	0.9172	0.99413335	2.92	1.955	0.97426665	1.5388	0.80013335	1.6886667	1.6833333	2.0497334	1.6270666	3.536	2.1194668	1.6766666	1.3492	1.8633333	1.4750667	2.5462666	2.4553332	1.7582667
MDP0000166109_r	S	11.3.6	lipid metabolism.Phospholipid synthesis.choline-phosphate cytidylyltransferase	2	AT2G32260	cholinephosphate cytidylyltransferase, putative / phosphorylcholine transferase, putative / CTP:phosphocholine cytidylyltransferase, putative	biosynthetic process	0	380	0.0002634436419893	A	4.4960666	4.652933	2.724	3.3710666	3.1395333	2.3674667	4.2796	4.033467	2.1882668	3.5089333	4.3831334	4.526933	2.9717333	4.0893335	3.584	3.7886	4.094267	3.9680667	2.036	6.1758666	3.874	4.089733	3.8612666	4.4597335	3.8025334	4.490667	4.106867	4.0076666	2.6241333	3.9006	4.3432	3.5331333	3.2256	4.1233335	3.1346667	3.4893334	2.4448	4.150533
MDP0000166239_r	S	35.2	not assigned.unknown	4	AT2G40320	unknown protein	biological process unknown	0	419	0.000193950488129179	A	2.7049334	3.5963333	0.43946666	0.79733336	1.9136	2.2856	2.5544	1.2229333	1.1870667	1.8681333	3.2342668	3.8776	0.7688	0.66866666	1.9421333	2.2536	2.9374	1.3517333	1.4493333	1.8498666	1.5437334	2.7012	1.0678	1.4965333	1.7562667	1.9796	1.3389333	1.1114666	1.9558667	3.7767334	3.2522666	1.5345334	1.8252667	2.0305333	1.2422	1.5263333	2.1512	3.1166666
MDP0000166590_r	S	35.1	not assigned.no ontology	4	AT5G56750	Ndr family protein	cell differentiation	0	441	3.26867212171167e-12	A	4.479067	5.9365335	2.048	1.1536	0.569	2.1806667	4.0089335	1.7689333	1.1306666	0.46253332	5.5675335	6.236533	2.8122666	0.1444	1.3727334	5.8033333	5.6266665	1.8077333	1.7878667	-0.37973332	2.7489333	4.7106667	2.4433334	2.1144	1.5768666	3.9048	2.5292	2.1192	2.7904	5.6405334	5.9236	1.7098666	1.9025333	3.8862667	0.9352	1.5768	1.9324666	4.9252
MDP0000166773_r	S	35.1	not assigned.no ontology	1	AT2G44920	thylakoid lumenal 15 kDa protein, chloroplast	biological process unknown	0	92.8	9.6400336617174e-05	A	2.2490666	2.6536	2.3969333	0.7204	2.406	3.3429334	2.6317334	1.7225333	0.96706665	1.9145334	1.7790667	2.6270666	0.19266666	0.27066666	1.5528	3.5981333	2.6728666	0.91546667	0.25213334	1.8498666	3.7926	1.9204667	1.9870666	2.0910666	1.1654667	1.2617333	1.9361334	1.0849333	1.1462667	3.5037334	2.0621333	1.8578666	1.4126667	1.1154667	1.7524	1.5263333	1.2197334	1.2952
MDP0000167281_r	S	35.2	not assigned.unknown	1	AT4G32030	unknown protein	biological process unknown	0	55.1	0.00749380112555631	A	2.8677332	2.6075332	3.0016	2.6830666	3.0639334	1.7933333	2.4067333	2.0946	2.6926668	3.0238667	2.682	2.4821334	3.156	3.2726	3.2889333	3.5182667	2.8832667	2.2464666	2.6486666	2.2196	3.66	2.2836666	2.9585333	2.5202668	1.7653333	2.6626666	2.2368	3.3250666	2.276	3.6092	2.4171333	2.5345333	2.1053333	2.4289334	2.4389334	3.2523334	2.2036	2.8478668
MDP0000167322_r	S	35.2	not assigned.unknown	4	AT5G16520	unknown protein	biological process unknown	0	369	4.15587843848376e-08	A	4.1797333	4.325333	2.9904	2.6662667	3.1784	2.1176667	3.3389332	2.8228	2.2148	2.7608	4.2576666	3.8145332	3.4205334	4.1178	3.4154668	3.4978666	3.2514668	3.942	2.3616	2.1985333	3.2948	3.8336	4.0618668	2.5366	2.2056668	4.256933	3.1425333	2.6693332	2.2183332	3.8383334	4.4933333	2.8590667	2.3118668	3.9804	3.6626666	3.15	2.0633333	4.8198667
MDP0000167338_r	S	35.2	not assigned.unknown	1	AT5G11000	unknown protein	biological process unknown	0	257	0.00256224658130932	A	4.3985333	4.144	2.7721334	4.486133	2.9162667	3.7801332	2.6176	2.7054667	5.1443334	3.4776	3.9288	3.8378668	2.6178668	3.5518668	3.3572	4.9338665	2.8350666	3.2973332	4.032533	2.5665333	6.104	3.1478667	4.723067	3.2374	2.6332	3.0177333	2.5213332	2.6693332	3.4713333	4.9104	4.0025334	3.0376	2.1143334	3.3362668	3.2277334	3.266	3.6675334	3.9570668
[truncated: 4,364 more rows]
[truncated: 37 more columns]
