# Supplementary material for: Cell wall dynamics during apple development and storage involves hemicellulose modifications and related expressed genes
Source: BMC Plant Biol. 2016 Sep 15;16:201. doi: 10.1186/s12870-016-0887-0 (PMC5024441; doi:10.1186/s12870-016-0887-0)
Supplement: Additional file 2: — Validation of microarrays results by RT-qPCR. S2-A) List of primers used for RT-qPCR. S2-B) Validation of microarrays results by quantitative real-time PCR (qRT-PCR) between 60 days after flowering (60 DAF) and 2 months of cold storage (2 M) for 4 genotypes grown on plot PH or P12. The three last genes are the reference genes used to calculate a normalization factor. Ratios were calculated on the normalized data from microarray analysis (log2 ratio) and as normalized expression for qRT-PCR (Ct ratio). Correlations between qRT-PCR Ct ratios and microarray log2 ratios are shown, along with Pearson correlation coefficient. (XLSX 18 kb) [file 12870_2016_887_MOESM2_ESM.xlsx]

## Sheet: S2-A List of primer used 
Additional file 2: Validation of microarrays results by RT-qPCR. S2-A) List of primers used for RT-qPCR. The three last genes are the reference genes used to calculate a normalization factor.
Gene type	Gene code	Gene annotation	Forward Primer sequence (5'→ 3')	Reverse Primer sequence (5'→ 3')	Amplicon size (base)	Tm (°C)	Reference
Gene of interest	MDP0000193151	Pectin acetyl esterase (PAE)	TGCGATGGGATTGTTCTACA	CCTTATTATGCACCCTTGGAG	128	81
Gene of interest	MDP0000180043	Xyloglucan endotransglucosylase / hydrolase (XTH)	AAGGCCAATGTGGGTTTATG	ACTTGGCAACAAATGGTTGAT	104	80
Gene of interest	MDP0000568045	Expansin like A (EXLA)	CCATGTGAGTACAAGAACCAAAA	ACCGTGGTTTCGAGATAGGA	171	81.5
Gene of interest	MDP0000877937	HCO3- transporter	AGCGGGAGATGAGTAGGACA	TTCCTTGGATGATGCTGTTG	137	83.5
Gene of interest	MDP0000416548	β-galactosidase	TCAGGTACCACATTCCTCGAT	AACCAACGAAATCCTTGACG	98	82
Gene of interest	MDP0000147635	Glycoside hydrolase 9 (GH9)	GGGCGACAATCCTATGAAAA	AATCCATCTTTGCAGCCAGT	120	81.5
Gene of interest	MDP0000849284	Hydroxyproline rich protein (HRGP)	CCTGATTTGGACGACAGTGA	AAACCAGCTCTGAACCTTGC	167	84
Reference gene	MDP0000146514	Protein prenylyltransferase superfamily protein	GGCACAAGGAGACACTTCAG	CCACCAAGAGTGTAAAGCAC	216	82	Celton, Gaillard et al., 2014 [36]
Reference gene	MDP0000645828	Glyceraldehyde-3-phosphate dehydrogenase C2 (GAPC2)	ATCAATGAAGGACTGGAGAGG	GTCAGGTCAACAACGGAAAC	165	83.5	Celton, Gaillard et al., 2014 [36]
Reference gene	MDP0000207727	DC1 domain-containing protein	AGCGTTCTTGAGTCGCAAAT	TTGCCATCTCCTCAAATTCC	179	83.5

## Sheet: S2-B Validation by qRT-PCR 
	Additional file 2: Validation of microarrays results by RT-qPCR. S2-B) Validation of microarrays results by quantitative real-time PCR (qRT-PCR) between 60 days after flowering (60 DAF) and 2 months of cold storage (2M) for 4 genotypes grown on plot PH or P12. The three last genes are the reference genes used to calculate a normalization factor. Ratios were calculated on the normalized data from …
	Primers		Samples
	Gene code	Gene annotation	Genotype	Orchard	qRT-PCR (Ct ratio)	Microarray (log2 ratio)
	MDP0000193151	Pectin acetyl esterase (PAE)	H074	PH	7.0	6.7
			I016	PH	6.0	4.4
			I062	P12	-1.1	5.4
	MDP0000180043	Xyloglucan endotransglucosylase / hydrolase (XTH)	H074	PH	4.0	4.6
			I062	P12	2.7	5.0
			I095	P12	3.0	5.0
	MDP0000568045	Expansin like A (EXLA)	H074	PH	3.6	2.9
			I016	PH	4.6	2.6
			I062	P12	2.1	2.3
	MDP0000877937	HCO3- transporter	H074	PH	2.5	2.4
			I062	PH	-1.0	2.2
	MDP0000416548	β-galactosidase	H074	PH	-5.1	-3.2
			I016	P12	-5.1	-2.5
			I062	PH	-3.5	-3.6
			I062	P12	-4.4	-6.6
	MDP0000147635	Glycoside hydrolase 9 (GH9)	H074	PH	2.7	3.7
			I095	P12	1.2	3.5
	MDP0000849284	Hydroxyproline rich protein (HRGP)	H074	PH	3.0	3.9
			H074	P12	1.4	3.2
			I016	PH	6.8	4.5
			I016	P12	2.0	4.4
