# Supplementary material for: Cell wall dynamics during apple development and storage involves hemicellulose modifications and related expressed genes
Source: BMC Plant Biol. 2016 Sep 15;16:201. doi: 10.1186/s12870-016-0887-0 (PMC5024441; doi:10.1186/s12870-016-0887-0)
Supplement: Additional file 3: — Cell wall related selected genes and proteins annotation. Selection of 115 genes potentially involved in the cell wall dynamic during apple development, maturation and cold storage. Gene annotation was deduced from sequence similarity with Arabidopsis genes (TAIR, MapMan). Protein annotation was search in ProtannDB, CAZy and Peroxibase data bases. CAZy annotations: glycosyl transferases (GT), glycosyl hydrolase (GH), polysaccharide lyase (PL), carbohydrate esterase (CE), auxiliary activity (AA). The sub-cellular localization of the deduced proteins was predicted using ProtAnnDB and Peroxibase databases. Number of protein transmembrane domains was search using tmhmm. (XLSX 154 kb) [file 12870_2016_887_MOESM3_ESM.xlsx]

## Sheet: Additional file 3
Additional file 3: Cell wall related selected genes and proteins annotation. Selection of 114 genes potentially involved in the cell wall dynamic during apple development, maturation and cold storage. Gene annotation was deduced from sequence similarity with Arabidopsis genes (TAIR, MapMan). Protein annotation was search in ProtannDB, CAZy and Peroxibase data bases. CAZy annotations: glycosyl tra…
																						Log2 intensities (Genotype - plot - dev stage)
																						V083										I062										V034
Final annotation			TAIR					MapMan		MDP Protein analyses							AryANE_v1					P12					PH					P12					PH					P12					PH
Gene_id	Protein Biochimical function	Molecular Function	Score_BLAST	Organism if not Arabidopsis	Id_TAIR	Function_TAIR	Molecular_Function	MapMan Bincode	Mapman functionnal annotation	ProtAnnDB Annotation	CAZy annotation	TargetP	SignalP	Predotar	tmhmm	PeroxiBase	seq_id	Sense	Probes Specificity	p-value 60DAF vs 2M	Cluster	60 DAF	110 DAF	H	1M	2M	60 DAF	110 DAF	H	1M	2M	60 DAF	110 DAF	H	1M	2M	60 DAF	110 DAF	H	1M	2M	60 DAF	110 DAF	H	1M	2M	110 DAF	H	1M
MDP0000197595	UDP-xylosyltransferase	Cellulose/Hemicelluloses biosynthesis	759		AT4G02500	ATXT2; UDP-xylosyltransferase/ transferase/ transferase, transferring glycosyl groups	polysaccharide biosynthetic process	26.2	misc.UDP glucosyl and glucoronyl transferases	xylosyltransferase 1	GT34	Mitochondrial	Signal anchor	none	1		MDP0000197595_r	S	1	4.54e-08	A	5.12773	5.0604	4.07087	3.4268	3.81053	2.32547	5.35927	4.196	3.2356	3.3346	4.91333	5.00827	3.67213	4.28087	3.69067	3.9328	5.00613	5.2166	3.42213	4.54187	4.57787	4.40287	4.01453	4.06373	3.59887	4.58747	4.73253	4.00767
MDP0000185368	Cellulose synthase	Cellulose/Hemicelluloses biosynthesis	1647		AT2G21770	CESA9 (CELLULOSE SYNTHASE 9); transferase, transferring glycosyl groups	cellulose and pectin-containing cell wall biogenesis	10.2.1	cell wall.cellulose synthesis.cellulose synthase	cellulose synthase A9	GT2	_	Non-secretory protein	none	6		MDP0000185368_r	S	4	5.47e-09	A	6.4118	6.2388	5.352	4.48613	3.91293	3.8772	5.44427	4.18307	3.90133	4.4018	7.03033	6.28873	5.1532	4.4296	3.7864	5.39353	5.937	4.87093	3.48813	4.29387	5.49267	6.20127	4.97107	2.35227	2.91733	6.1564	4.32267	2.917
MDP0000322053	Cellulose synthase	Cellulose/Hemicelluloses biosynthesis	1231		AT2G21770	CESA9 (CELLULOSE SYNTHASE 9); transferase, transferring glycosyl groups	cellulose and pectin-containing cell wall biogenesis	10.2.1	cell wall.cellulose synthesis.cellulose synthase	cellulose synthase A9	GT2	_	Non-secretory protein	none	6		MDP0000322053_r	S	4	3.16e-08	A	6.39833	6.4668	5.694	4.5644	3.7054	3.56013	5.5484	4.0832	4.15593	4.7866	7.03033	6.479	5.49507	4.47867	3.49573	4.13947	6.08673	4.54713	3.69207	2.56653	5.8992	6.29453	5.13867	2.55533	2.62173	6.20493	4.1156	2.917
MDP0000263736	Cellulose synthase-like A (CSLA)	Cellulose/Hemicelluloses biosynthesis	911		AT5G22740	ATCSLA02 (Cellulose synthase-like A2); transferase, transferring glycosyl groups	biological process unknown	10.2	cell wall.cellulose synthesis	cellulose synthase-like A02	GT2	_	Non-secretory protein	none	6		MDP0000263736_r	S	2	8.08e-18	A	4.90413	5.29473	-0.821733	0.216	-0.481067	5.05673	2.63173	0.364933	-0.0522667	-0.0541333	5.0982	5.2856	-0.694467	0.459067	-0.436267	4.8814	3.9308	0.915467	0.205867	-0.4224	3.2948	5.28127	0.619733	-0.307067	-0.243067	4.01453	0.523733	-0.559333
MDP0000659120	Cellulose synthase-like A (CSLA)	Cellulose/Hemicelluloses biosynthesis	124		AT5G22740	ATCSLA02 (Cellulose synthase-like A2); transferase, transferring glycosyl groups	biological process unknown	10.2	cell wall.cellulose synthesis	cellulose synthase-like A02		Mitochondrial	Non-secretory protein	none	0		MDP0000659120_r	S	3	9.55e-07	A	2.47533	4.4224	-0.238667	0.222467	0.244267	1.89813	1.44267	-0.152533	0.256267	-0.0541333	3.6546	4.4852	-0.414933	0.4948	0.372933	0.6912	2.22813	-0.246133	0.3804	-0.1768	0.476267	4.53633	0.108133	-0.018	0.3924	1.7656	0.317733	-0.1676
MDP0000133719	Cellulose synthase-like A (CSLA)	Cellulose/Hemicelluloses biosynthesis	397		AT5G03760	ATCSLA09 (RESISTANT TO AGROBACTERIUM TRANSFORMATION 4); transferase, transferring glycosyl groups	response to auxin stimulus	10.2	cell wall.cellulose synthesis	Nucleotide-diphospho-sugar transferases superfamily protein	GT2	_	Signal anchor	none	1		MDP0000133719_r	S	1	1.14e-17	A	3.17053	5.55853	4.86287	0.4592	0.407867	3.97013	5.44427	0.666	0.0952	0.415333	4.83633	5.19813	3.0344	0.1832	-0.0153333	5.41093	4.59453	1.37493	0.0892	0.0621333	1.8132	5.07413	2.07873	0.15	-0.225333	3.42907	0.464533	-0.0709333
MDP0000673496	Cellulose synthase-like A (CSLA)	Cellulose/Hemicelluloses biosynthesis	142		AT5G03760	ATCSLA09 (RESISTANT TO AGROBACTERIUM TRANSFORMATION 4); transferase, transferring glycosyl groups	response to auxin stimulus	10.2	cell wall.cellulose synthesis	Nucleotide-diphospho-sugar transferases superfamily protein		_	Non-secretory protein	none	2		MDP0000673496_r	S	4	3.45e-39	A	4.0392	4.63	0.188	-0.170533	-0.1696	5.42293	2.57893	0.261733	-0.263867	-0.462667	4.38313	4.17787	0.192667	-0.0898667	-0.5636	4.92593	3.20013	0.847333	-0.2636	-0.567733	3.16153	4.30847	0.325067	-0.321333	-0.1704	2.7496	-0.2616	0.0304
MDP0000717000	Cellulose synthase-like A (CSLA)	Cellulose/Hemicelluloses biosynthesis	916		AT5G03760	ATCSLA09 (RESISTANT TO AGROBACTERIUM TRANSFORMATION 4); transferase, transferring glycosyl groups	response to auxin stimulus	10.2	cell wall.cellulose synthesis	Nucleotide-diphospho-sugar transferases superfamily protein	GT2	_	Signal anchor	none	5		MDP0000717000_r	S	2	6.81e-15	A	1.99987	4.57953	0.402667	-0.5144	-0.458667	0.823867	3.3148	-0.208933	-0.7228	-0.337067	3.626	4.2276	-0.551333	-0.567	-0.686	1.33693	2.8952	0.264667	-0.7624	-0.4224	0.6326	4.07953	-0.2024	-0.321333	-0.603867	1.67947	-0.6224	-0.00386667
MDP0000208161	a-arabinofuranosidase/a-xylosidase	Cellulose/Hemicelluloses degradation	1025		AT1G68560	ATXYL1/XYL1 (ALPHA-XYLOSIDASE 1); alpha-N-arabinofuranosidase/ hydrolase, hydrolyzing O-glycosyl compounds / xylan 1,4-beta-xylosidase	carbohydrate metabolic process	26.3.1	misc.gluco-, galacto- and mannosidases.alpha-galactosidase	alpha-xylosidase 1	GH31	Signal peptide	Signal peptide	ER	1		MDP0000208161_r	S	1	3.68e-06	A	2.82107	3.56013	0.222267	-0.399867	0.204133	2.42253	2.1732	0.511867	-0.309333	-0.159333	2.91867	3.3604	0.263733	-0.386267	-0.304667	3.2724	2.5666	0.220933	0.326533	-0.210533	1.70453	1.60853	0.536333	0.589067	2.65547	1.64787	0.742533	-0.198133
MDP0000166406	a-L-fucosidase	Cellulose/Hemicelluloses degradation	464		AT2G28100	ATFUC1 (alpha-L-fucosidase 1); alpha-L-fucosidase	carbohydrate metabolic process	10.6.2	cell wall.degradation.mannan-xylose-arabinose-fucose	alpha-L-fucosidase 1	GH29	Signal peptide	Signal peptide	ER	0		MDP0000166406_r	S	1	5.37e-18	A	2.8392	3.09187	2.52093	0.2368	0.3872	2.40373	4.64947	1.63147	0.5484	1.58907	3.13213	4.15493	-0.0341333	-0.246	0.372933	3.63207	4.5416	1.09613	0.0829333	-0.489867	3.9676	2.67987	2.14913	0.489067	-0.590667	1.35627	2.90027	0.513067
MDP0000140817	b-glucosidase	Cellulose/Hemicelluloses degradation	581		AT4G21760	BGLU47 (Beta-glucosidase 47); hydrolase, hydrolyzing O-glycosyl compounds	carbohydrate metabolic process	26.3	misc.gluco-, galacto- and mannosidases	beta-glucosidase 47	GH1	Chloroplastic	Non-secretory protein	none	0		MDP0000140817_r	S	2	3.8e-15	A	2.37153	3.41653	-0.369867	-0.550133	-0.0821333	1.79333	1.82993	0.8732	-0.617733	-0.436533	2.29353	3.20827	-0.572533	-0.456133	-0.0153333	1.70827	4.0128	-0.691467	-0.488533	1.482	3.63173	0.951467	-0.356	0.261467	-0.480533	-0.0652	-0.359867	0.0126667
MDP0000147765	Glycosyl hydrolase family 1 (GH1)	Cellulose/Hemicelluloses degradation	103		AT3G18080	glycosyl hydrolase family 1 protein	carbohydrate metabolic process	26.3	misc.gluco-, galacto- and mannosidases	beta glucosidase 43		Signal peptide	Non-secretory protein	ER	0		MDP0000147765_r	S	4	6.92e-21	A	4.85307	4.31233	1.32893	0.0912	-0.369867	3.14693	2.92613	0.4084	0.1088	0.868533	4.408	4.3516	1.9632	0.0542	0.11	5.05007	2.426	0.39	-0.0108	0.403067	5.334	3.34907	0.452933	-0.2664	-0.435333	1.56813	-0.174267	0.193867
MDP0000217844	Glycosyl hydrolase family 1 (GH1)	Cellulose/Hemicelluloses degradation	820		AT3G18080	glycosyl hydrolase family 1 protein	carbohydrate metabolic process	26.3	misc.gluco-, galacto- and mannosidases	B-S glucosidase 44	GH1	Signal peptide	Signal peptide	ER	0		MDP0000217844_r	S	1	2.91e-12	A	3.77547	4.31233	1.04947	-0.0670667	0.3872	1.4324	1.82993	-0.631067	-0.349467	2.59653	3.53593	4.16593	2.16387	-0.5136	0.776267	3.06973	1.5764	-0.171067	-0.271867	2.31267	3.47453	3.05933	-0.0376	-0.421867	-0.2604	1.27653	-0.1912	-0.499733
MDP0000131397	Glycosyl hydrolase family 9 (GH9)	Cellulose/Hemicelluloses degradation	746		AT2G32990	glycosyl hydrolase family 9 protein	carbohydrate metabolic process	10.6.1	cell wall.degradation.cellulases and beta -1,4-glucanases	glycosyl hydrolase 9B8	GH9	Signal peptide	Signal peptide	ER	1		MDP0000131397_r	S	2	4.22e-25	A	4.9304	6.25333	0.593	-0.170533	-0.103733	3.21273	4.97707	-0.419133	-0.365333	-0.503733	5.02907	6.4126	0.4116	-0.0688	0.0682667	5.01773	3.30787	-0.0736	-0.5524	-0.289333	5.334	2.80653	-0.401333	-0.210667	-0.558133	1.6008	-0.711867	-0.8712
MDP0000147635	Glycosyl hydrolase family 9 (GH9)	Cellulose/Hemicelluloses degradation	663		AT1G19940	glycosyl hydrolase family 9 protein	carbohydrate metabolic process	10.6.1	cell wall.degradation.cellulases and beta -1,4-glucanases	glycosyl hydrolase 9B7	GH9	Signal peptide	Signal peptide	ER	1		MDP0000147635_r	S	1	2.95e-08	A	4.54427	6.1888	4.61293	3.2914	3.06393	4.9948	5.2416	4.3528	1.8996	3.44067	5.8032	5.93633	4.14453	0.3966	3.9308	4.1134	5.3792	4.66287	3.66827	1.1622	2.44973	6.3346	3.79387	3.86027	3.42193	5.42173	3.82747	2.20333
MDP0000561662	Glycosyl hydrolase family 9 (GH9)	Cellulose/Hemicelluloses degradation	746		AT2G32990	glycosyl hydrolase family 9 protein	carbohydrate metabolic process	10.6.1	cell wall.degradation.cellulases and beta -1,4-glucanases	glycosyl hydrolase 9B8	GH9	Signal peptide	Signal peptide	ER	1		MDP0000561662_r	S	4	3.22e-14	A	4.7002	5.35167	0.780267	1.0512	1.42907	2.69007	2.95053	-0.1324	0.578667	0.64	4.82627	5.64907	0.374667	1.58467	0.736333	4.1048	1.67667	-0.456533	0.424133	0.5016	3.7926	3.11373	1.1336	0.261467	0.2836	1.39293	0.0569333	0.401867
MDP0000132431	Xyloglucan endotransglycosylase/hydrolase (XTH)	Cellulose/Hemicelluloses degradation	441		AT4G03210	XTH9 (XYLOGLUCAN ENDOTRANSGLUCOSYLASE/HYDROLASE 9); hydrolase, acting on glycosyl bonds	carbohydrate metabolic process	10.7	cell wall.modification	xyloglucan endotransglucosylase/hydrolase 9	GH16	Signal peptide	Signal peptide	ER	1		MDP0000132431_r	S	4	1.63e-15	A	5.7048	4.15707	0.477467	-0.0605333	0.9612	2.88947	1.98613	0.218533	-0.0124	-0.175867	5.02907	3.83787	-0.236267	0.0618667	0.2116	2.0796	3.65133	1.38627	0.408667	0.140133	4.45627	3.70933	0.856	-0.183467	-0.345467	1.43987	1.36613	0.981067
MDP0000378203	Xyloglucan endotransglycosylase/hydrolase (XTH)	Cellulose/Hemicelluloses degradation	447		AT4G03210	XTH9 (XYLOGLUCAN ENDOTRANSGLUCOSYLASE/HYDROLASE 9); hydrolase, acting on glycosyl bonds	carbohydrate metabolic process	10.7	cell wall.modification	xyloglucan endotransglucosylase/hydrolase 9	GH16	Signal peptide	Signal peptide	ER	1		MDP0000378203_r	S	2	3.98e-21	A	5.56167	4.592	0.668533	-0.201867	0.0852	5.1688	1.82993	1.15547	-0.157867	0.0229333	4.91333	4.16593	1.2276	-0.1788	0.532133	4.42853	3.1586	1.84013	0.102	-0.606333	4.9024	3.46273	0.885467	0.350133	0.251333	1.28347	0.9548	0.379733
MDP0000180043	Xyloglucan endotransglycosylase/hydrolase (XTH)	Cellulose/Hemicelluloses degradation	473		AT2G36870	xyloglucan:xyloglucosyl transferase, putative / xyloglucan endotransglycosylase, putative / endo-xyloglucan transferase, putative	carbohydrate metabolic process	10.7	cell wall.modification	xyloglucan endotransglucosylase/hydrolase 32	GH16	Signal peptide	Signal peptide	ER	0		MDP0000180043_r	S	1	6.42e-20	A	6.44067	6.55453	0.818933	0.490467	0.6108	6.39427	5.26893	0.0084	2.08307	-0.225867	5.45347	6.23653	0.4116	0.288	0.532133	5.80333	3.05427	0.347333	1.8744	4.50353	5.0542	4.8816	0.907067	0.5968	0.370933	3.07173	1.14213	0.254
MDP0000259640	Expansin A (EXPA)	Expansins	397		AT3G03220	ATEXPA13 (ARABIDOPSIS THALIANA EXPANSIN A13)	cellulose and pectin-containing cell wall organization and biogenesis	10.7	cell wall.modification	expansin A13		Signal peptide	Signal peptide	ER	0		MDP0000259640_r	S	4	6.34e-07	A	4.3484	4.89933	4.71027	2.0748	3.4808	2.55467	5.4314	4.77393	2.46553	3.28493	4.21707	4.9108	4.328	0.575733	3.8624	3.59813	5.08573	4.61493	1.88333	0.994133	2.8592	4.46227	3.682	3.8352	3.65907	3.915	4.4524	3.28
MDP0000785413	Expansin A (EXPA)	Expansins	397		AT3G03220	ATEXPA13 (ARABIDOPSIS THALIANA EXPANSIN A13)	cellulose and pectin-containing cell wall organization and biogenesis	10.7	cell wall.modification	expansin A13		Signal peptide	Signal peptide	ER	0		MDP0000785413_r	S	4	8.43e-08	A	4.39	4.8484	4.9174	2.1268	3.34587	3.14693	5.60213	4.86033	2.41787	3.3564	4.23307	4.8844	4.20713	0.5408	3.66327	3.70987	5.29467	4.70027	1.8584	0.4528	3.02493	4.40287	3.5876	3.94567	3.91387	3.96013	4.27107	2.72293
MDP0000257797	Expansin A (EXPA)	Expansins	249		AT2G28950	ATEXPA6 (ARABIDOPSIS THALIANA EXPANSIN A6)	cellulose and pectin-containing cell wall organization and biogenesis	10.7	cell wall.modification	expansin A6		_	Non-secretory protein	none	0		MDP0000257797_r	S	4	5.29e-13	A	2.22907	2.60753	0.0892	0.125867	-0.348	1.36107	1.50693	-0.299733	-0.1232	-0.4224	3.7616	3.6092	0.6484	-0.0181333	-0.17	3.01787	2.22813	-0.534333	1.27533	2.81173	1.87173	2.29133	-0.128133	-0.00426667	0.810533	0.621067	0.214533	0.956267
MDP0000568045	Expansin-like A (EXLA)	Expansins	313		AT4G38400	ATEXLA2 (ARABIDOPSIS THALIANA EXPANSIN-LIKE A2)	cellulose and pectin-containing cell wall organization and biogenesis	10.7	cell wall.modification	expansin-like A1		Signal peptide	Signal peptide	ER	0		MDP0000568045_r	S	1	2.21e-08	A	5.2092	6.67127	2.78353	1.20387	1.2788	5.11987	5.46827	1.47267	2.05187	2.0032	4.817	5.42693	3.0596	2.2196	2.52173	4.3632	5.45427	2.6716	2.22267	2.86407	5.78967	3.67147	2.1228	1.82333	0.49	3.4768	1.9192	2.43833
MDP0000198402	Galactosyltransferase	Galactosyltransferases	704		AT3G06440	galactosyltransferase family protein	protein amino acid glycosylation	10.3	cell wall.hemicellulose synthesis	Galactosyltransferase family protein	GT31	Signal peptide	Signal peptide	ER	1		MDP0000198402_r	S	1	4.3e-16	A	1.51187	2.29133	0.0250667	-0.392667	-0.280267	0.616267	1.27947	-0.500267	-0.271733	-0.4896	1.816	2.20347	0.0264	-0.118	-0.0366667	2.0428	1.71293	-0.228133	-0.3856	-0.379733	2.62573	1.75827	1.18573	0.9692	0.412933	1.2318	0.742533	-0.2584
MDP0000237443	Galactosyltransferase	Galactosyltransferases	424		AT2G26100	galactosyltransferase family protein	protein amino acid glycosylation	29.7	protein.glycosylation	Galactosyltransferase family protein	GT31	_	Signal peptide	possibly plastid	3		MDP0000237443_r	S	1	1.02e-18	A	2.95253	2.3344	2.02907	0.467467	1.16427	2.18067	1.75373	1.47267	0.593467	1.69373	2.6724	2.51813	2.18107	0.5946	0.915467	4.2292	2.1492	1.26133	0.326533	1.84987	3.66987	3.4192	2.75827	0.717067	0.175867	2.52567	1.476	0.586933
MDP0000221961	Arabinogalactan protein (AGP)	Glycoproteins	69.7		AT2G46330	AGP16 (ARABINOGALACTAN PROTEIN 16)	regulation of transcription, DNA-dependent	35.2	not assigned.unknown	arabinogalactan protein 16		Signal peptide	Signal peptide	ER	2		MDP0000221961_r	S	4	1.7e-08	A	3.8102	2.40373	-0.210667	1.0596	0.0852	3.3604	1.434	-0.171067	1.23167	0.8432	3.2694	2.4128	-0.0341333	1.6516	0.232133	3.8632	1.00227	-0.0945333	1.05933	0.313333	3.9676	2.0124	0.7396	-0.0322667	1.1468	1.75813	0.620267	-0.632667
MDP0000893240	Arabinogalactan protein (AGP)	Glycoproteins	73.2	Populus trichocarpa (Western balsam poplar) (Populus balsamifera subsp. trichocarpa)	B9IBT8_POPTR	Predicted protein		35.2	not assigned.unknown	arabinogalactan protein 26		Chloroplastic	Signal peptide	ER	1		MDP0000893240_r	S	1	1.25e-22	A	6.88187	5.80407	3.38	0.606533	0.467467	4.52447	5.4922	1.15547	0.3532	1.21253	6.0948	5.5204	1.80527	0.0390667	-0.0153333	4.85547	4.80487	1.35173	0.0752	0.772533	5.712	4.49013	1.54027	0.403467	0.100133	2.62593	1.58467	2.08507
MDP0000525641	Fasciclin-like arabinogalactan-protein (FLA)	Glycoproteins	431		AT5G55730	FLA1 (FLA1)	transcription, DNA-dependent	10.5.1.1	cell wall.cell wall proteins.AGPs.AGP	FASCICLIN-like arabinogalactan 1		Signal peptide	Signal peptide	ER	0		MDP0000525641_r	S	1	1.1e-18	A	5.0272	4.3004	2.9904	0.853467	2.3016	5.84027	2.40673	1.66667	0.757867	1.17213	5.16867	4.5484	1.80527	0.649733	2.04753	3.98867	3.90427	1.20733	0.784667	-0.124533	4.99453	3.51667	1.2368	0.1628	0.500133	2.018	1.48387	1.11147
MDP0000658332	Fasciclin-like arabinogalactan-protein (FLA)	Glycoproteins	493		AT2G45470	FLA8 (Arabinogalactan protein 8)	regulation of transcription, DNA-dependent	10.5.1.1	cell wall.cell wall proteins.AGPs.AGP	FASCICLIN-like arabinogalactan-protein 10		Signal peptide	Signal peptide	ER	0		MDP0000658332_r	S	1	6.34e-18	A	4.39	6.58387	4.28067	0.66	1.00373	5.84027	5.10973	1.45893	0.0886667	0.965867	5.9676	7.39907	2.7254	0.346267	1.72733	6.24587	7.2008	3.84293	0.3536	0.6	3.04493	5.5248	2.46513	1.18453	1.15653	3.21133	3.3968	0.685
MDP0000144792	Hydroxyproline-rich glycoprotein family protein (HRGP)	Glycoproteins	395		AT1G14710	hydroxyproline-rich glycoprotein family protein	biological process unknown	35.1	not assigned.no ontology	hydroxyproline-rich glycoprotein family protein		_	Non-secretory protein	none	0		MDP0000144792_r	S	4	7.24e-10	A	2.41053	2.63387	1.2616	1.43933	0.185067	1.70093	1.5	0.920667	1.40233	0.0421333	2.89747	2.27173	0.489067	0.0174667	0.0893333	3.12173	1.21827	0.532667	1.2512	-0.450667	0.443733	2.8468	1.83213	0.1628	0.9376	2.236	0.920667	0.611067
MDP0000849284	Hydroxyproline-rich glycoprotein family protein (HRGP)	Glycoproteins	111		AT1G72790	hydroxyproline-rich glycoprotein family protein	biological process unknown	35.1.41	not assigned.no ontology.hydroxyproline rich proteins	hydroxyproline-rich glycoprotein family protein		_	Non-secretory protein	none	1		MDP0000849284_r	S	1	4.59e-13	A	5.81773	6.6068	5.40493	3.57907	4.09133	5.983	6.64573	5.52607	2.85813	4.02547	6.16853	7.074	6.16353	2.01007	4.8738	4.80207	6.34133	5.53573	2.6736	2.13827	5.0542	6.10267	5.1206	3.17127	2.54627	5.59427	5.03667	2.84367
MDP0000697140	Hydroxyproline-rich glycoprotein family protein (HRGP)	Glycoproteins	53.1		AT5G65660	hydroxyproline-rich glycoprotein family protein	biological process unknown	35.2	not assigned.unknown	hydroxyproline-rich glycoprotein family protein		Signal peptide	Signal peptide	ER	1		MDP0000697140_r	S	3	6.32e-09	A	4.7068	3.72833	1.04947	0.988267	0.467467	1.0498	3.8274	1.8336	1.78053	0.942	4.35653	4.63233	1.11667	1.2056	0.2936	1.36027	5.7304	1.7156	0.8706	0.140133	4.7436	3.508	2.49227	0.7992	1.16547	3.0088	2.64747	0.359467
MDP0000630155	Wall associated kinase (WAK)	Glycoproteins	191		AT1G21230	WAK5 (WALL ASSOCIATED KINASE 5); kinase/ protein serine/threonine kinase	protein amino acid phosphorylation	29.4.1.57	protein.postranslational modification.kinase.receptor like cytoplasmatic kinase VII	wall associated kinase 5		_	Non-secretory protein	none	0		MDP0000630155_r	S	4	4.64e-06	A	1.7976	2.17947	-0.467067	-0.441333	-0.2584	0.591067	0.395867	-0.6464	-0.492133	-0.305733	2.6516	2.31973	0.0893333	-0.351067	-0.0153333	-0.0108	0.631467	-0.705733	-0.6032	1.81027	0.413467	-0.3432	-0.371067	0.15	-0.151067	-0.3808	0.4936	-0.529333
MDP0000179747	Galacturonosyltransferase (GAUT)	Pectin biosynthesis	638		AT3G58790	GAUT15 (Galacturonosyltransferase 15); polygalacturonate 4-alpha-galacturonosyltransferase/ transferase, transferring glycosyl groups / transferase, transferring hexosyl groups	carbohydrate biosynthetic process	26.2	misc.UDP glucosyl and glucoronyl transferases	galacturonosyltransferase 15	GT8	_	Non-secretory protein	none	1		MDP0000179747_r	S	2	1.18e-08	A	3.9028	3.99	3.38	2.68307	2.75353	1.94327	4.046	3.46813	1.98507	2.15753	3.94327	3.71747	3.25233	1.99307	2.6404	2.71127	3.27873	3.18013	2.23847	0.0621333	3.53927	3.74	3.30293	2.0538	2.26387	3.0536	2.5048	0.316133
MDP0000124674	Galacturonosyltransferase-like (GATL)	Pectin biosynthesis	485		AT1G13250	GATL3 (Galacturonosyltransferase-like 3); polygalacturonate 4-alpha-galacturonosyltransferase/ transferase, transferring glycosyl groups / transferase, transferring hexosyl groups	carbohydrate biosynthetic process	26.2	misc.UDP glucosyl and glucoronyl transferases	galacturonosyltransferase-like 3	GT8	Signal peptide	Signal peptide	ER	0		MDP0000124674_r	S	4	1.91e-18	A	5.22827	5.67587	2.30607	1.9472	1.9964	6.20813	4.5516	1.2856	1.8996	1.806	5.2412	5.181	1.6164	2.15753	1.8884	5.83727	3.42587	1.02193	2.02333	2.31267	3.7926	4.3004	2.7034	0.432533	0.197733	3.99487	1.32053	1.9596
MDP0000518347	Galacturonosyltransferase-like (GATL)	Pectin biosynthesis	485		AT1G13250	GATL3 (Galacturonosyltransferase-like 3); polygalacturonate 4-alpha-galacturonosyltransferase/ transferase, transferring glycosyl groups / transferase, transferring hexosyl groups	carbohydrate biosynthetic process	26.2	misc.UDP glucosyl and glucoronyl transferases	galacturonosyltransferase-like 3	GT8	Signal peptide	Signal peptide	ER	0		MDP0000518347_r	S	4	6.51e-18	A	5.2092	5.93653	2.19033	2.14333	1.82847	5.03653	4.63773	0.3028	1.8696	1.89933	5.29747	5.42693	2.1272	2.37667	1.7428	5.8288	3.43907	0.813333	1.99947	1.61213	4.0292	4.26107	2.71627	0.413733	0.6772	4.12053	1.34907	1.21507
MDP0000678218	Galacturonosyltransferase-like (GATL)	Pectin biosynthesis	485		AT1G13250	GATL3 (Galacturonosyltransferase-like 3); polygalacturonate 4-alpha-galacturonosyltransferase/ transferase, transferring glycosyl groups / transferase, transferring hexosyl groups	carbohydrate biosynthetic process	26.2	misc.UDP glucosyl and glucoronyl transferases	galacturonosyltransferase-like 3	GT8	Signal peptide	Signal peptide	ER	0		MDP0000678218_r	S	4	1.2e-19	A	5.23613	5.81853	2.4384	2.00187	2.11307	4.64693	4.62373	0.4912	1.89193	1.93133	5.25233	5.46907	2.087	2.21027	1.64907	6.18813	3.5294	1.2224	2.0508	0.3796	3.9676	4.27987	2.7984	0.8796	0.5332	4.16253	1.35827	1.3596
MDP0000794936	Galacturonosyltransferase-like (GATL)	Pectin biosynthesis	505		AT1G13250	GATL3 (Galacturonosyltransferase-like 3); polygalacturonate 4-alpha-galacturonosyltransferase/ transferase, transferring glycosyl groups / transferase, transferring hexosyl groups	carbohydrate biosynthetic process	26.2	misc.UDP glucosyl and glucoronyl transferases	galacturonosyltransferase-like 3	GT8	Signal peptide	Signal peptide	ER	1		MDP0000794936_r	S	1	3.43e-15	A	5.3688	5.77773	3.56867	1.5388	1.612	2.88947	5.26893	2.33427	1.28533	2.35507	5.73533	6.168	3.00987	0.0618667	2.00787	4.0684	4.3944	2.742	1.1776	-0.0892	4.79773	4.9474	3.2084	1.2616	0.5656	4.3936	2.21833	0.254
MDP0000856834	Galacturonosyltransferase-like (GATL)	Pectin biosynthesis	485		AT1G13250	GATL3 (Galacturonosyltransferase-like 3); polygalacturonate 4-alpha-galacturonosyltransferase/ transferase, transferring glycosyl groups / transferase, transferring hexosyl groups	carbohydrate biosynthetic process	26.2	misc.UDP glucosyl and glucoronyl transferases	galacturonosyltransferase-like 3	GT8	Signal peptide	Signal peptide	ER	0		MDP0000856834_r	S	4	4.07e-17	A	5.19973	6.032	2.54907	2.0344	1.8856	4.64693	4.51533	0.840533	1.9252	2.23813	5.2314	5.6216	2.087	2.2292	1.5068	6.1972	3.32013	0.705733	2.0664	0.550133	4.0998	4.41227	2.82747	0.749467	0.261933	4.1112	1.38587	1.3596
MDP0000370712	Galacturonosyltransferase-like (GATL)	Pectin biosynthesis	563		AT3G62660	GATL7 (Galacturonosyltransferase-like 7); polygalacturonate 4-alpha-galacturonosyltransferase/ transferase, transferring glycosyl groups / transferase, transferring hexosyl groups	carbohydrate biosynthetic process	26.2	misc.UDP glucosyl and glucoronyl transferases	galacturonosyltransferase-like 7	GT8	Signal peptide	Signal peptide	ER	0		MDP0000370712_r	S	1	1.64e-05	A	1.8664	3.8124	1.82153	0.0986667	0.569	2.4624	3.24947	0.7552	0.0282667	0.818667	3.47827	4.0172	1.1912	-0.2124	0.896	1.14413	3.42587	1.76067	0.5456	0.673467	0.918933	2.7416	1.53267	1.42413	1.4112	1.632	1.59273	0.1384
MDP0000199066	Glycosyl hydrolase family 79 (GH79)	Pectin degradation	585		AT5G34940	glycosyl hydrolase family 79 N-terminal domain-containing protein	biological process unknown	35.1	not assigned.no ontology	glucuronidase 3	GH79	Signal peptide	Signal peptide	ER	0		MDP0000199066_r	S	1	6.51e-09	A	0.978133	2.35227	0.439467	0.250933	0.286667	3.54533	1.2496	1.02667	0.312267	0.00333333	0.264933	2.64747	1.7012	0.8516	0.756333	3.44073	2.67287	2.24647	0.553467	-0.305067	2.95893	1.42487	1.16013	0.640667	0.657267	0.977867	1.22453	-0.182933
MDP0000818931	Pectate lyase	Pectin degradation	636		AT5G63180	pectate lyase family protein	biological process unknown	10.6.3	cell wall.degradation.pectate lyases and polygalacturonases	Pectin lyase-like superfamily protein	PL1	Signal peptide	Signal peptide	ER	0		MDP0000818931_r	S	3	5.1e-05	A	4.04707	3.08093	2.41187	0.575733	2.3348	3.06387	1.2496	1.72253	0.571733	0.367867	3.47827	4.00547	2.50147	2.4554	2.06227	5.15107	1.80067	-0.406533	2.38693	3.68287	3.39147	3.24133	1.90373	-0.0322667	0.646267	1.72	0.742533	0.734267
MDP0000232225	Pectate lyase	Pectin degradation	452		AT5G04310	pectate lyase family protein	biological process unknown	10.6.3	cell wall.degradation.pectate lyases and polygalacturonases	Pectin lyase-like superfamily protein	PL1	Signal peptide	Signal peptide	ER	0		MDP0000232225_r	S	1	8.17e-07	A	4.29267	2.9872	0.780267	0.6674	2.59907	0.354933	3.69427	0.840533	0.629467	0.4872	3.0224	2.27173	1.58693	1.0684	0.736333	0.373867	2.18273	0.977867	0.776933	0.5256	4.21707	2.8872	1.77253	0.2258	0.975867	2.12507	1.3004	0.8088
MDP0000266603	Pectate lyase	Pectin degradation	604		AT1G67750	pectate lyase family protein	biological process unknown	10.6.3	cell wall.degradation.pectate lyases and polygalacturonases	Pectate lyase family protein	PL1	Signal peptide	Signal peptide	ER	0		MDP0000266603_r	S	4	3.9e-12	A	3.21507	3.63413	-0.124	-0.227867	0.204133	3.8772	2.30627	0.239733	-0.157867	0.792667	4.61107	5.743	-0.0341333	-0.118	0.2936	5.6472	4.6222	-0.171067	0.199333	0.427333	1.55787	3.41093	-0.152933	-0.0730667	0.5956	0.456667	-0.569933	0.4688
MDP0000277149	Pectate lyase	Pectin degradation	604		AT1G67750	pectate lyase family protein	biological process unknown	10.6.3	cell wall.degradation.pectate lyases and polygalacturonases	Pectate lyase family protein	PL1	Signal peptide	Signal peptide	ER	0		MDP0000277149_r	S	4	7.43e-11	A	3.16093	3.65613	0.477467	-0.150933	-0.0610667	5.21147	2.33787	-0.171067	-0.151467	-0.208667	4.54867	5.743	-0.391467	-0.0898667	0.130267	4.99307	4.66547	-0.113267	0.133333	-0.0892	1.6696	3.39413	-0.190133	-0.183467	0.218933	0.500133	-0.139333	-0.348
MDP0000319156	Pectate lyase	Pectin degradation	643		AT1G67750	pectate lyase family protein	biological process unknown	10.6.3	cell wall.degradation.pectate lyases and polygalacturonases	Pectate lyase family protein	PL1	Signal peptide	Signal peptide	ER	0		MDP0000319156_r	S	4	7.7e-10	A	3.46813	2.12827	-0.343733	0.995667	2.49893	3.6796	0.639333	0.218533	0.7276	1.7732	3.80427	3.05973	-0.236267	1.4428	1.35507	4.2196	1.04787	0.813333	0.537267	0.796267	4.1988	2.48467	0.848933	0.3072	0.424267	0.8942	0.231467	0.71
MDP0000394944	Pectate lyase	Pectin degradation	653		AT5G63180	pectate lyase family protein	biological process unknown	10.6.3	cell wall.degradation.pectate lyases and polygalacturonases	Pectin lyase-like superfamily protein	PL1	Signal peptide	Signal peptide	ER	0		MDP0000394944_r	S	4	0.000572	A	5.2188	3.46547	2.62107	2.23587	2.72207	5.70887	1.0688	0.429867	1.74067	0.792667	4.18387	4.25213	2.73987	3.40787	2.00787	6.0988	1.93413	0.864	2.9156	4.58227	3.68573	5.43027	3.961	0.479267	2.85813	3.2984	1.27107	0.0476
MDP0000631698	Pectate lyase	Pectin degradation	643		AT1G67750	pectate lyase family protein	biological process unknown	10.6.3	cell wall.degradation.pectate lyases and polygalacturonases	Pectate lyase family protein	PL1	Signal peptide	Signal peptide	ER	0		MDP0000631698_r	S	4	1.12e-07	A	3.53333	2.0076	-0.181467	1.13	0.407867	3.8772	0.498	1.22293	0.719467	0.717067	3.8744	2.9446	-0.0644	1.41453	0.4124	3.9018	1.054	0.9932	0.8706	0.821067	4.20853	2.4486	0.9536	-0.0322667	0.543333	0.9496	-0.0686667	0.3376
MDP0000693765	Pectate lyase	Pectin degradation	172		AT5G04310	pectate lyase family protein	biological process unknown	10.6.3	cell wall.degradation.pectate lyases and polygalacturonases	Pectin lyase-like superfamily protein	PL1	Chloroplastic	Non-secretory protein	none	0		MDP0000693765_r	S	2	3.12e-12	A	4.72013	5.6352	3.12507	0.790533	0.7972	4.9582	5.0116	1.72253	1.19467	1.21253	5.50387	5.58	3.2658	0.2796	1.6324	3.48767	4.91093	2.0948	1.60793	0.161333	2.7584	3.80547	1.5668	0.5252	1.2668	2.908	1.41427	0.213333
MDP0000193151	Pectin acetylesterase	Pectin degradation	565		AT5G23870	pectinacetylesterase family protein	biological process unknown	10.8.2	cell wall.pectin*esterases.acetyl esterase	Pectinacetylesterase family protein	CE13	Signal peptide	Signal peptide	ER	0		MDP0000193151_r	S	1	1.1e-23	A	4.52747	4.95787	0.6312	-0.0016	-0.413733	4.78147	3.73433	0.1332	0.208333	0.208	5.1064	4.9936	2.7108	0.288	-0.3268	4.4836	4.473	1.5884	0.0357333	-0.1768	4.38547	2.4486	1.51867	0.00866667	-0.160267	2.67947	1.1968	-0.119067
MDP0000834641	Pectin acetylesterase	Pectin degradation	572		AT5G26670	pectinacetylesterase, putative	nucleobase, nucleoside, nucleotide and nucleic acid metabolic process	10.8.2	cell wall.pectin*esterases.acetyl esterase	Pectinacetylesterase family protein	CE13	Mitochondrial	Signal peptide	ER	0		MDP0000834641_r	S	1	1.03e-16	A	1.9048	3.0196	2.92453	-0.0341333	0.3872	1.7448	3.91733	0.773133	-0.1232	0.230533	2.20947	2.09867	2.06847	-0.246	0.432133	2.0796	1.78013	1.59947	-0.1132	-0.379733	1.41333	3.05153	1.88347	0.403467	-0.3204	0.915467	1.5588	-0.102667
MDP0000177299	Pectin esterase	Pectin degradation	581		AT5G19730	pectinesterase family protein	cell wall modification	10.8.1	cell wall.pectin*esterases.PME	Pectin lyase-like superfamily protein	CE8	Signal peptide	Signal peptide	ER	0		MDP0000177299_r	S	4	9.4e-19	A	3.12413	4.2168	0.937467	0.072	-0.369867	5.52607	3.09467	0.322667	-0.0656	0.0618667	2.80953	4.94473	1.72733	0.167067	0.675333	6.05927	5.33073	2.742	0.3536	0.246933	4.3492	2.13547	0.4296	0.188267	-0.269733	1.83587	0.367867	0.213333
MDP0000212502	Pectin esterase	Pectin degradation	567		AT5G19730	pectinesterase family protein	cell wall modification	10.8.1	cell wall.pectin*esterases.PME	Pectin lyase-like superfamily protein	CE8	Signal peptide	Signal peptide	ER	0		MDP0000212502_r	S	1	2.07e-20	A	3.69247	4.17907	-0.00546667	-0.0988	-0.348	1.612	3.04107	0.702333	-0.2432	0.163333	3.2596	4.8696	0.8076	-0.0752	0.0262667	3.66493	5.34227	2.13	0.0621333	-0.243333	5.2556	2.2692	0.316133	-0.142	-0.4648	2.29327	0.4792	0.2332
MDP0000250584	Pectin methylesterase inhibitor	Pectin degradation	127		AT5G62360	invertase/pectin methylesterase inhibitor family protein	biological process unknown	26.18	misc.invertase/pectin methylesterase inhibitor family protein	Plant invertase/pectin methylesterase inhibitor superfamily protein		_	Non-secretory protein	none	0		MDP0000250584_r	S	1	4.56e-13	A	3.58067	3.3612	0.364933	-0.5144	-0.103733	0.0188	1.33293	-0.112533	-0.1088	-0.305733	3.37787	2.028	-0.00373333	-0.456133	-0.542533	0.288	0.5792	0.028	-0.534133	-0.210533	3.32467	1.81447	0.789733	0.570933	0.606533	0.8004	0.214533	0.295333
MDP0000147794	Polygalacturonase (PG)	Pectin degradation	527		AT3G16850	glycoside hydrolase family 28 protein / polygalacturonase (pectinase) family protein	carbohydrate metabolic process	10.6.3	cell wall.degradation.pectate lyases and polygalacturonases	Pectin lyase-like superfamily protein	GH28	_	Non-secretory protein	none	1		MDP0000147794_r	S	1	7.93e-06	A	0.4912	1.9136	1.9712	0.140667	0.1052	0.949067	2.63173	1.562	-0.258	0.8928	0.990267	1.3676	0.566533	-0.344667	0.191467	1.38347	1.3788	0.473333	-0.227733	-0.515867	-0.0761333	2.16547	1.45773	1.02133	0.49	1.704	1.20587	0.0836
MDP0000175027	Polygalacturonase (PG)	Pectin degradation	555		AT3G16850	glycoside hydrolase family 28 protein / polygalacturonase (pectinase) family protein	carbohydrate metabolic process	10.6.3	cell wall.degradation.pectate lyases and polygalacturonases	Pectin lyase-like superfamily protein	GH28	Mitochondrial	Signal peptide	none	0		MDP0000175027_r	S	1	3.92e-06	A	1.52147	3.02947	2.62107	0.853467	0.5476	1.588	2.6832	1.51907	0.312267	0.102933	2.26547	2.62707	2.14613	0.1296	1.03387	2.92527	2.05333	1.4264	1.2268	1.7656	0.225333	2.55827	1.34293	1.2116	1.7732	1.8608	0.509733	0.71
MDP0000251956	Polygalacturonase (PG)	Pectin degradation	734		AT3G61490	glycoside hydrolase family 28 protein / polygalacturonase (pectinase) family protein	carbohydrate metabolic process	10.6.3	cell wall.degradation.pectate lyases and polygalacturonases	Pectin lyase-like superfamily protein	GH28	Signal peptide	Signal peptide	possibly ER	1		MDP0000251956_r	S	4	6.38e-13	A	4.72747	4.9848	3.23427	0.429867	1.58253	3.24293	2.5292	1.94613	1.04173	1.7732	3.9288	5.12647	3.42053	2.4554	2.32227	4.60627	2.45	2.6716	1.59093	1.04267	6.68913	2.4054	2.52487	0.125533	0.657267	1.59267	1.35827	0.981067
MDP0000665344	Polygalacturonase (PG)	Pectin degradation	224		AT3G06770	glycoside hydrolase family 28 protein / polygalacturonase (pectinase) family protein	carbohydrate metabolic process	10.6.3	cell wall.degradation.pectate lyases and polygalacturonases	Pectin lyase-like superfamily protein	GH28	_	Non-secretory protein	none	0		MDP0000665344_r	S	4	1.11e-08	A	5.4232	5.6352	3.55667	2.52013	2.96907	4.65613	4.35967	2.92513	2.6572	2.4054	5.22247	4.75467	3.99867	3.37333	2.56667	3.15787	3.7544	3.48867	1.75493	1.7	3.63173	4.12973	3.2084	1.85973	3.11107	3.8856	3.00733	1.94067
MDP0000818931	Polygalacturonase (PG)	Pectin degradation	261		AT3G06770	glycoside hydrolase family 28 protein / polygalacturonase (pectinase) family protein	carbohydrate metabolic process	10.6.3	cell wall.degradation.pectate lyases and polygalacturonases	Pectin lyase-like superfamily protein	GH28	_	Non-secretory protein	none	0		MDP0000818931_r	S	4	2.09e-10	A	5.09533	5.728	3.40667	2.46047	2.93547	4.27987	4.2276	2.47853	2.63213	2.26533	4.88853	4.8272	3.85787	3.37893	2.26533	3.34667	3.6096	2.32613	1.8032	0.648933	3.6148	4.04353	3.1574	2.22707	2.8116	3.9312	2.97847	1.31173
MDP0000270685	Polygalacturonase (PG)	Pectin degradation	75.5		AT3G61490	glycoside hydrolase family 28 protein / polygalacturonase (pectinase) family protein	carbohydrate metabolic process	35.2	not assigned.unknown	Pectin lyase-like superfamily protein		_	Non-secretory protein	none	0		MDP0000270685_r	S	4	6.69e-09	A	3.05973	2.9872	0.515733	-0.1636	-0.0174667	0.328333	0.838133	-0.0330667	0.188533	-0.0541333	2.682	3.66667	-0.0644	-0.159133	-0.124533	0.6628	1.22547	-0.0541333	0.932	-0.3944	2.27807	1.5332	0.476	-0.371867	0.229333	0.378133	0.351733	-0.408267
MDP0000272643	Peroxidase	Peroxidases	453		AT5G42180	peroxidase 64 (PER64) (P64) (PRXR4)	electron transport	26.12	misc.peroxidases	Peroxidase superfamily protein	AA2	Signal peptide	Signal peptide	ER	1	General non animal perox, Class III peroxidase Superfamily	MDP0000272643_r	S	1	4.73e-17	A	3.2228	3.2964	0.977267	-0.386267	0.145867	1.7224	2.41827	0.364933	-0.271733	0.163333	2.3814	2.77093	0.158133	-0.130933	-0.17	2.45087	1.90453	0.493	-0.361067	0.201867	4.58567	1.38933	0.0672	0.296933	-0.160267	0.839267	0.708133	1.16427
MDP0000122663	Peroxidase	Peroxidases	85.9		AT5G05340	peroxidase, putative	electron transport	26.12	misc.peroxidases	Peroxidase superfamily protein		Signal peptide	Signal peptide	ER	1	General non animal perox	MDP0000122663_r	S	4	1.79e-07	A	4.30867	2.37827	-0.238667	0.790533	0.0444	0.6928	1.08227	0.0908	0.578667	0.391867	4.6984	2.54493	0.0576	0.97	0.130267	0.746933	1.02707	0.326533	0.660267	0.403067	1.9484	4.56473	1.1276	0.137733	-0.141467	2.73233	0.351733	-0.499733
MDP0000221335	Peroxidase	Peroxidases	82		AT5G06720	peroxidase, putative	electron transport	26.12	misc.peroxidases	peroxidase CA		Signal peptide	Signal peptide	ER	0	General non animal perox	MDP0000221335_r	S	3	1.58e-13	A	1.75093	2.0076	1.1902	-0.279733	-0.2356	2.2856	1.71673	0.344133	-0.151467	0.367867	1.67547	2.37147	-0.152933	-0.232933	-0.0366667	3.06973	1.71293	0.134533	0.102	-0.0710667	1.0068	1.03047	0.3408	0.176133	-0.0934667	0.681067	0.1452	0.0836
MDP0000488361	Peroxidase	Peroxidases	447		AT4G37530	peroxidase, putative	electron transport	26.12	misc.peroxidases	peroxidase		Signal peptide	Signal peptide	ER	0	General non animal perox, Class III peroxidase Superfamily	MDP0000488361_r	S	1	8.36e-09	A	3.61307	4.2668	2.811	1.79027	1.82847	1.85733	2.13333	2.8464	1.90827	1.69373	4.1736	4.4432	2.41507	-0.0329333	2.13	3.75353	3.78187	2.95933	1.8212	0.403067	2.27807	4.9128	2.60253	2.37827	2.333	2.39213	3.13333	2.1536
MDP0000678562	Peroxidase	Peroxidases	493		AT4G33420	peroxidase, putative	electron transport	26.12	misc.peroxidases	Peroxidase superfamily protein	AA2	Signal peptide	Non-secretory protein	possibly mitochondrial	1	General non animal perox, Class III peroxidase Superfamily	MDP0000678562_r	S	1	9.19e-07	A	0.746933	1.89227	2.6596	-0.5144	-0.369867	-0.1516	1.55053	0.737733	-0.430267	-0.5428	0.790533	2.26193	-0.366133	-0.521067	-0.0816	0.912267	1.32493	0.134533	-0.352	-0.0332	1.92713	0.583067	-0.297333	-0.471867	-0.7312	-0.430267	0.0569333	-0.5448
MDP0000142911	Anion transporter	Transport	866		AT3G62270	anion exchange family protein	anion transport	34.18	transport.unspecified anions	HCO3- transporter family		_	Non-secretory protein	none	10		MDP0000142911_r	S	2	1.11e-10	A	5.66753	5.47933	4.37833	4.1016	3.80067	3.48553	3.48787	4.364	4.22973	4.09207	5.463	4.9224	5.06133	3.11073	3.40493	3.7996	2.9908	4.3976	2.7608	1.63453	5.41293	6.262	5.6606	2.95407	2.12933	5.53687	4.228	3.09807
MDP0000877937	Anion transporter	Transport	1093		AT3G62270	anion exchange family protein	anion transport	34.18	transport.unspecified anions	HCO3- transporter family		_	Non-secretory protein	none	10		MDP0000877937_r	S	1	1.8e-13	A	5.25393	4.27773	2.41187	1.22027	0.757867	4.83747	3.02813	1.35147	1.33467	1.70933	4.90373	3.64207	2.91767	1.64293	1.33627	4.0592	2.61227	2.38547	1.01173	1.89227	4.30693	4.90373	3.02733	0.392533	0.768533	3.9312	1.5588	1.88707
MDP0000470237	Cation transporter	Transport	626		AT2G39450	cation efflux family protein	cation transport	34.12	transport.metal	Cation efflux family protein		_	Non-secretory protein	none	4		MDP0000470237_r	S	1	2.1e-14	A	2.8124	3.2964	3.33347	2.66627	0.3676	5.15627	2.69533	1.90287	2.824	0.6912	3.3696	4.11453	3.38427	3.25587	1.33627	4.8376	4.91093	2.93747	2.683	-0.320267	4.33167	3.749	3.24533	0.9692	1.62153	3.82267	2.15093	1.67347
MDP0000810883	H(+)-ATPase	Transport	1511		AT3G47950	AHA4 (Arabidopsis H(+)-ATPase 4); ATPase	transport	34.1	transport.p- and v-ATPases	H(+)-ATPase 4		_	Non-secretory protein	none	8		MDP0000810883_r	S	1	3.54e-11	A	1.73293	3.69333	1.48427	-0.0542667	-0.2356	2.9266	3.3148	1.22293	0.0476	0.0825333	2.256	3.09973	1.8792	-0.386267	0.333133	4.3216	3.974	2.41673	0.360533	-0.503733	0.5076	3.0976	2.15587	1.1704	0.36	2.67947	2.54467	0.424267
MDP0000414314	K+ transporter/channel	Transport	602		AT2G26650	AKT1 (ARABIDOPSIS K TRANSPORTER 1); cyclic nucleotide binding / inward rectifier potassium channel, beta-ketoacyl-CoA synthase, putative	ion transport	34.15	transport.potassium	K+ transporter 1		_	Non-secretory protein	none	0		MDP0000414314_r	S	4	0.00092	A	3.6752	3.45253	2.39693	1.67947	3.34587	3.0466	2.82573	2.33427	1.3184	2.36947	3.7688	2.7028	2.73987	2.0652	3.12667	3.04373	2.216	2.0356	1.4226	2.7756	3.85447	2.37327	1.603	2.18227	2.24693	2.42427	1.9632	1.71247
MDP0000889811	K+ transporter/channel	Transport	465		AT4G22200	AKT2 (Arabidopsis K+ transporter 2); cyclic nucleotide binding / inward rectifier potassium channel	ion transport	34.15	transport.potassium	potassium transport 2/3		_	Non-secretory protein	none	0		MDP0000889811_r	S	1	5.63e-12	A	3.8932	4.17907	4.4132	1.73333	2.38387	3.2768	3.3008	4.24133	1.26173	2.42933	4.64013	4.11453	5.22907	1.6804	3.41547	5.4596	2.83507	4.363	1.4302	1.3032	1.9156	5.15253	4.8636	2.76387	1.72907	4.70187	4.58147	2.77687
MDP0000778372	K+ transporter/channel	Transport	399		AT5G55630	KCO1 (CA2+ ACTIVATED OUTWARD RECTIFYING K+ CHANNEL 1); calcium-activated potassium channel/ outward rectifier potassium channel	potassium ion transport	34.15	transport.potassium								MDP0000778372_r	S	4	3.07e-07	A	3.76047	4.3608	2.10373	3.5712	0.348	4.52447	2.36347	1.22293	3.3244	2.19627	4.03	4.36307	1.43267	2.12093	0.974533	4.1134	2.83507	1.15453	3.31693	0.845867	2.14173	4.71067	3.66773	1.61473	3.2496	5.006	3.26913	0.981067
MDP0000800190	K+ transporter/channel	Transport	397		AT5G55630	KCO1 (CA2+ ACTIVATED OUTWARD RECTIFYING K+ CHANNEL 1); calcium-activated potassium channel/ outward rectifier potassium channel	potassium ion transport	34.15	transport.potassium	Outward rectifying potassium channel protein		_	Non-secretory protein	none	5		MDP0000800190_r	S	4	2.06e-07	A	3.0952	4.08033	1.01373	2.00973	0.694933	1.77013	2.1134	1.10173	2.0754	1.1492	3.74353	4.1904	0.727733	0.0618667	0.452	3.0832	2.7344	1.08227	2.27047	0.796267	1.44013	4.08973	2.58187	1.28453	2.29293	3.7952	2.3608	0.359467
MDP0000170687	K+ transporter/channel	Transport	1141		AT2G40540	KT2 (POTASSIUM TRANSPORTER 2)	potassium ion transport	34.15	transport.potassium	potassium transporter 2		_	Non-secretory protein	none	11		MDP0000170687_r	S	2	2.03e-23	A	5.68713	5.00987	3.0788	1.61387	1.204	3.56013	3.2756	2.78147	1.43493	1.5006	5.602	4.8408	3.43307	0.329067	1.18847	3.4004	3.21213	2.93747	1.0512	0.290533	5.32393	5.05433	4.25367	1.26867	1.29347	4.49067	3.66493	0.956267
MDP0000853168	K+ transporter/channel	Transport	1213		AT2G40540	KT2 (POTASSIUM TRANSPORTER 2)	potassium ion transport	34.15	transport.potassium	potassium transporter 2		_	Non-secretory protein	none	12		MDP0000853168_r	S	4	0.000103	A	2.736	3.83533	3.3688	1.88493	0.9612	4.0482	3.76093	1.84587	0.937733	2.8036	4.23307	3.80307	2.81227	0.940533	2.11653	3.01787	3.1322	2.91467	1.20933	-0.193333	0.963733	4.11087	2.35367	1.94787	1.62153	2.93353	2.20227	0.0126667
MDP0000485591	Monosaccharide transporter	Transport	474		AT1G34580	monosaccharide transporter, putative	transport	34.2	transport.sugars	Major facilitator superfamily protein		_	Signal anchor	none	8		MDP0000485591_r	S	4	2.73e-08	A	2.37153	3.53533	3.77447	0.112133	-0.565067	2.0068	0.476467	2.0396	-0.0188	-0.142533	2.13067	2.657	2.3348	0.0390667	-0.2372	2.09733	0.0612	1.1096	-0.242133	-0.193333	2.9772	0.775467	-0.00486667	-0.531067	0.657267	0.445733	-0.1564	0.4912
MDP0000239167	Polyol transporter	Transport	457		AT3G18830	ATPLT5 (POLYOL TRANSPORTER 5); D-ribose transporter/ D-xylose transporter/ carbohydrate transporter/ galactose transporter/ glucose transporter/ glycerol transporter/ hydrogen:sugar symporter/ mannitol transporter/ monosaccharide transporter/ myo-inositol	transport	34.2	transport.sugars	polyol/monosaccharide transporter 5		_	Non-secretory protein	none	10		MDP0000239167_r	S	4	4.51e-05	A	0.7152	1.99947	0.6312	0.5128	-0.0394667	1.7224	3.10673	1.01147	0.270267	1.38107	0.425733	0.9796	-0.391467	-0.1916	-0.259467	0.775133	0.937333	0.5928	0.0166667	-0.2276	0.0710667	0.9376	0.506533	0.0870667	0.100133	0.513867	0.580267	-0.119067
MDP0000251579	Polyol transporter	Transport	457		AT3G18830	ATPLT5 (POLYOL TRANSPORTER 5); D-ribose transporter/ D-xylose transporter/ carbohydrate transporter/ galactose transporter/ glucose transporter/ glycerol transporter/ hydrogen:sugar symporter/ mannitol transporter/ monosaccharide transporter/ myo-inositol	transport	34.2	transport.sugars	polyol/monosaccharide transporter 5		_	Non-secretory protein	none	10		MDP0000251579_r	S	4	0.000658	A	0.654533	2.12827	3.34513	0.543867	0.145867	0.949067	3.13027	0.719467	0.270267	1.51907	0.459067	0.984533	3.08253	-0.1048	-0.0153333	0.5774	1.08267	-0.151867	-0.0230667	-0.365733	0.847733	1.01813	0.2372	0.125533	-0.111867	0.445733	0.1976	-0.348
MDP0000841918	Polyol transporter	Transport	660		AT3G18830	ATPLT5 (POLYOL TRANSPORTER 5); D-ribose transporter/ D-xylose transporter/ carbohydrate transporter/ galactose transporter/ glucose transporter/ glycerol transporter/ hydrogen:sugar symporter/ mannitol transporter/ monosaccharide transporter/ myo-inositol	transport	34.2	transport.sugars	polyol/monosaccharide transporter 5		_	Non-secretory protein	none	9		MDP0000841918_r	S	1	6.88e-14	A	4.3716	4.73233	5.373	0.988267	1.73773	4.5532	4.32	2.75947	0.7344	0.868533	5.2412	5.75547	5.869	0.6596	2.9036	6.26293	5.6732	4.1772	1.59867	0.0621333	3.33387	4.22067	3.86873	1.51093	1.03347	3.8144	2.597	1.33507
MDP0000219048	Sugar transporter	Transport	177		AT5G27350	SFP1; carbohydrate transporter/ sugar porter	transport	34.2	transport.sugars	Major facilitator superfamily protein		_	Signal anchor	none	7		MDP0000219048_r	S	1	1.11e-26	A	4.23947	6.5432	0.477467	-0.3584	-0.301867	5.01167	6.27333	0.9532	-0.263867	-0.273467	4.43293	5.86867	0.158133	-0.420533	-0.436267	4.89867	4.74647	1.288	-0.185067	-0.349867	2.18427	4.02547	0.506533	0.382267	-0.386267	3.68387	1.20587	-0.438133
MDP0000318992	Sugar transporter	Transport	109		AT1G54730	sugar transporter, putative	transport	34.2	transport.sugars	Major facilitator superfamily protein		_	Non-secretory protein	none	4		MDP0000318992_r	S	1	1.36e-30	A	4.67373	5.99547	0.0560667	0.4592	0.265067	4.24413	5.45673	1.02667	0.161867	-0.159333	3.8214	5.44187	0.263733	0.4408	-0.370933	5.85353	4.33013	1.55267	0.205867	-0.141733	4.10967	3.61493	0.1172	0.0484	-0.328533	2.68793	0.509733	0.586933
MDP0000320480	Zinc transporter	Transport	435		AT2G30080	ZIP6 (ZINC TRANSPORTER 6 PRECURSOR); cation transporter	cation transport	34.12	transport.metal	ZIP metal ion transporter family		_	Signal anchor	none	7		MDP0000320480_r	S	1	1.58e-13	A	1.8856	1.98293	1.1208	0.575733	0.1052	1.52227	1.24253	0.823067	0.512	-0.241933	1.902	2.86267	1.58693	0.413733	0.8162	2.13407	1.98447	1.6928	1.3916	1.3266	4.2728	2.29133	2.04893	0.6832	0.6156	1.37733	1.68333	-0.102667
MDP0000195063	b-galactosidase	β-galactosidases	1438		AT4G36360	BGAL3 (beta-galactosidase 3); beta-galactosidase	carbohydrate metabolic process	26.3.2	misc.gluco-, galacto- and mannosidases.beta-galactosidase	beta-galactosidase 3	GH35	Signal peptide	Signal peptide	ER	1		MDP0000195063_r	S	2	1.32e-08	A	3.19773	3.15787	0.402667	0.2296	-0.2356	0.382267	1.16547	-0.227733	0.0217333	0.0229333	3.74353	2.96453	-0.366133	-0.427867	-0.584	2.42147	1.2856	-0.190667	0.0556	0.246933	1.24253	3.05153	0.775333	-0.307067	0.338267	2.21027	0.620267	-0.453733
MDP0000201058	b-galactosidase	β-galactosidases	1337		AT4G36360	BGAL3 (beta-galactosidase 3); beta-galactosidase	carbohydrate metabolic process	26.3.2	misc.gluco-, galacto- and mannosidases.beta-galactosidase	beta-galactosidase 3	GH35	Signal peptide	Signal peptide	ER	1		MDP0000201058_r	S	4	5.11e-09	A	3.7852	1.696	0.977267	0.474667	-0.606533	1.3128	0.3156	-0.190933	0.855533	-0.4498	3.90187	1.68493	0.338133	0.0542	-0.0816	2.2536	0.796133	-0.5928	0.205867	-0.6412	1.9156	3.34093	1.32147	0.902867	0.111067	2.37407	0.6702	-0.453733
MDP0000227393	b-galactosidase	β-galactosidases	1410		AT4G36360	BGAL3 (beta-galactosidase 3); beta-galactosidase	carbohydrate metabolic process	26.3.2	misc.gluco-, galacto- and mannosidases.beta-galactosidase	beta-galactosidase 3	GH35	Signal peptide	Signal peptide	ER	1		MDP0000227393_r	S	4	1.62e-17	A	4.216	5.76493	4.17713	1.03587	1.26087	5.34147	3.88053	2.27933	1.418	2.81587	4.65607	5.32867	3.63853	0.1296	2.1024	5.3582	4.0678	2.85293	1.4226	1.84987	3.0344	4.0704	2.278	1.5388	0.9376	3.23633	2.3344	2.10173
MDP0000310582	b-galactosidase	β-galactosidases	1409		AT4G36360	BGAL3 (beta-galactosidase 3); beta-galactosidase	carbohydrate metabolic process	26.3.2	misc.gluco-, galacto- and mannosidases.beta-galactosidase	beta-galactosidase 3	GH35	Signal peptide	Signal peptide	ER	1		MDP0000310582_r	S	4	1.02e-20	A	4.3484	5.64873	3.1992	1.0512	1.44627	3.6496	3.9832	2.00567	0.519867	1.70933	4.94187	5.233	3.18013	-0.1048	1.8608	5.2814	4.31727	2.6716	0.424133	0.550133	3.08373	4.13993	2.24287	1.6084	1.10933	3.25387	2.27053	0.611067
MDP0000895533	b-galactosidase	β-galactosidases	359		AT4G36360	BGAL3 (beta-galactosidase 3); beta-galactosidase	carbohydrate metabolic process	26.3.2	misc.gluco-, galacto- and mannosidases.beta-galactosidase	beta-galactosidase 3		Mitochondrial	Non-secretory protein	none	0		MDP0000895533_r	S	2	6.57e-19	A	5.63947	4.3004	2.873	0.629067	0.5476	2.59373	2.57893	1.0576	0.340133	1.64293	6.1044	4.42107	2.93173	0.288	1.0136	3.87427	3.3746	2.8066	0.245467	2.58687	4.4764	5.1076	2.30933	1.1704	-0.160267	3.99487	1.2816	1.11147
MDP0000899966	b-galactosidase	β-galactosidases	1273		AT4G36360	BGAL3 (beta-galactosidase 3); beta-galactosidase	carbohydrate metabolic process	26.3.2	misc.gluco-, galacto- and mannosidases.beta-galactosidase	beta-galactosidase 3	GH35	Signal peptide	Signal peptide	ER	0		MDP0000899966_r	S	1	8.53e-23	A	5.105	4.64147	0.977267	1.36573	1.00373	4.22067	3.09467	0.4496	1.1702	0.563733	5.95467	5.49387	1.75493	1.67053	1.28133	5.92907	4.3944	1.26133	1.2512	-0.365733	4.5132	3.34093	0.892533	0.0870667	-0.0338667	3.1406	0.809667	0.1384
MDP0000151981	b-galactosidase	β-galactosidases	1258		AT2G28470	BGAL8 (beta-galactosidase 8); beta-galactosidase	carbohydrate metabolic process	26.3.2	misc.gluco-, galacto- and mannosidases.beta-galactosidase	beta-galactosidase 8	GH35	_	Non-secretory protein	none	1		MDP0000151981_r	S	1	0.00119	A	0.885067	2.47447	-0.124	-0.344667	-0.392667	-0.376	1.7896	0.4912	-0.519733	0.965867	2.20947	2.25367	-0.414933	-0.5364	-0.604933	0.6912	0.631467	0.0908667	-0.376933	-0.193333	0.0568	2.13547	0.7118	-0.100667	0.00706667	1.67053	0.606533	-0.692533
MDP0000265046	b-galactosidase	β-galactosidases	1241		AT2G28470	BGAL8 (beta-galactosidase 8); beta-galactosidase	carbohydrate metabolic process	26.3.2	misc.gluco-, galacto- and mannosidases.beta-galactosidase	beta-galactosidase 8	GH35	Signal peptide	Signal peptide	ER	0		MDP0000265046_r	S	4	7.81e-07	A	1.00347	3.94013	2.53507	-0.194667	0.0642667	2.32547	3.70747	0.996533	-0.333133	0.208	2.73307	3.5512	-0.208133	-0.5284	0.00493333	2.35727	1.39547	1.43933	0.120933	-0.3944	0.178133	3.208	1.66113	0.0870667	0.0686667	1.86907	1.02307	0.660267
MDP0000271897	b-galactosidase	β-galactosidases	1241		AT2G28470	BGAL8 (beta-galactosidase 8); beta-galactosidase	carbohydrate metabolic process	26.3.2	misc.gluco-, galacto- and mannosidases.beta-galactosidase	beta-galactosidase 8	GH35	Signal peptide	Signal peptide	ER	0		MDP0000271897_r	S	4	2.78e-06	A	1.26853	3.64547	2.4384	-0.3384	0.7972	0.823867	2.7912	1.2856	-0.357	-0.1256	2.50053	3.19827	1.00187	-0.505867	0.736333	1.5858	1.08987	1.43933	-0.150133	-0.243333	0.8022	2.71807	1.75953	0.238533	0.338267	1.83587	1.0436	-0.572933
MDP0000682327	b-galactosidase	β-galactosidases	318		AT2G28470	BGAL8 (beta-galactosidase 8); beta-galactosidase	carbohydrate metabolic process	26.3.2	misc.gluco-, galacto- and mannosidases.beta-galactosidase	beta-galactosidase 8		_	Non-secretory protein	none	0		MDP0000682327_r	S	4	2.63e-14	A	4.87107	5.24453	4.37833	0.366133	0.348	2.7484	4.5856	2.4662	0.749467	0.965867	5.17793	5.02187	2.352	-0.484133	0.8162	4.2386	2.9228	3.70567	0.537267	-0.273733	3.4192	4.24067	3.2308	1.2116	0.218933	3.8674	2.51353	0.101067
MDP0000030527	b-galactosidase	β-galactosidases	1256		AT4G36360	BGAL3 (beta-galactosidase 3); beta-galactosidase	carbohydrate metabolic process	26.3.2	misc.gluco-, galacto- and mannosidases.beta-galactosidase	beta-galactosidase 3	GH35	Signal peptide	Signal peptide	ER	0		MDP0000030527_r	S	1	9.75e-20	A	2.9254	4.76727	2.2416	-0.0925333	-0.147133	2.88947	3.64827	0.07	-0.164667	0.5378	4.30253	4.47253	0.886533	-0.267467	0.675333	3.82153	2.88327	1.08227	-0.3012	-0.450667	1.34667	4.59427	0.697667	0.0352	-0.243067	2.07533	0.2836	0.513067
MDP0000196876	Cellulose synthase-like E (CSLE)	Cellulose/Hemicelluloses biosynthesis	655		AT1G55850	ATCSLE1 (Cellulose synthase-like E1); cellulose synthase/ transferase, transferring glycosyl groups	polysaccharide biosynthetic process	10.2.1	cell wall.cellulose synthesis.cellulose synthase	cellulose synthase like E1		_	Signal anchor	none	8		MDP0000196876_r	S	4	7.16e-06	B	1.76967	1.77573	4.17713	4.8928	5.89813	1.45587	2.6718	3.7708	4.8152	5.4054	1.42647	1.54067	4.09027	3.94853	3.66327	2.2536	3.51773	4.62567	2.84807	2.19853	4.6514	3.1232	4.09113	4.06373	2.7752	3.20107	4.8638	4.63173
MDP0000131947	Cellulose synthase-like E (CSLE)	Cellulose/Hemicelluloses biosynthesis	655		AT1G55850	ATCSLE1 (Cellulose synthase-like E1); cellulose synthase/ transferase, transferring glycosyl groups	polysaccharide biosynthetic process	10.2.1	cell wall.cellulose synthesis.cellulose synthase	cellulose synthase like E1		_	Signal anchor	none	8		MDP0000131947_r	S	4	5.93e-08	B	1.73293	1.93707	4.45333	4.7914	5.89813	-0.267467	2.77933	4.0956	4.84213	5.3612	1.478	1.72987	4.55973	3.87973	3.7322	0.606467	3.38693	4.70027	2.96867	4.2568	4.58567	3.27627	4.27507	4.05013	2.88053	3.1492	4.94793	4.79167
MDP0000543167	a-L-fucosidase	Cellulose/Hemicelluloses degradation	80.1		AT1G67830	ATFXG1 (ALPHA-FUCOSIDASE 1); alpha-L-fucosidase/ carboxylic ester hydrolase	lipid metabolic process	10.6.2	cell wall.degradation.mannan-xylose-arabinose-fucose								MDP0000543167_r	S	4	2.03e-08	B	0.535733	1.76187	5.21793	5.33167	5.7776	2.78353	1.0688	4.0956	4.60207	4.9928	1.34707	2.06187	4.38827	2.5284	5.30367	2.7252	2.463	3.70567	6.60333	1.87173	0.616667	2.92853	2.78387	2.24293	1.71027	2.76507	2.97847	2.64133
MDP0000906812	Expansin-like A (EXLA)	Expansins	61.2		AT4G38400	ATEXLA2 (ARABIDOPSIS THALIANA EXPANSIN-LIKE A2)	cellulose and pectin-containing cell wall organization and biogenesis	10.7	cell wall.modification	expansin-like A3		_	Non-secretory protein	none	0		MDP0000906812_r	S	4	4.96e-26	B	-0.222533	-0.498667	5.48493	3.3624	4.11093	-0.376	0.680533	4.4808	3.8358	4.7866	-0.289667	0.0931333	3.0952	4.6712	5.27187	0.0672	0.120933	1.6584	4.6428	5.72153	0.162067	0.508933	1.9104	3.96987	5.23667	-0.126	2.71707	4.81333
MDP0000214811	Expansin-like B (EXLB)	Expansins	181		AT4G17030	ATEXLB1 (ARABIDOPSIS THALIANA EXPANSIN-LIKE B1)	unidimensional cell growth	10.7	cell wall.modification	expansin-like B1		Signal peptide	Signal peptide	ER	0		MDP0000214811_r	S	4	2.89e-21	B	0.611067	0.142133	6.04627	3.59333	4.9508	0.770733	0.890667	4.87107	4.254	4.9144	0.350533	0.240667	2.97173	4.0468	5.89353	1.40707	0.497867	1.1248	5.16447	4.9696	0.349333	0.931467	1.603	3.90747	4.44667	0.6008	2.69953	4.8898
MDP0000292477	Expansin-like B (EXLB)	Expansins	181		AT4G17030	ATEXLB1 (ARABIDOPSIS THALIANA EXPANSIN-LIKE B1)	unidimensional cell growth	10.7	cell wall.modification	expansin-like B1		Signal peptide	Signal peptide	ER	0		MDP0000292477_r	S	4	4.68e-24	B	0.432533	-0.262533	5.72307	3.646	4.76213	0.514	0.746933	4.03347	4.21173	4.9728	0.2708	-0.0736	3.02267	4.09627	6.02967	-0.0364	0.497867	1.4264	5.10533	5.48673	-0.018	0.9376	1.56053	3.68147	4.44667	0.588267	2.77613	4.9696
MDP0000278145	Wall associated kinase-like (WAKL)	Glycoproteins	279		AT1G16150	WAKL4 (WALL ASSOCIATED KINASE-LIKE 4); kinase	protein amino acid phosphorylation	29.4.1.57	protein.postranslational modification.kinase.receptor like cytoplasmatic kinase VII	wall associated kinase-like 4		_	Non-secretory protein	ER	0		MDP0000278145_r	S	4	2.02e-05	B	3.39413	1.9136	3.1032	4.66653	5.2816	3.40727	2.1732	4.39173	4.75133	4.57867	3.0782	2.1064	2.2852	6.00707	4.4844	3.53013	1.8184	3.7404	5.60413	6.64667	4.03747	3.35893	3.14253	5.031	5.7852	3.22807	4.2602	4.36747
MDP0000426154	Wall associated kinase-like (WAKL)	Glycoproteins	404		AT1G16150	WAKL4 (WALL ASSOCIATED KINASE-LIKE 4); kinase	protein amino acid phosphorylation	29.4.1.57	protein.postranslational modification.kinase.receptor like cytoplasmatic kinase VII	wall associated kinase-like 4		Signal peptide	Signal peptide	ER	1		MDP0000426154_r	S	4	2.47e-11	B	0.0553333	-0.135067	1.08453	1.39773	2.72207	-0.174667	-0.542933	2.10587	1.79747	1.74227	-0.088	-0.187733	-0.7672	2.3516	2.75213	-0.0364	-0.6628	1.4876	2.5872	0.5256	1.54373	0.167333	0.675333	2.01567	2.8004	-0.1972	1.66853	0.586933
MDP0000609623	Galacturonosyltransferase (GAUT)	Pectin biosynthesis	734		AT2G20810	GAUT10/LGT4 (Galacturonosyltransferase 10); polygalacturonate 4-alpha-galacturonosyltransferase/ transferase, transferring glycosyl groups / transferase, transferring hexosyl groups	carbohydrate biosynthetic process	26.2	misc.UDP glucosyl and glucoronyl transferases	galacturonosyltransferase 10	GT8	Signal peptide	Signal peptide	ER	5		MDP0000609623_r	S	2	2.43e-13	B	0.0553333	0.193333	0.402667	1.35	3.269	1.0498	0.395867	0.571733	2.40027	1.67733	0.546533	0.6048	0.263733	5.08947	3.98827	-0.0364	1.42707	1.4876	4.0664	5.12707	1.41333	0.2376	1.62813	4.67053	4.51493	0.9568	2.48747	4.17253
MDP0000251256	Pectin esterase	Pectin degradation	263		AT3G24130	pectinesterase family protein	cell wall modification	10.8.1	cell wall.pectin*esterases.PME	Pectin lyase-like superfamily protein	CE8	Signal peptide	Signal peptide	ER	0		MDP0000251256_r	S	4	1.1e-12	B	-0.1704	0.566667	6.30953	3.91687	4.13013	-0.0056	1.72573	5.55353	4.45567	4.9928	-0.262933	0.902267	1.7012	0.8616	3.87253	0.4912	0.464533	0.847333	3.96727	1.18493	-0.0036	0.167333	2.0096	4.06373	3.83167	0.582133	3.059	4.4196
MDP0000252508	Pectin esterase	Pectin degradation	263		AT3G24130	pectinesterase family protein	cell wall modification	10.8.1	cell wall.pectin*esterases.PME	Pectin lyase-like superfamily protein	CE8	Signal peptide	Signal peptide	ER	0		MDP0000252508_r	S	4	8.87e-14	B	-0.232933	0.519467	5.9016	3.90787	4.00093	-0.6104	1.58493	5.63107	4.32893	4.85333	-0.3836	0.828667	1.49687	0.9204	3.83773	-0.0877333	0.5864	0.347333	3.88327	3.17027	-0.366	0.0969333	1.95507	4.68387	3.69867	0.507	2.82653	4.22227
MDP0000287234	Pectin esterase	Pectin degradation	263		AT3G24130	pectinesterase family protein	cell wall modification	10.8.1	cell wall.pectin*esterases.PME	Pectin lyase-like superfamily protein	CE8	Signal peptide	Signal peptide	ER	0		MDP0000287234_r	S	4	5.52e-13	B	-0.207	0.3788	5.51533	3.69927	4.16733	-0.289467	1.64287	5.7708	4.16453	4.8244	-0.224333	0.6858	1.9632	1.324	4.12487	0.912267	0.364933	1.4876	3.62667	2.2572	-0.527733	0.191467	1.87013	4.57467	3.69867	0.462667	2.88047	4.27707
MDP0000836165	Pectin methylesterase inhibitor	Pectin degradation	669		AT4G02330	pectinesterase family protein	response to salt stress	10.8.1	cell wall.pectin*esterases.PME	Plant invertase/pectin methylesterase inhibitor superfamily	CE8	Signal peptide	Signal peptide	ER	0		MDP0000836165_r	S	1	7.49e-10	B	-0.590667	-0.582267	-0.124	1.4688	2.74387	4.3732	-0.43	-0.739467	2.22973	2.7716	-0.713533	-0.443333	0.338133	1.4428	0.915467	-0.7076	-0.198533	0.0488	3.52013	2.37133	-0.404867	-0.5916	1.64867	4.58553	4.238	-0.5332	-0.2616	2.34747
MDP0000249285	Polygalacturonase (PG)	Pectin degradation	656		AT4G33440	glycoside hydrolase family 28 protein / polygalacturonase (pectinase) family protein	carbohydrate metabolic process	10.6.3	cell wall.degradation.pectate lyases and polygalacturonases	Pectin lyase-like superfamily protein	GH28	Signal peptide	Signal peptide	ER	1		MDP0000249285_r	S	4	1.65e-14	B	0.161867	0.342267	3.1862	2.42767	2.3348	0.221733	0.8512	2.7264	1.5582	3.18473	0.201867	0.391867	2.048	0.6596	3.3472	0.7188	0.715067	2.42893	2.04333	3.82787	0.209733	0.316133	2.19693	3.29387	2.43907	0.544267	2.26267	3.2088
MDP0000142485	Peroxidase	Peroxidases	466		AT2G18980	peroxidase, putative	electron transport	26.12	misc.peroxidases	Peroxidase superfamily protein	AA2	Signal peptide	Signal peptide	ER	1	General non animal perox, Class III peroxidase Superfamily	MDP0000142485_r	S	1	3.86e-13	B	0.468533	0.342267	3.40667	1.53027	3.52773	0.566133	-0.2268	2.29013	2.09133	1.8216	0.1908	0.308533	3.27693	3.6472	2.9802	-0.5544	-0.105067	2.198	2.8016	0.5256	1.09267	0.340533	4.01453	3.2374	3.6472	-0.181867	2.27787	3.31453
MDP0000216376	Hexose transporter	Transport	414		AT5G61520	hexose transporter, putative	transport	34.2	transport.sugars	Major facilitator superfamily protein		Mitochondrial	Signal peptide	possibly plastid	8		MDP0000216376_r	S	4	2.45e-11	B	0.0209333	1.15187	2.964	3.16733	1.87227	0.770733	0.8512	2.2048	2.0344	3.5512	0.826533	1.4516	1.6164	-0.0830667	3.4734	0.461867	0.749867	1.7722	4.0664	1.87173	-0.429733	0.951467	1.49227	3.32473	4.7628	0.557067	2.3608	2.37813
MDP0000219430	Hexose transporter	Transport	250		AT5G61520	hexose transporter, putative	transport	34.2	transport.sugars	Major facilitator superfamily protein		Signal peptide	Non-secretory protein	possibly plastid	6		MDP0000219430_r	S	4	4.51e-12	B	3.7852	3.87453	5.73273	6.56047	7.10293	4.44907	4.43987	5.68	5.638	6.77	4.64013	4.49533	4.8548	4.4016	6.9418	4.75093	4.1212	5.74413	6.81713	6.4736	2.9296	3.43587	4.83787	7.2336	6.88187	4.20027	5.46767	6.98927
MDP0000403872	K+ transporter/channel	Transport	382		AT4G00630	KEA2 (K+ efflux antiporter); potassium:hydrogen antiporter	cation transport	34.15	transport.potassium	K+ efflux antiporter 2		Signal peptide	Signal peptide	ER	5		MDP0000403872_r	S	4	6.08e-08	B	3.77547	3.52147	4.00187	5.43433	5.85147	4.48287	3.8144	3.94227	5.17693	5.06493	4.05633	3.64207	5.2886	5.72027	5.2616	4.2708	4.23853	4.5696	5.03807	6.33227	4.1548	3.5436	5.58373	4.68387	5.2656	4.45667	4.87547	5.08333
MDP0000266249	Sugar transporter	Transport	474		AT1G11260	STP1 (SUGAR TRANSPORTER 1); carbohydrate transporter/ sugar porter	transport	34.2	transport.sugars	Major facilitator superfamily protein		Mitochondrial	Signal peptide	possibly plastid	9		MDP0000266249_r	S	4	7.09e-10	B	0.0782667	1.21987	2.86053	3.07747	2.24	0.899267	0.936867	2.19393	1.764	3.6644	0.759867	1.5068	1.15507	0.0466667	3.26447	0.0942667	0.897867	1.463	4.04907	0.180933	-0.454733	0.775467	1.3288	3.58107	4.6082	0.575733	2.6396	2.13587
MDP0000944874	b-galactosidase	β-galactosidases	860		AT1G72990	beta-galactosidase	carbohydrate metabolic process	26.3.2	misc.gluco-, galacto- and mannosidases.beta-galactosidase	beta-galactosidase 17	GH35	Signal peptide	Signal peptide	ER	1		MDP0000944874_r	S	1	8.38e-10	B	2.93387	3.9268	4.22493	4.4786	4.8884	3.48553	3.78973	3.40273	3.92287	4.5972	3.38573	3.97027	5.00573	4.60367	5.09627	3.1964	3.83533	4.66287	5.19453	4.97887	2.6072	3.508	3.5312	4.69693	5.01847	2.95253	4.21893	4.8496
MDP0000127542	b-galactosidase	β-galactosidases	661		AT3G52840	beta-galactosidase, putative / lactase, putative	carbohydrate metabolic process	26.3.2	misc.gluco-, galacto- and mannosidases.beta-galactosidase	beta-galactosidase 12	GH35	Signal peptide	Signal peptide	ER	0		MDP0000127542_r	S	1	8.82e-06	B	1.76967	0.7196	5.20813	5.97673	3.91293	0.4888	2.98693	5.17113	5.39313	4.4896	1.36347	0.886933	3.0344	6.0792	3.566	1.86287	2.327	3.58853	5.19453	3.6188	2.768	1.42487	4.81553	2.16653	3.23687	1.80267	4.37613	4.38933
MDP0000416548	b-galactosidase	β-galactosidases	1126		AT4G26140	BGAL12 (beta-galactosidase 12); beta-galactosidase	carbohydrate metabolic process	26.3.2	misc.gluco-, galacto- and mannosidases.beta-galactosidase	beta-galactosidase 12	GH35	Signal peptide	Signal peptide	ER	0		MDP0000416548_r	S	1	4.57e-19	B	1.01173	0.714533	6.53227	5.726	5.62907	1.98507	0.7328	5.2652	4.80093	5.64873	0.881467	1.09133	4.91173	5.94587	4.474	2.6974	1.0688	4.51053	4.97687	4.48907	1.92713	0.5764	3.49733	3.6188	2.69973	0.847	4.58147	5.2214
[truncated: 47 more columns]
