# Supplementary material for: Cell wall dynamics during apple development and storage involves hemicellulose modifications and related expressed genes
Source: BMC Plant Biol. 2016 Sep 15;16:201. doi: 10.1186/s12870-016-0887-0 (PMC5024441; doi:10.1186/s12870-016-0887-0)
Supplement: Additional file 5: — Heatmap of data sets correlation. Heatmap of correlation between selected genes expression profiles and monosaccharide content of cell wall (%NSP) or oligosaccharides relative content in glucanase digest during apple development and ripening. Positive and negative correlations are respectively shown in red and blue colours. (XLSX 28 kb) [file 12870_2016_887_MOESM5_ESM.xlsx]

## Sheet: Feuil1
Additional file 5: Heatmap of data sets correlation. Heatmap of correlation between selected genes expression profiles and monosaccharide content of cell wall (%NSP) or oligosaccharides relative content in glucanase digest during apple development and ripening. Positive and negative correlations are respectively shown in red and blue colors.
	Gene_id	Function	Galactose	Mannose	Fucose	Xylose	Glucose	Uronic acid		XXG	XLG	GFG	XFG	XLXG	XXFG	XXFGa2	XLFGa2		Hex4a1	Hex4a2	Hex5a1	Hex5a2	Hex6a1	Hex7a1	Hex8a1		Pen5U1m1a1	Pen4U1m1	Pen4U1m1a1				r
early fruit development	MDP0000185368	Cellulose synthase																															1
	MDP0000322053	Cellulose synthase
	MDP0000133719	Cellulose synthase like A
	MDP0000263736	Cellulose synthase like A
	MDP0000659120	Cellulose synthase like A
	MDP0000673496	Cellulose synthase like A																															0.5
	MDP0000717000	Cellulose synthase like A
	MDP0000140817	β-glucosidase
	MDP0000147765	Glycoside hydrolase family 1
	MDP0000217844	Glycoside hydrolase family 1
	MDP0000131397	Glycoside hydrolase family 9																															0
	MDP0000147635	Glycoside hydrolase family 9
	MDP0000561662	Glycoside hydrolase family 9
	MDP0000257797	Expansin A
	MDP0000259640	Expansin A
	MDP0000785413	Expansin A																															-0.5
	MDP0000568045	Expansin like A
	MDP0000180043	Xyloglucan endotransglycosylase
	MDP0000378203	Xyloglucan endotransglycosylase/hydrolase
	MDP0000132431	Xyloglucan endotransglycosylase/hydrolase
	MDP0000166406	α-L-fucosidase																															-1
	MDP0000208161	a-arabinofuranosidase/a-xylosidase
	MDP0000197595	UDP-xylosyltransferase
	MDP0000198402	Galactosyltransferase family protein
	MDP0000237443	Galactosyltransferase family protein
	MDP0000030527	β-galactosidase
	MDP0000151981	β-galactosidase
	MDP0000195063	β-galactosidase
	MDP0000201058	β-galactosidase
	MDP0000227393	β-galactosidase
	MDP0000265046	β-galactosidase
	MDP0000271897	β-galactosidase
	MDP0000310582	β-galactosidase
	MDP0000682327	β-galactosidase
	MDP0000895533	β-galactosidase
	MDP0000899966	β-galactosidase
	MDP0000179747	Galacturonosyltransferase
	MDP0000124674	Galacturonosyltransferase-like
	MDP0000370712	Galacturonosyltransferase-like
	MDP0000518347	Galacturonosyltransferase-like
	MDP0000678218	Galacturonosyltransferase-like
	MDP0000794936	Galacturonosyltransferase-like
	MDP0000856834	Galacturonosyltransferase-like
	MDP0000147794	Polygalacturonase
	MDP0000175027	Polygalacturonase
	MDP0000251956	Polygalacturonase
	MDP0000270685	Polygalacturonase
	MDP0000665344	Polygalacturonase
	MDP0000199066	Glycoside hydrolase family 79
	MDP0000818931	Pectate lyase
	MDP0000201389	Pectate lyase
	MDP0000232225	Pectate lyase
	MDP0000266603	Pectate lyase
	MDP0000277149	Pectate lyase
	MDP0000319156	Pectate lyase
	MDP0000394944	Pectate lyase
	MDP0000631698	Pectate lyase
	MDP0000693765	Pectate lyase
	MDP0000193151	Pectin acetylesterase
	MDP0000834641	Pectin acetylesterase
	MDP0000177299	Pectin esterase
	MDP0000212502	Pectin esterase
	MDP0000250584	Pectin methylesterase inhibitor
	MDP0000221961	Arabinogalactan protein
	MDP0000893240	Arabinogalactan protein
	MDP0000525641	Fasciclin-like arabinogalactan protein
	MDP0000658332	Fasciclin-like arabinogalactan protein
	MDP0000144792	Hydroxyproline-rich glycoprotein family protein
	MDP0000697140	Hydroxyproline-rich glycoprotein family protein
	MDP0000849284	Hydroxyproline-rich glycoprotein family protein
	MDP0000630155	Wall associated kinase
	MDP0000810883	H(+)-ATPase
	MDP0000414314	K+ transporter
	MDP0000889811	K+ transporter
	MDP0000778372	K+ transporter
	MDP0000800190	K+ transporter
	MDP0000170687	K+ transporter
	MDP0000853168	K+ transporter
	MDP0000142911	Anion transporter
	MDP0000877937	Anion transporter
	MDP0000470237	Cation transporter
	MDP0000239167	Polyol transporter
	MDP0000251579	Polyol transporter
	MDP0000841918	Polyol transporter
	MDP0000219048	Sugar transporter
	MDP0000318992	Sugar transporter
	MDP0000485591	Monosaccharide transporter
	MDP0000320480	Zinc transporter
	MDP0000272643	Peroxidase
	MDP0000122663	Peroxidase
	MDP0000221335	Peroxidase
	MDP0000488361	Peroxidase
	MDP0000678562	Peroxidase
fruit ripening	MDP0000131947	Cellulose synthase like E
	MDP0000196876	Cellulose synthase like E
	MDP0000906812	Expansin like A
	MDP0000214811	Expansin like B
	MDP0000292477	Expansin like B
	MDP0000543167	α-L-fucosidase
	MDP0000416548	β-galactosidase
	MDP0000944874	β-galactosidase
	MDP0000127542	β-galactosidase
	MDP0000609623	Galacturonosyltransferase
	MDP0000249285	Polygalacturonase
	MDP0000251256	Pectin esterase
	MDP0000252508	Pectin esterase
	MDP0000287234	Pectin esterase
	MDP0000836165	Pectin methylesterase inhibitor
	MDP0000278145	Wall associated kinase like
	MDP0000426154	Wall associated kinase like
	MDP0000403872	K+ transporter
	MDP0000266249	Sugar transporter
	MDP0000216376	Hexose transporter
	MDP0000219430	Hexose transporter
	MDP0000142485	Peroxidase
