# Supplementary material for: Cell wall dynamics during apple development and storage involves hemicellulose modifications and related expressed genes
Source: BMC Plant Biol. 2016 Sep 15;16:201. doi: 10.1186/s12870-016-0887-0 (PMC5024441; doi:10.1186/s12870-016-0887-0)
Supplement: Additional file 7: — Matrix of identity for β-galactosidase glycosyl hydrolase 35 domain and expansin DPBB and Pollen allergen domains. S7-A: matrix of identity for β-galactosidase glycosyl hydrolase 35 domains. S7-B: matrix of identity for expansin DPBB (double-psi beta-barrel) and Pollen allergen domains. (XLSX 26 kb) [file 12870_2016_887_MOESM7_ESM.xlsx]

## Sheet: S7-A=beta-galactosidases
Additional file S7-A: Matrix of identity for β-galactosidase glycosyl hydrolase 35 domain
The GenBank accession numbers are: Pp (Pyrus pirifolia), PpGAL1, AB046543; PpGAL2, AB190363; PpGAL3, AB190364; PpGAL4, AB190365; PpGAL5, AB190366; PpGAL6, AB190367; PpGAL7, AB190368; PpGAL8, AB190369; Le (Lycopersicon esculentum), LeTBG1, AF023847; LeTBG2, AF154420; LeTBG3, AF154421; LeTBG4, AF020390; LeTBG5, AF154423; LeTBG6, AF154424; LeTBG7, AF154422; Vv (Vitis vinifera), VvBG1, AF159124; At (…
	LeTBG1	LeTBG2	LeTBG3	LeTBG4	LeTBG5	LeTBG6	LeTBG7	VvBG1	PpGAL1	PpGAL2	PpGAL3	PpGAL4	PpGAL5	PpGAL6	PpGAL7	PpGAL8	AtBGAL10	MDP0000 030257	MDP0000 895533	MDP0000 899966	MDP0000 195063	MDP0000 201058	MDP0000 227393	MDP0000 310582	MDP0000 265046	MDP0000 682327	MDP0000 151981	MDP0000 271897	MDP0000 944874	MDP0000 127542	MDP0000 416548
LeTBG1
LeTBG2	63.7
LeTBG3	86.0	64.6
LeTBG4	74.1	64.0	75.1
LeTBG5	68.5	65.2	68.2	67.7
LeTBG6	71.5	61.4	71.8	71.4	64.4
LeTBG7	64.8	60.0	66.4	65.1	60.5	65.0
VvBG1	72.5	59.7	73.4	73.5	65.4	81.0	64.2
PpGAL1	80.7	63.7	79.8	84.1	67.9	72.1	66.7	73.7
PpGAL2	65.9	76.2	64.3	65.1	64.0	60.8	58.2	61.5	64.9
PpGAL3	67.9	60.9	66.1	64.6	62.5	61.9	78.7	60.5	65.8	60.0
PpGAL4	79.5	64.3	79.2	84.7	67.3	72.1	66.1	73.7	96.0	64.6	64.5
PpGAL5	71.5	62.3	73.0	72.5	65.9	85.2	64.7	84.0	73.6	62.0	61.9	73.3
PpGAL6	68.1	64.7	67.5	65.6	79.6	65.9	61.6	68.9	68.1	65.6	63.9	67.5	68.0
PpGAL7	74.0	61.5	74.9	71.4	65.5	81.9	65.2	85.2	75.5	63.0	64.5	75.2	82.5	68.7
PpGAL8	72.2	59.4	72.5	72.0	64.6	78.9	63.1	79.2	71.9	61.5	62.5	71.3	79.8	68.4	81.3
AtBGAL10	62.9	58.1	63.5	63.5	61.6	59.0	76.8	58.2	63.5	56.0	79.3	62.6	59.9	60.9	61.6	59.5
MDP0000030257	74.9	61.8	74.6	71.4	65.8	82.2	65.2	86.8	75.5	63.6	64.8	75.2	83.4	69.0	97.6	81.9	61.9
MDP0000895533	16.7	14.9	14.4	15.0	15.6	17.2	15.5	18.4	15.5	13.8	16.7	16.1	16.1	15.5	17.8	15.5	19.0	17.8
MDP0000899966	72.8	60.3	74.0	72.0	63.7	80.4	64.3	86.1	74.9	62.1	64.2	74.0	83.7	67.2	94.0	80.7	61.0	94.3	17.8
MDP0000195063	72.4	62.0	73.6	73.0	65.6	85.8	65.0	83.7	73.6	62.3	62.5	73.6	96.7	67.7	82.5	78.6	60.9	83.4	15.9	83.1
MDP0000201058	72.4	62.0	73.6	73.0	65.6	85.8	65.0	83.7	73.6	62.3	62.5	73.6	96.7	67.7	82.5	78.6	60.9	83.4	15.9	83.1	100.0
MDP0000227393	71.5	61.7	72.7	73.0	65.3	84.9	64.4	83.7	73.3	61.4	61.6	73.0	98.8	67.4	82.2	79.5	59.6	83.1	16.1	83.1	96.1	96.1
MDP0000310582	71.5	61.7	72.7	73.0	65.3	84.9	64.4	83.7	73.3	61.4	61.6	73.0	98.8	67.4	82.2	79.5	59.6	83.1	16.1	83.1	96.1	96.1	100.0
MDP0000265046	68.1	65.4	66.9	65.1	79.3	65.9	61.6	68.0	67.8	66.3	64.8	67.2	67.7	97.3	69.0	68.1	61.2	69.6	14.9	67.5	67.4	67.4	67.1	67.1
MDP0000682327	20.4	21.1	20.4	19.1	19.8	23.1	20.4	24.5	21.8	21.8	21.1	22.5	23.8	19.7	23.1	23.1	21.1	23.1	46.8	23.1	24.2	24.2	23.8	23.8	19.7
MDP0000151981	67.6	64.2	67.6	63.7	78.1	65.6	62.0	68.1	67.9	64.9	64.3	67.3	68.3	96.4	68.5	68.2	61.0	68.8	15.5	67.6	68.0	68.0	67.7	67.7	95.2	19.7
MDP0000271897	68.1	65.4	66.9	65.1	79.3	65.6	61.6	68.0	67.8	66.3	64.8	67.2	67.7	97.3	69.0	68.1	61.2	69.6	14.9	67.5	67.4	67.4	67.1	67.1	100.0	19.7	95.2
MDP0000944874	35.1	31.5	34.2	32.4	34.2	33.6	30.6	34.3	36.4	31.2	32.0	35.8	34.3	34.2	34.3	34.2	30.6	34.9	10.0	34.6	34.3	34.3	34.3	34.3	34.2	13.8	34.2	34.2
MDP0000127542	75.2	61.2	74.9	72.0	63.6	68.4	62.7	70.0	87.2	60.9	62.7	90.2	69.9	65.0	71.3	67.6	58.9	71.3	17.6	70.0	70.3	70.3	69.3	69.3	64.7	21.7	64.8	64.7	33.2
MDP0000416548	80.1	63.4	79.2	83.6	67.9	72.4	67.3	74.0	99.1	64.6	66.4	95.1	73.9	67.8	75.8	72.2	63.5	75.8	15.5	75.2	73.9	73.9	73.6	73.6	67.5	21.8	67.6	67.5	36.4	86.2

## Sheet: S7-B= expansins
Additional file S7- B: Matrix of identity for expansin DPBB and Pollen allergen domains
The GenBank accession numbers are: Pc (Pyrus comunis), PcExp1, AB093028; PcExp2, AB093029; PcExp3, AB093030; PcExp4, AB093031; PcExp5, AB093032; PcExp6, AB093033; PcExp7, AB093034; Le (Lycopersicon esculentum), LeEXP1, AF548376; LeEXP2, AF096776; LeEXP3, AF059487; LeEXP4, AF059488; LeEXP5, AF059489; LeEXP6, AF059490; LeEXP7, AF059491; Pp (Prunus persica), PpExp1, AB029083; PpExp2, AB047518; PpExp…
	LeEXP1	LeEXP2	LeEXP3	LeEXP4	LeEXP5	LeEXP6	LeEXP7	PaExp1	PpExp2	PpExp3	FaExp1	FaExp2	FaExp3	FaExp4	FaExp5	FaExp6	FaExp7	PcExp1	PcExp2	PcExp3	PcExp4	PcExp5	PcExp6	PcExp7	MDP0000 257797	MDP0000 259640	MDP0000 568045	MDP0000 785413	MDP0000 214811	MDP0000 292477	MDP0000 906812
LeEXP1
LeEXP2	66.9
LeEXP3	55.1	52.6
LeEXP4	80.8	67.8	52.6
LeEXP5	70.7	76.7	54.5	69.9
LeEXP6	79.2	66.9	53.4	80.2	69.5
LeEXP7	60.1	58.7	50.4	59.9	63.2	57.3
PaExp1	71.4	79.4	57.7	70.1	77.8	66.9	61.5
PpExp2	68.6	77.1	56.0	66.7	80.8	66.3	60.8	80.0
PpExp3	81.4	68.6	56.3	75.6	70.1	76.8	62.9	73.1	69.7
FaExp1	75.5	71.7	58.9	75.3	70.8	74.2	58.0	77.2	72.4	82.3
FaExp2	70.3	77.7	56.6	69.0	74.3	66.9	60.1	91.4	77.1	73.7	76.6
FaExp3	73.5	80.9	58.1	74.1	84.6	69.9	63.7	81.6	85.3	75.0	72.1	80.2
FaExp4	73.6	77.8	57.6	70.6	78.7	68.1	62.0	80.6	97.2	74.3	73.6	79.9	86.0
FaExp5	79.2	78.5	56.9	75.5	80.9	73.6	64.1	83.3	86.1	77.1	77.1	80.6	84.6	87.5
FaExp6	82.2	70.8	59.3	79.3	73.5	78.1	61.3	76.4	72.2	98.0	82.2	75.7	75.0	73.6	77.1
FaExp7	72.9	78.5	58.3	71.3	76.5	70.8	59.2	94.4	78.5	75.7	76.4	95.8	79.4	78.5	80.6	76.4
PcExp1	69.7	78.9	57.1	70.1	73.1	65.7	62.2	89.7	78.9	72.0	76.6	90.9	79.4	79.9	81.9	74.3	90.3
PcExp2	72.6	78.3	55.4	69.5	74.3	65.7	62.2	90.3	78.3	73.1	77.9	90.9	80.2	79.9	82.6	76.4	89.6	94.9
PcExp3	71.4	78.9	58.9	70.7	77.3	68.6	60.8	96.0	80.0	74.3	79.3	94.9	81.6	80.6	83.3	77.8	96.5	90.9	90.9
PcExp4	68.0	77.7	55.4	67.8	80.8	66.3	61.5	80.6	96.0	69.7	72.4	80.0	86.0	97.2	87.5	72.9	79.2	78.9	78.3	82.3
PcExp5	68.6	78.3	56.0	67.2	79.6	66.9	61.5	81.1	97.1	70.3	73.8	79.4	86.0	98.6	88.2	73.6	79.2	78.9	78.3	82.3	97.7
PcExp6	79.1	69.1	61.4	77.8	69.5	79.1	62.2	74.9	72.0	87.0	87.8	74.3	73.5	75.0	77.8	87.6	75.7	74.9	74.9	76.6	72.0	72.6
PcExp7	81.4	69.7	55.7	76.1	70.7	77.4	58.7	72.0	68.0	87.6	83.7	72.0	74.3	70.8	75.0	88.4	74.3	72.0	73.1	73.7	68.0	68.6	83.6
MDP0000257797	67.5	57.0	46.7	67.2	59.3	65.0	50.4	61.2	54.6	79.7	66.7	62.0	61.1	56.2	62.8	78.9	61.2	62.0	62.0	62.0	56.2	56.2	71.5	74.0
MDP0000259640	54.6	54.3	83.5	52.6	57.5	54.0	53.2	60.6	58.3	56.3	58.9	58.3	60.3	58.3	59.0	57.9	58.3	57.7	57.1	60.6	58.9	58.3	60.2	54.0	44.3
MDP0000568045	30.8	30.8	28.3	29.1	31.9	30.2	31.3	32.1	32.1	31.5	30.8	31.5	30.7	33.3	34.9	31.8	31.8	30.2	30.2	32.1	33.3	33.3	32.1	32.1	24.5	28.9
MDP0000785413	54.6	54.3	83.5	52.6	57.5	54.0	53.2	60.6	58.3	56.3	58.9	58.3	60.3	58.3	59.0	57.9	58.3	57.7	57.1	60.6	58.9	58.3	60.2	54.0	44.3	100.0	28.9
MDP0000214811	22.3	22.6	20.0	24.2	24.4	23.5	22.7	23.2	25.6	22.3	25.0	22.0	27.1	26.3	24.1	23.7	23.3	22.6	22.6	23.8	25.0	25.6	22.3	22.3	22.3	21.8	28.6	21.8
MDP0000292477	22.3	22.6	20.0	24.2	24.4	23.5	22.7	23.2	25.6	22.3	25.0	22.0	27.1	26.3	24.1	23.7	23.3	22.6	22.6	23.8	25.0	25.6	22.3	22.3	22.3	21.8	28.6	21.8	100.0
MDP0000906812	20.6	20.6	16.2	22.1	22.1	19.1	17.7	22.1	25.0	20.6	22.1	22.1	23.5	25.0	23.5	20.6	20.6	22.1	25.0	22.1	25.0	25.0	20.6	22.1	17.0	20.6	30.6	20.6	94.4	94.4
